# Supplementary material for: ﻿A revision of the wilsoni species group in the millipede genus Nannaria Chamberlin, 1918 (Diplopoda, Polydesmida, Xystodesmidae)
Source: Zookeys. 2022 Apr 15;1096:17–118. doi: 10.3897/zookeys.1096.73485 (PMC9033750; doi:10.3897/zookeys.1096.73485)
Supplement: XML Treatment for Nannariini [file zookeys.1096.73485-treatment1.xml]

<!DOCTYPE tp:taxon-treatment
  PUBLIC "-//TaxonX//DTD Taxonomic Treatment Publishing DTD v0 20100105//EN" "tax-treatment-NSO.dtd">
<tp:taxon-treatment xmlns:tp="http://www.plazi.org/taxpub"><tp:treatment-meta><kwd-group><label>Taxon classification</label><kwd>
                    <named-content content-type="kingdom">Animalia</named-content>
                  </kwd><kwd>
                    <named-content content-type="order">Polydesmida</named-content>
                  </kwd><kwd>
                    <named-content content-type="family">Xystodesmidae</named-content>
                  </kwd></kwd-group><mixed-citation publication-type="journal"><person-group><name><surname>Hennen</surname><given-names>Derek A.</given-names></name><name><surname>Means</surname><given-names>Jackson C.</given-names></name><name><surname>Marek</surname><given-names>Paul E.</given-names></name></person-group><article-title>﻿A revision of the <italic><tp:taxon-name><tp:taxon-name-part taxon-name-part-type="genus" reg="Nannaria"/><tp:taxon-name-part taxon-name-part-type="species" reg="wilsoni">wilsoni</tp:taxon-name-part></tp:taxon-name></italic> species group in the millipede genus <italic><tp:taxon-name><tp:taxon-name-part taxon-name-part-type="genus" reg="Nannaria">Nannaria</tp:taxon-name-part></tp:taxon-name></italic> Chamberlin, 1918 (<tp:taxon-name><tp:taxon-name-part taxon-name-part-type="class">Diplopoda</tp:taxon-name-part></tp:taxon-name>, <tp:taxon-name><tp:taxon-name-part taxon-name-part-type="order">Polydesmida</tp:taxon-name-part></tp:taxon-name>, <tp:taxon-name><tp:taxon-name-part taxon-name-part-type="family">Xystodesmidae</tp:taxon-name-part></tp:taxon-name>)</article-title><source>Zookeys</source><day>15</day><month>04</month><year>2022</year><volume>1096</volume><fpage>17</fpage><lpage>118</lpage><pub-id pub-id-type="doi">10.3897/zookeys.1096.73485</pub-id></mixed-citation></tp:treatment-meta><tp:nomenclature><label>﻿Tribe</label><tp:taxon-name>
                  <object-id xmlns:xlink="http://www.w3.org/1999/xlink" content-type="arpha" xlink:type="simple">48A57B60-F980-5C03-8814-0F171BAD6010</object-id>
                  <tp:taxon-name-part taxon-name-part-type="genus" reg="Nannariini">Nannariini</tp:taxon-name-part>
                </tp:taxon-name><tp:taxon-authority>Hoffman, 1964</tp:taxon-authority></tp:nomenclature><tp:treatment-sec sec-type="Tribe diagnosis" id="SECID0ERXAG"><title>Tribe diagnosis.</title><p>The genera <italic><tp:taxon-name><tp:taxon-name-part taxon-name-part-type="genus" reg="Nannaria">Nannaria</tp:taxon-name-part></tp:taxon-name></italic> and <italic><tp:taxon-name><tp:taxon-name-part taxon-name-part-type="genus" reg="Oenomaea">Oenomaea</tp:taxon-name-part></tp:taxon-name></italic> (tribe <tp:taxon-name><tp:taxon-name-part taxon-name-part-type="genus" reg="Nannariini">Nannariini</tp:taxon-name-part></tp:taxon-name>) can be separated from closely related genera by the following combination of characters. The tribe <tp:taxon-name><tp:taxon-name-part taxon-name-part-type="genus" reg="Nannariini">Nannariini</tp:taxon-name-part></tp:taxon-name> have triangular sternal projections laterally on the sterna, while non-<tp:taxon-name><tp:taxon-name-part taxon-name-part-type="genus" reg="Nannariini">Nannariini</tp:taxon-name-part></tp:taxon-name> lack lateral sternal projections but may have rounded sternal lobes (as in <italic><tp:taxon-name><tp:taxon-name-part taxon-name-part-type="genus" reg="Pleuroloma">Pleuroloma</tp:taxon-name-part></tp:taxon-name></italic> Rafinesque, 1820) or “scooped out” sterna (as in <italic><tp:taxon-name><tp:taxon-name-part taxon-name-part-type="genus" reg="Gyalostethus">Gyalostethus</tp:taxon-name-part></tp:taxon-name></italic> Hoffman, 1965) or unmodified sterna (as in <tp:taxon-name><tp:taxon-name-part taxon-name-part-type="tribe">Apheloriini</tp:taxon-name-part></tp:taxon-name>). Males with pregonopodal claws twisted and spatulate; non-<tp:taxon-name><tp:taxon-name-part taxon-name-part-type="genus" reg="Nannariini">Nannariini</tp:taxon-name-part></tp:taxon-name> males with pregonopodal claws simple, bisinuate (<xref ref-type="bibr" rid="B62">Means et al. 2021a</xref>: fig. 16H). Gonopods with straight or gently curving acropodites and long prefemoral processes; gonopods never with circular or sigmoid acropodites as in <italic><tp:taxon-name><tp:taxon-name-part taxon-name-part-type="genus" reg="Apheloria">Apheloria</tp:taxon-name-part></tp:taxon-name></italic> Chamberlin, 1921 or <italic><tp:taxon-name><tp:taxon-name-part taxon-name-part-type="genus" reg="Sigmoria">Sigmoria</tp:taxon-name-part></tp:taxon-name></italic> Chamberlin, 1939, and gonopods without small, hooked prefemoral processes as in <italic><tp:taxon-name><tp:taxon-name-part taxon-name-part-type="genus" reg="Apheloria">Apheloria</tp:taxon-name-part></tp:taxon-name></italic>, and never lacking a prefemoral process completely as in some <tp:taxon-name><tp:taxon-name-part taxon-name-part-type="tribe">Apheloriini</tp:taxon-name-part></tp:taxon-name>. Size small to moderate (body length 15–38 mm). Dorsum chestnut brown to black with orange to red, or sometimes white, paranotal spots, sometimes with orange to red stripes connecting the spots.</p></tp:treatment-sec><ref-list><ref id="B62"><mixed-citation xmlns:xlink="http://www.w3.org/1999/xlink" xlink:type="simple"><person-group><name name-style="western"><surname>Means</surname><given-names>JC</given-names></name><name name-style="western"><surname>Hennen</surname><given-names>DA</given-names></name><name name-style="western"><surname>Tanabe</surname><given-names>T</given-names></name><name name-style="western"><surname>Marek</surname><given-names>PE</given-names></name></person-group> (<year>2021a</year>) <article-title>Phylogenetic systematics of the millipede family <tp:taxon-name><tp:taxon-name-part taxon-name-part-type="family">Xystodesmidae</tp:taxon-name-part></tp:taxon-name>.</article-title><source>Insect Systematics and Diversity</source><volume>5</volume>(<issue>2</issue>): <fpage>1</fpage>–<lpage>26</lpage>. <ext-link xlink:href="10.1093/isd/ixab003" ext-link-type="doi" xlink:type="simple">https://doi.org/10.1093/isd/ixab003</ext-link></mixed-citation></ref></ref-list></tp:taxon-treatment>
