# Supplementary material for: ﻿A revision of the wilsoni species group in the millipede genus Nannaria Chamberlin, 1918 (Diplopoda, Polydesmida, Xystodesmidae)
Source: Zookeys. 2022 Apr 15;1096:17–118. doi: 10.3897/zookeys.1096.73485 (PMC9033750; doi:10.3897/zookeys.1096.73485)
Supplement: XML Treatment for Nannaria [file zookeys.1096.73485-treatment2.xml]

<!DOCTYPE tp:taxon-treatment
  PUBLIC "-//TaxonX//DTD Taxonomic Treatment Publishing DTD v0 20100105//EN" "tax-treatment-NSO.dtd">
<tp:taxon-treatment xmlns:tp="http://www.plazi.org/taxpub"><tp:treatment-meta><kwd-group><label>Taxon classification</label><kwd>
                    <named-content content-type="kingdom">Animalia</named-content>
                  </kwd><kwd>
                    <named-content content-type="order">Polydesmida</named-content>
                  </kwd><kwd>
                    <named-content content-type="family">Xystodesmidae</named-content>
                  </kwd></kwd-group><mixed-citation publication-type="journal"><person-group><name><surname>Hennen</surname><given-names>Derek A.</given-names></name><name><surname>Means</surname><given-names>Jackson C.</given-names></name><name><surname>Marek</surname><given-names>Paul E.</given-names></name></person-group><article-title>﻿A revision of the <italic><tp:taxon-name><tp:taxon-name-part taxon-name-part-type="genus" reg="Nannaria"/><tp:taxon-name-part taxon-name-part-type="species" reg="wilsoni">wilsoni</tp:taxon-name-part></tp:taxon-name></italic> species group in the millipede genus <italic><tp:taxon-name><tp:taxon-name-part taxon-name-part-type="genus" reg="Nannaria">Nannaria</tp:taxon-name-part></tp:taxon-name></italic> Chamberlin, 1918 (<tp:taxon-name><tp:taxon-name-part taxon-name-part-type="class">Diplopoda</tp:taxon-name-part></tp:taxon-name>, <tp:taxon-name><tp:taxon-name-part taxon-name-part-type="order">Polydesmida</tp:taxon-name-part></tp:taxon-name>, <tp:taxon-name><tp:taxon-name-part taxon-name-part-type="family">Xystodesmidae</tp:taxon-name-part></tp:taxon-name>)</article-title><source>Zookeys</source><day>15</day><month>04</month><year>2022</year><volume>1096</volume><fpage>17</fpage><lpage>118</lpage><pub-id pub-id-type="doi">10.3897/zookeys.1096.73485</pub-id></mixed-citation></tp:treatment-meta><tp:nomenclature><label>﻿Genus</label><tp:taxon-name>
                  <object-id xmlns:xlink="http://www.w3.org/1999/xlink" content-type="arpha" xlink:type="simple">F4C0ECE3-E977-59CA-B232-CDA5BA6294CB</object-id>
                  <tp:taxon-name-part taxon-name-part-type="genus" reg="Nannaria">Nannaria</tp:taxon-name-part>
                </tp:taxon-name><tp:taxon-authority>Chamberlin, 1918</tp:taxon-authority><tp:nomenclature-citation-list><tp:nomenclature-citation><tp:taxon-name>
                      <tp:taxon-name-part taxon-name-part-type="genus" reg="Nannaria">Nannaria</tp:taxon-name-part>
                    </tp:taxon-name><comment>Chamberlin, 1918: 124. <xref ref-type="bibr" rid="B2">Attems 1938</xref>: 199. <xref ref-type="bibr" rid="B25">Chamberlin and Hoffman 1958</xref>: 39. <xref ref-type="bibr" rid="B40">Hoffman 1964</xref>: 33. <xref ref-type="bibr" rid="B46">Jeekel 1971</xref>: 274. Hoffman 1980: 159. <xref ref-type="bibr" rid="B45">Hoffman 1999</xref>: 365 (349 in pdf version). <xref ref-type="bibr" rid="B73">Shelley et al. 2000</xref>: 113. <xref ref-type="bibr" rid="B32">Hennen and Shelley 2015</xref>: 16. <xref ref-type="bibr" rid="B62">Means et al. 2021a</xref>: 16. <xref ref-type="bibr" rid="B63">Means et al. 2021b</xref>: 18.</comment></tp:nomenclature-citation><tp:nomenclature-citation><tp:taxon-name>
                      <tp:taxon-name-part taxon-name-part-type="genus" reg="Mimuloria">Mimuloria</tp:taxon-name-part>
                    </tp:taxon-name><comment>Chamberlin, 1928: 155. <xref ref-type="bibr" rid="B25">Chamberlin and Hoffman 1958</xref>: 37. <xref ref-type="bibr" rid="B40">Hoffman 1964</xref>: 33. <xref ref-type="bibr" rid="B46">Jeekel 1971</xref>: 273. <xref ref-type="bibr" rid="B32">Hennen and Shelley 2015</xref>: 5. <xref ref-type="bibr" rid="B62">Means et al. 2021a</xref>: S65.</comment></tp:nomenclature-citation><tp:nomenclature-citation><tp:taxon-name>
                      <tp:taxon-name-part taxon-name-part-type="genus" reg="Castanaria">Castanaria</tp:taxon-name-part>
                    </tp:taxon-name><comment>Causey, 1950c: 1. <xref ref-type="bibr" rid="B25">Chamberlin and Hoffman 1958</xref>: 37.</comment></tp:nomenclature-citation></tp:nomenclature-citation-list></tp:nomenclature><tp:treatment-sec sec-type="type species" id="SECID0EK5AG"><title>Type species.</title><p><italic><tp:taxon-name><tp:taxon-name-part taxon-name-part-type="genus" reg="Nannaria">Nannaria</tp:taxon-name-part><tp:taxon-name-part taxon-name-part-type="species" reg="minor">minor</tp:taxon-name-part></tp:taxon-name></italic> Chamberlin, 1918, by original designation. Taxa included: 78, see Table <xref ref-type="table" rid="T1">1</xref>.</p><table-wrap id="T1" position="float" orientation="portrait"><label>Table 1.</label><caption><p>List of all <italic><tp:taxon-name><tp:taxon-name-part taxon-name-part-type="genus" reg="Nannaria">Nannaria</tp:taxon-name-part></tp:taxon-name></italic> species. Species are listed in alphabetical order, with species group listed alongside each species.</p></caption><table id="TID0EZTDK" rules="all"><tbody><tr><th rowspan="1" colspan="1">No.</th><th rowspan="1" colspan="1">Species</th><th rowspan="1" colspan="1">Species group</th></tr><tr><td rowspan="1" colspan="1">1</td><td rowspan="1" colspan="1"><italic><tp:taxon-name><tp:taxon-name-part taxon-name-part-type="genus" reg="Nannaria">N.</tp:taxon-name-part><tp:taxon-name-part taxon-name-part-type="species" reg="acroteria">acroteria</tp:taxon-name-part></tp:taxon-name></italic> sp. nov.</td><td rowspan="1" colspan="1"><italic><tp:taxon-name><tp:taxon-name-part taxon-name-part-type="genus" reg="Nannaria"/><tp:taxon-name-part taxon-name-part-type="species" reg="wilsoni">wilsoni</tp:taxon-name-part></tp:taxon-name></italic> group</td></tr><tr><td rowspan="1" colspan="1">2</td><td rowspan="1" colspan="1"><italic><tp:taxon-name><tp:taxon-name-part taxon-name-part-type="genus" reg="Nannaria">N.</tp:taxon-name-part><tp:taxon-name-part taxon-name-part-type="species" reg="aenigma">aenigma</tp:taxon-name-part></tp:taxon-name></italic> Means, Hennen &amp; Marek, 2021</td><td rowspan="1" colspan="1"><italic><tp:taxon-name><tp:taxon-name-part taxon-name-part-type="genus" reg="Nannaria"/><tp:taxon-name-part taxon-name-part-type="species" reg="wilsoni">wilsoni</tp:taxon-name-part></tp:taxon-name></italic> group</td></tr><tr><td rowspan="1" colspan="1">3</td><td rowspan="1" colspan="1"><italic><tp:taxon-name><tp:taxon-name-part taxon-name-part-type="genus" reg="Nannaria">N.</tp:taxon-name-part><tp:taxon-name-part taxon-name-part-type="species" reg="alpina">alpina</tp:taxon-name-part></tp:taxon-name></italic> Means, Hennen &amp; Marek, 2021</td><td rowspan="1" colspan="1"><italic><tp:taxon-name><tp:taxon-name-part taxon-name-part-type="genus" reg="Nannaria"/><tp:taxon-name-part taxon-name-part-type="species" reg="minor">minor</tp:taxon-name-part></tp:taxon-name></italic> group</td></tr><tr><td rowspan="1" colspan="1">4</td><td rowspan="1" colspan="1"><italic><tp:taxon-name><tp:taxon-name-part taxon-name-part-type="genus" reg="Nannaria">N.</tp:taxon-name-part><tp:taxon-name-part taxon-name-part-type="species" reg="ambulatrix">ambulatrix</tp:taxon-name-part></tp:taxon-name></italic> Means, Hennen &amp; Marek, 2021</td><td rowspan="1" colspan="1"><italic><tp:taxon-name><tp:taxon-name-part taxon-name-part-type="genus" reg="Nannaria"/><tp:taxon-name-part taxon-name-part-type="species" reg="minor">minor</tp:taxon-name-part></tp:taxon-name></italic> group</td></tr><tr><td rowspan="1" colspan="1">5</td><td rowspan="1" colspan="1"><italic><tp:taxon-name><tp:taxon-name-part taxon-name-part-type="genus" reg="Nannaria">N.</tp:taxon-name-part><tp:taxon-name-part taxon-name-part-type="species" reg="amicalola">amicalola</tp:taxon-name-part></tp:taxon-name></italic> sp. nov.</td><td rowspan="1" colspan="1"><italic><tp:taxon-name><tp:taxon-name-part taxon-name-part-type="genus" reg="Nannaria"/><tp:taxon-name-part taxon-name-part-type="species" reg="wilsoni">wilsoni</tp:taxon-name-part></tp:taxon-name></italic> group</td></tr><tr><td rowspan="1" colspan="1">6</td><td rowspan="1" colspan="1"><italic><tp:taxon-name><tp:taxon-name-part taxon-name-part-type="genus" reg="Nannaria">N.</tp:taxon-name-part><tp:taxon-name-part taxon-name-part-type="species" reg="antarctica">antarctica</tp:taxon-name-part></tp:taxon-name></italic> sp. nov.</td><td rowspan="1" colspan="1"><italic><tp:taxon-name><tp:taxon-name-part taxon-name-part-type="genus" reg="Nannaria"/><tp:taxon-name-part taxon-name-part-type="species" reg="wilsoni">wilsoni</tp:taxon-name-part></tp:taxon-name></italic> group</td></tr><tr><td rowspan="1" colspan="1">7</td><td rowspan="1" colspan="1"><italic><tp:taxon-name><tp:taxon-name-part taxon-name-part-type="genus" reg="Nannaria">N.</tp:taxon-name-part><tp:taxon-name-part taxon-name-part-type="species" reg="asta">asta</tp:taxon-name-part></tp:taxon-name></italic> Means, Hennen &amp; Marek, 2021</td><td rowspan="1" colspan="1"><italic><tp:taxon-name><tp:taxon-name-part taxon-name-part-type="genus" reg="Nannaria"/><tp:taxon-name-part taxon-name-part-type="species" reg="minor">minor</tp:taxon-name-part></tp:taxon-name></italic> group</td></tr><tr><td rowspan="1" colspan="1">8</td><td rowspan="1" colspan="1"><italic><tp:taxon-name><tp:taxon-name-part taxon-name-part-type="genus" reg="Nannaria">N.</tp:taxon-name-part><tp:taxon-name-part taxon-name-part-type="species" reg="austricola">austricola</tp:taxon-name-part></tp:taxon-name></italic> Hoffman, 1950</td><td rowspan="1" colspan="1"><italic><tp:taxon-name><tp:taxon-name-part taxon-name-part-type="genus" reg="Nannaria"/><tp:taxon-name-part taxon-name-part-type="species" reg="wilsoni">wilsoni</tp:taxon-name-part></tp:taxon-name></italic> group</td></tr><tr><td rowspan="1" colspan="1">9</td><td rowspan="1" colspan="1"><italic><tp:taxon-name><tp:taxon-name-part taxon-name-part-type="genus" reg="Nannaria">N.</tp:taxon-name-part><tp:taxon-name-part taxon-name-part-type="species" reg="blackmountainensis">blackmountainensis</tp:taxon-name-part></tp:taxon-name></italic> Means, Hennen &amp; Marek, 2021</td><td rowspan="1" colspan="1"><italic><tp:taxon-name><tp:taxon-name-part taxon-name-part-type="genus" reg="Nannaria"/><tp:taxon-name-part taxon-name-part-type="species" reg="minor">minor</tp:taxon-name-part></tp:taxon-name></italic> group</td></tr><tr><td rowspan="1" colspan="1">10</td><td rowspan="1" colspan="1"><italic><tp:taxon-name><tp:taxon-name-part taxon-name-part-type="genus" reg="Nannaria">N.</tp:taxon-name-part><tp:taxon-name-part taxon-name-part-type="species" reg="bobmareki">bobmareki</tp:taxon-name-part></tp:taxon-name></italic> Means, Hennen &amp; Marek, 2021</td><td rowspan="1" colspan="1"><italic><tp:taxon-name><tp:taxon-name-part taxon-name-part-type="genus" reg="Nannaria"/><tp:taxon-name-part taxon-name-part-type="species" reg="minor">minor</tp:taxon-name-part></tp:taxon-name></italic> group</td></tr><tr><td rowspan="1" colspan="1">11</td><td rowspan="1" colspan="1"><italic><tp:taxon-name><tp:taxon-name-part taxon-name-part-type="genus" reg="Nannaria">N.</tp:taxon-name-part><tp:taxon-name-part taxon-name-part-type="species" reg="botrydium">botrydium</tp:taxon-name-part></tp:taxon-name></italic> Means, Hennen &amp; Marek, 2021</td><td rowspan="1" colspan="1"><italic><tp:taxon-name><tp:taxon-name-part taxon-name-part-type="genus" reg="Nannaria"/><tp:taxon-name-part taxon-name-part-type="species" reg="minor">minor</tp:taxon-name-part></tp:taxon-name></italic> group</td></tr><tr><td rowspan="1" colspan="1">12</td><td rowspan="1" colspan="1"><italic><tp:taxon-name><tp:taxon-name-part taxon-name-part-type="genus" reg="Nannaria">N.</tp:taxon-name-part><tp:taxon-name-part taxon-name-part-type="species" reg="breweri">breweri</tp:taxon-name-part></tp:taxon-name></italic> Means, Hennen &amp; Marek, 2021</td><td rowspan="1" colspan="1"><italic><tp:taxon-name><tp:taxon-name-part taxon-name-part-type="genus" reg="Nannaria"/><tp:taxon-name-part taxon-name-part-type="species" reg="minor">minor</tp:taxon-name-part></tp:taxon-name></italic> group</td></tr><tr><td rowspan="1" colspan="1">13</td><td rowspan="1" colspan="1"><italic><tp:taxon-name><tp:taxon-name-part taxon-name-part-type="genus" reg="Nannaria">N.</tp:taxon-name-part><tp:taxon-name-part taxon-name-part-type="species" reg="castanea">castanea</tp:taxon-name-part></tp:taxon-name></italic> (McNeill, 1887)</td><td rowspan="1" colspan="1"><italic><tp:taxon-name><tp:taxon-name-part taxon-name-part-type="genus" reg="Nannaria"/><tp:taxon-name-part taxon-name-part-type="species" reg="minor">minor</tp:taxon-name-part></tp:taxon-name></italic> group</td></tr><tr><td rowspan="1" colspan="1">14</td><td rowspan="1" colspan="1"><italic><tp:taxon-name><tp:taxon-name-part taxon-name-part-type="genus" reg="Nannaria">N.</tp:taxon-name-part><tp:taxon-name-part taxon-name-part-type="species" reg="castra">castra</tp:taxon-name-part></tp:taxon-name></italic> Means, Hennen &amp; Marek, 2021</td><td rowspan="1" colspan="1"><italic><tp:taxon-name><tp:taxon-name-part taxon-name-part-type="genus" reg="Nannaria"/><tp:taxon-name-part taxon-name-part-type="species" reg="minor">minor</tp:taxon-name-part></tp:taxon-name></italic> group</td></tr><tr><td rowspan="1" colspan="1">15</td><td rowspan="1" colspan="1"><italic><tp:taxon-name><tp:taxon-name-part taxon-name-part-type="genus" reg="Nannaria">N.</tp:taxon-name-part><tp:taxon-name-part taxon-name-part-type="species" reg="caverna">caverna</tp:taxon-name-part></tp:taxon-name></italic> Means, Hennen &amp; Marek, 2021</td><td rowspan="1" colspan="1"><italic><tp:taxon-name><tp:taxon-name-part taxon-name-part-type="genus" reg="Nannaria"/><tp:taxon-name-part taxon-name-part-type="species" reg="minor">minor</tp:taxon-name-part></tp:taxon-name></italic> group</td></tr><tr><td rowspan="1" colspan="1">16</td><td rowspan="1" colspan="1"><italic><tp:taxon-name><tp:taxon-name-part taxon-name-part-type="genus" reg="Nannaria">N.</tp:taxon-name-part><tp:taxon-name-part taxon-name-part-type="species" reg="cingulata">cingulata</tp:taxon-name-part></tp:taxon-name></italic> Means, Hennen &amp; Marek, 2021</td><td rowspan="1" colspan="1"><italic><tp:taxon-name><tp:taxon-name-part taxon-name-part-type="genus" reg="Nannaria"/><tp:taxon-name-part taxon-name-part-type="species" reg="minor">minor</tp:taxon-name-part></tp:taxon-name></italic> group</td></tr><tr><td rowspan="1" colspan="1">17</td><td rowspan="1" colspan="1"><italic><tp:taxon-name><tp:taxon-name-part taxon-name-part-type="genus" reg="Nannaria">N.</tp:taxon-name-part><tp:taxon-name-part taxon-name-part-type="species" reg="conservata">conservata</tp:taxon-name-part></tp:taxon-name></italic> Chamberlin, 1940</td><td rowspan="1" colspan="1"><italic><tp:taxon-name><tp:taxon-name-part taxon-name-part-type="genus" reg="Nannaria"/><tp:taxon-name-part taxon-name-part-type="species" reg="minor">minor</tp:taxon-name-part></tp:taxon-name></italic> group</td></tr><tr><td rowspan="1" colspan="1">18</td><td rowspan="1" colspan="1"><italic><tp:taxon-name><tp:taxon-name-part taxon-name-part-type="genus" reg="Nannaria">N.</tp:taxon-name-part><tp:taxon-name-part taxon-name-part-type="species" reg="cryomaia">cryomaia</tp:taxon-name-part></tp:taxon-name></italic> Means, Hennen &amp; Marek, 2021</td><td rowspan="1" colspan="1"><italic><tp:taxon-name><tp:taxon-name-part taxon-name-part-type="genus" reg="Nannaria"/><tp:taxon-name-part taxon-name-part-type="species" reg="minor">minor</tp:taxon-name-part></tp:taxon-name></italic> group</td></tr><tr><td rowspan="1" colspan="1">19</td><td rowspan="1" colspan="1"><italic><tp:taxon-name><tp:taxon-name-part taxon-name-part-type="genus" reg="Nannaria">N.</tp:taxon-name-part><tp:taxon-name-part taxon-name-part-type="species" reg="cymontana">cymontana</tp:taxon-name-part></tp:taxon-name></italic> sp. nov.</td><td rowspan="1" colspan="1"><italic><tp:taxon-name><tp:taxon-name-part taxon-name-part-type="genus" reg="Nannaria"/><tp:taxon-name-part taxon-name-part-type="species" reg="wilsoni">wilsoni</tp:taxon-name-part></tp:taxon-name></italic> group</td></tr><tr><td rowspan="1" colspan="1">20</td><td rowspan="1" colspan="1"><italic><tp:taxon-name><tp:taxon-name-part taxon-name-part-type="genus" reg="Nannaria">N.</tp:taxon-name-part><tp:taxon-name-part taxon-name-part-type="species" reg="daptria">daptria</tp:taxon-name-part></tp:taxon-name></italic> Means, Hennen &amp; Marek, 2021</td><td rowspan="1" colspan="1"><italic><tp:taxon-name><tp:taxon-name-part taxon-name-part-type="genus" reg="Nannaria"/><tp:taxon-name-part taxon-name-part-type="species" reg="minor">minor</tp:taxon-name-part></tp:taxon-name></italic> group</td></tr><tr><td rowspan="1" colspan="1">21</td><td rowspan="1" colspan="1"><italic><tp:taxon-name><tp:taxon-name-part taxon-name-part-type="genus" reg="Nannaria">N.</tp:taxon-name-part><tp:taxon-name-part taxon-name-part-type="species" reg="davidcauseyi">davidcauseyi</tp:taxon-name-part></tp:taxon-name></italic> Causey, 1950</td><td rowspan="1" colspan="1"><italic><tp:taxon-name><tp:taxon-name-part taxon-name-part-type="genus" reg="Nannaria"/><tp:taxon-name-part taxon-name-part-type="species" reg="minor">minor</tp:taxon-name-part></tp:taxon-name></italic> group</td></tr><tr><td rowspan="1" colspan="1">22</td><td rowspan="1" colspan="1"><italic><tp:taxon-name><tp:taxon-name-part taxon-name-part-type="genus" reg="Nannaria">N.</tp:taxon-name-part><tp:taxon-name-part taxon-name-part-type="species" reg="dilatata">dilatata</tp:taxon-name-part></tp:taxon-name></italic> (Hennen &amp; Shelley, 2015)</td><td rowspan="1" colspan="1"><italic><tp:taxon-name><tp:taxon-name-part taxon-name-part-type="genus" reg="Nannaria"/><tp:taxon-name-part taxon-name-part-type="species" reg="minor">minor</tp:taxon-name-part></tp:taxon-name></italic> group</td></tr><tr><td rowspan="1" colspan="1">23</td><td rowspan="1" colspan="1"><italic><tp:taxon-name><tp:taxon-name-part taxon-name-part-type="genus" reg="Nannaria">N.</tp:taxon-name-part><tp:taxon-name-part taxon-name-part-type="species" reg="domestica">domestica</tp:taxon-name-part></tp:taxon-name></italic> Shelley, 1975</td><td rowspan="1" colspan="1"><italic><tp:taxon-name><tp:taxon-name-part taxon-name-part-type="genus" reg="Nannaria"/><tp:taxon-name-part taxon-name-part-type="species" reg="minor">minor</tp:taxon-name-part></tp:taxon-name></italic> group</td></tr><tr><td rowspan="1" colspan="1">24</td><td rowspan="1" colspan="1"><italic><tp:taxon-name><tp:taxon-name-part taxon-name-part-type="genus" reg="Nannaria">N.</tp:taxon-name-part><tp:taxon-name-part taxon-name-part-type="species" reg="equalis">equalis</tp:taxon-name-part></tp:taxon-name></italic> Chamberlin, 1949</td><td rowspan="1" colspan="1"><italic><tp:taxon-name><tp:taxon-name-part taxon-name-part-type="genus" reg="Nannaria"/><tp:taxon-name-part taxon-name-part-type="species" reg="minor">minor</tp:taxon-name-part></tp:taxon-name></italic> group</td></tr><tr><td rowspan="1" colspan="1">25</td><td rowspan="1" colspan="1"><italic><tp:taxon-name><tp:taxon-name-part taxon-name-part-type="genus" reg="Nannaria">N.</tp:taxon-name-part><tp:taxon-name-part taxon-name-part-type="species" reg="ericacea">ericacea</tp:taxon-name-part></tp:taxon-name></italic> Hoffman, 1949</td><td rowspan="1" colspan="1"><italic><tp:taxon-name><tp:taxon-name-part taxon-name-part-type="genus" reg="Nannaria"/><tp:taxon-name-part taxon-name-part-type="species" reg="wilsoni">wilsoni</tp:taxon-name-part></tp:taxon-name></italic> group</td></tr><tr><td rowspan="1" colspan="1">26</td><td rowspan="1" colspan="1"><italic><tp:taxon-name><tp:taxon-name-part taxon-name-part-type="genus" reg="Nannaria">N.</tp:taxon-name-part><tp:taxon-name-part taxon-name-part-type="species" reg="filicata">filicata</tp:taxon-name-part></tp:taxon-name></italic> sp. nov.</td><td rowspan="1" colspan="1"><italic><tp:taxon-name><tp:taxon-name-part taxon-name-part-type="genus" reg="Nannaria"/><tp:taxon-name-part taxon-name-part-type="species" reg="wilsoni">wilsoni</tp:taxon-name-part></tp:taxon-name></italic> group</td></tr><tr><td rowspan="1" colspan="1">27</td><td rowspan="1" colspan="1"><italic><tp:taxon-name><tp:taxon-name-part taxon-name-part-type="genus" reg="Nannaria">N.</tp:taxon-name-part><tp:taxon-name-part taxon-name-part-type="species" reg="fowleri">fowleri</tp:taxon-name-part></tp:taxon-name></italic> Chamberlin, 1947</td><td rowspan="1" colspan="1"><italic><tp:taxon-name><tp:taxon-name-part taxon-name-part-type="genus" reg="Nannaria"/><tp:taxon-name-part taxon-name-part-type="species" reg="minor">minor</tp:taxon-name-part></tp:taxon-name></italic> group</td></tr><tr><td rowspan="1" colspan="1">28</td><td rowspan="1" colspan="1"><italic><tp:taxon-name><tp:taxon-name-part taxon-name-part-type="genus" reg="Nannaria">N.</tp:taxon-name-part><tp:taxon-name-part taxon-name-part-type="species" reg="fracta">fracta</tp:taxon-name-part></tp:taxon-name></italic> Means, Hennen &amp; Marek, 2021</td><td rowspan="1" colspan="1"><italic><tp:taxon-name><tp:taxon-name-part taxon-name-part-type="genus" reg="Nannaria"/><tp:taxon-name-part taxon-name-part-type="species" reg="minor">minor</tp:taxon-name-part></tp:taxon-name></italic> group</td></tr><tr><td rowspan="1" colspan="1">29</td><td rowspan="1" colspan="1"><italic><tp:taxon-name><tp:taxon-name-part taxon-name-part-type="genus" reg="Nannaria">N.</tp:taxon-name-part><tp:taxon-name-part taxon-name-part-type="species" reg="fritzae">fritzae</tp:taxon-name-part></tp:taxon-name></italic> Means, Hennen &amp; Marek, 2021</td><td rowspan="1" colspan="1"><italic><tp:taxon-name><tp:taxon-name-part taxon-name-part-type="genus" reg="Nannaria"/><tp:taxon-name-part taxon-name-part-type="species" reg="minor">minor</tp:taxon-name-part></tp:taxon-name></italic> group</td></tr><tr><td rowspan="1" colspan="1">30</td><td rowspan="1" colspan="1"><italic><tp:taxon-name><tp:taxon-name-part taxon-name-part-type="genus" reg="Nannaria">N.</tp:taxon-name-part><tp:taxon-name-part taxon-name-part-type="species" reg="hardeni">hardeni</tp:taxon-name-part></tp:taxon-name></italic> Means, Hennen &amp; Marek, 2021</td><td rowspan="1" colspan="1"><italic><tp:taxon-name><tp:taxon-name-part taxon-name-part-type="genus" reg="Nannaria"/><tp:taxon-name-part taxon-name-part-type="species" reg="minor">minor</tp:taxon-name-part></tp:taxon-name></italic> group</td></tr><tr><td rowspan="1" colspan="1">31</td><td rowspan="1" colspan="1"><italic><tp:taxon-name><tp:taxon-name-part taxon-name-part-type="genus" reg="Nannaria">N.</tp:taxon-name-part><tp:taxon-name-part taxon-name-part-type="species" reg="hippopotamus">hippopotamus</tp:taxon-name-part></tp:taxon-name></italic> Means, Hennen &amp; Marek, 2021</td><td rowspan="1" colspan="1"><italic><tp:taxon-name><tp:taxon-name-part taxon-name-part-type="genus" reg="Nannaria"/><tp:taxon-name-part taxon-name-part-type="species" reg="minor">minor</tp:taxon-name-part></tp:taxon-name></italic> group</td></tr><tr><td rowspan="1" colspan="1">32</td><td rowspan="1" colspan="1"><italic><tp:taxon-name><tp:taxon-name-part taxon-name-part-type="genus" reg="Nannaria">N.</tp:taxon-name-part><tp:taxon-name-part taxon-name-part-type="species" reg="hokie">hokie</tp:taxon-name-part></tp:taxon-name></italic> Means, Hennen, &amp; Marek, 2021</td><td rowspan="1" colspan="1"><italic><tp:taxon-name><tp:taxon-name-part taxon-name-part-type="genus" reg="Nannaria"/><tp:taxon-name-part taxon-name-part-type="species" reg="minor">minor</tp:taxon-name-part></tp:taxon-name></italic> group</td></tr><tr><td rowspan="1" colspan="1">33</td><td rowspan="1" colspan="1"><italic><tp:taxon-name><tp:taxon-name-part taxon-name-part-type="genus" reg="Nannaria">N.</tp:taxon-name-part><tp:taxon-name-part taxon-name-part-type="species" reg="honeytreetrailensis">honeytreetrailensis</tp:taxon-name-part></tp:taxon-name></italic> Means, Hennen &amp; Marek, 2021</td><td rowspan="1" colspan="1"><italic><tp:taxon-name><tp:taxon-name-part taxon-name-part-type="genus" reg="Nannaria"/><tp:taxon-name-part taxon-name-part-type="species" reg="minor">minor</tp:taxon-name-part></tp:taxon-name></italic> group</td></tr><tr><td rowspan="1" colspan="1">34</td><td rowspan="1" colspan="1"><italic><tp:taxon-name><tp:taxon-name-part taxon-name-part-type="genus" reg="Nannaria">N.</tp:taxon-name-part><tp:taxon-name-part taxon-name-part-type="species" reg="ignis">ignis</tp:taxon-name-part></tp:taxon-name></italic> Means, Hennen &amp; Marek, 2021</td><td rowspan="1" colspan="1"><italic><tp:taxon-name><tp:taxon-name-part taxon-name-part-type="genus" reg="Nannaria"/><tp:taxon-name-part taxon-name-part-type="species" reg="minor">minor</tp:taxon-name-part></tp:taxon-name></italic> group</td></tr><tr><td rowspan="1" colspan="1">35</td><td rowspan="1" colspan="1"><italic><tp:taxon-name><tp:taxon-name-part taxon-name-part-type="genus" reg="Nannaria">N.</tp:taxon-name-part><tp:taxon-name-part taxon-name-part-type="species" reg="kassoni">kassoni</tp:taxon-name-part></tp:taxon-name></italic> Means, Hennen &amp; Marek, 2021</td><td rowspan="1" colspan="1"><italic><tp:taxon-name><tp:taxon-name-part taxon-name-part-type="genus" reg="Nannaria"/><tp:taxon-name-part taxon-name-part-type="species" reg="minor">minor</tp:taxon-name-part></tp:taxon-name></italic> group</td></tr><tr><td rowspan="1" colspan="1">36</td><td rowspan="1" colspan="1"><italic><tp:taxon-name><tp:taxon-name-part taxon-name-part-type="genus" reg="Nannaria">N.</tp:taxon-name-part><tp:taxon-name-part taxon-name-part-type="species" reg="komela">komela</tp:taxon-name-part></tp:taxon-name></italic> Means, Hennen &amp; Marek, 2021</td><td rowspan="1" colspan="1"><italic><tp:taxon-name><tp:taxon-name-part taxon-name-part-type="genus" reg="Nannaria"/><tp:taxon-name-part taxon-name-part-type="species" reg="minor">minor</tp:taxon-name-part></tp:taxon-name></italic> group</td></tr><tr><td rowspan="1" colspan="1">37</td><td rowspan="1" colspan="1"><italic><tp:taxon-name><tp:taxon-name-part taxon-name-part-type="genus" reg="Nannaria">N.</tp:taxon-name-part><tp:taxon-name-part taxon-name-part-type="species" reg="laminata">laminata</tp:taxon-name-part></tp:taxon-name></italic> Hoffman, 1949</td><td rowspan="1" colspan="1"><italic><tp:taxon-name><tp:taxon-name-part taxon-name-part-type="genus" reg="Nannaria"/><tp:taxon-name-part taxon-name-part-type="species" reg="minor">minor</tp:taxon-name-part></tp:taxon-name></italic> group</td></tr><tr><td rowspan="1" colspan="1">38</td><td rowspan="1" colspan="1"><italic><tp:taxon-name><tp:taxon-name-part taxon-name-part-type="genus" reg="Nannaria">N.</tp:taxon-name-part><tp:taxon-name-part taxon-name-part-type="species" reg="liriodendra">liriodendra</tp:taxon-name-part></tp:taxon-name></italic> sp. nov.</td><td rowspan="1" colspan="1"><italic><tp:taxon-name><tp:taxon-name-part taxon-name-part-type="genus" reg="Nannaria"/><tp:taxon-name-part taxon-name-part-type="species" reg="wilsoni">wilsoni</tp:taxon-name-part></tp:taxon-name></italic> group</td></tr><tr><td rowspan="1" colspan="1">39</td><td rowspan="1" colspan="1"><italic><tp:taxon-name><tp:taxon-name-part taxon-name-part-type="genus" reg="Nannaria">N.</tp:taxon-name-part><tp:taxon-name-part taxon-name-part-type="species" reg="lithographa">lithographa</tp:taxon-name-part></tp:taxon-name></italic> sp. nov.</td><td rowspan="1" colspan="1"><italic><tp:taxon-name><tp:taxon-name-part taxon-name-part-type="genus" reg="Nannaria"/><tp:taxon-name-part taxon-name-part-type="species" reg="wilsoni">wilsoni</tp:taxon-name-part></tp:taxon-name></italic> group</td></tr><tr><td rowspan="1" colspan="1">40</td><td rowspan="1" colspan="1"><italic><tp:taxon-name><tp:taxon-name-part taxon-name-part-type="genus" reg="Nannaria">N.</tp:taxon-name-part><tp:taxon-name-part taxon-name-part-type="species" reg="lutra">lutra</tp:taxon-name-part></tp:taxon-name></italic> sp. nov.</td><td rowspan="1" colspan="1"><italic><tp:taxon-name><tp:taxon-name-part taxon-name-part-type="genus" reg="Nannaria"/><tp:taxon-name-part taxon-name-part-type="species" reg="wilsoni">wilsoni</tp:taxon-name-part></tp:taxon-name></italic> group</td></tr><tr><td rowspan="1" colspan="1">41</td><td rowspan="1" colspan="1"><italic><tp:taxon-name><tp:taxon-name-part taxon-name-part-type="genus" reg="Nannaria">N.</tp:taxon-name-part><tp:taxon-name-part taxon-name-part-type="species" reg="marianae">marianae</tp:taxon-name-part></tp:taxon-name></italic> sp. nov.</td><td rowspan="1" colspan="1"><italic><tp:taxon-name><tp:taxon-name-part taxon-name-part-type="genus" reg="Nannaria"/><tp:taxon-name-part taxon-name-part-type="species" reg="wilsoni">wilsoni</tp:taxon-name-part></tp:taxon-name></italic> group</td></tr><tr><td rowspan="1" colspan="1">42</td><td rowspan="1" colspan="1"><italic><tp:taxon-name><tp:taxon-name-part taxon-name-part-type="genus" reg="Nannaria">N.</tp:taxon-name-part><tp:taxon-name-part taxon-name-part-type="species" reg="mcelroyorum">mcelroyorum</tp:taxon-name-part></tp:taxon-name></italic> Means, Hennen &amp; Marek, 2021</td><td rowspan="1" colspan="1"><italic><tp:taxon-name><tp:taxon-name-part taxon-name-part-type="genus" reg="Nannaria"/><tp:taxon-name-part taxon-name-part-type="species" reg="minor">minor</tp:taxon-name-part></tp:taxon-name></italic> group</td></tr><tr><td rowspan="1" colspan="1">43</td><td rowspan="1" colspan="1"><italic><tp:taxon-name><tp:taxon-name-part taxon-name-part-type="genus" reg="Nannaria">N.</tp:taxon-name-part><tp:taxon-name-part taxon-name-part-type="species" reg="minor">minor</tp:taxon-name-part></tp:taxon-name></italic> Chamberlin, 1918</td><td rowspan="1" colspan="1"><italic><tp:taxon-name><tp:taxon-name-part taxon-name-part-type="genus" reg="Nannaria"/><tp:taxon-name-part taxon-name-part-type="species" reg="minor">minor</tp:taxon-name-part></tp:taxon-name></italic> group</td></tr><tr><td rowspan="1" colspan="1">44</td><td rowspan="1" colspan="1"><italic><tp:taxon-name><tp:taxon-name-part taxon-name-part-type="genus" reg="Nannaria">N.</tp:taxon-name-part><tp:taxon-name-part taxon-name-part-type="species" reg="missouriensis">missouriensis</tp:taxon-name-part></tp:taxon-name></italic> Chamberlin, 1928</td><td rowspan="1" colspan="1"><italic><tp:taxon-name><tp:taxon-name-part taxon-name-part-type="genus" reg="Nannaria"/><tp:taxon-name-part taxon-name-part-type="species" reg="minor">minor</tp:taxon-name-part></tp:taxon-name></italic> group</td></tr><tr><td rowspan="1" colspan="1">45</td><td rowspan="1" colspan="1"><italic><tp:taxon-name><tp:taxon-name-part taxon-name-part-type="genus" reg="Nannaria">N.</tp:taxon-name-part><tp:taxon-name-part taxon-name-part-type="species" reg="monsdomia">monsdomia</tp:taxon-name-part></tp:taxon-name></italic> Means, Hennen &amp; Marek, 2021</td><td rowspan="1" colspan="1"><italic><tp:taxon-name><tp:taxon-name-part taxon-name-part-type="genus" reg="Nannaria"/><tp:taxon-name-part taxon-name-part-type="species" reg="minor">minor</tp:taxon-name-part></tp:taxon-name></italic> group</td></tr><tr><td rowspan="1" colspan="1">46</td><td rowspan="1" colspan="1"><italic><tp:taxon-name><tp:taxon-name-part taxon-name-part-type="genus" reg="Nannaria">N.</tp:taxon-name-part><tp:taxon-name-part taxon-name-part-type="species" reg="morrisoni">morrisoni</tp:taxon-name-part></tp:taxon-name></italic> Hoffman, 1948</td><td rowspan="1" colspan="1"><italic><tp:taxon-name><tp:taxon-name-part taxon-name-part-type="genus" reg="Nannaria"/><tp:taxon-name-part taxon-name-part-type="species" reg="wilsoni">wilsoni</tp:taxon-name-part></tp:taxon-name></italic> group</td></tr><tr><td rowspan="1" colspan="1">47</td><td rowspan="1" colspan="1"><italic><tp:taxon-name><tp:taxon-name-part taxon-name-part-type="genus" reg="Nannaria">N.</tp:taxon-name-part><tp:taxon-name-part taxon-name-part-type="species" reg="nessa">nessa</tp:taxon-name-part></tp:taxon-name></italic> sp. nov.</td><td rowspan="1" colspan="1"><italic><tp:taxon-name><tp:taxon-name-part taxon-name-part-type="genus" reg="Nannaria"/><tp:taxon-name-part taxon-name-part-type="species" reg="wilsoni">wilsoni</tp:taxon-name-part></tp:taxon-name></italic> group</td></tr><tr><td rowspan="1" colspan="1">48</td><td rowspan="1" colspan="1"><italic><tp:taxon-name><tp:taxon-name-part taxon-name-part-type="genus" reg="Nannaria">N.</tp:taxon-name-part><tp:taxon-name-part taxon-name-part-type="species" reg="oblonga">oblonga</tp:taxon-name-part></tp:taxon-name></italic> (Koch, 1847)</td><td rowspan="1" colspan="1"><italic><tp:taxon-name><tp:taxon-name-part taxon-name-part-type="genus" reg="Nannaria"/><tp:taxon-name-part taxon-name-part-type="species" reg="minor">minor</tp:taxon-name-part></tp:taxon-name></italic> group</td></tr><tr><td rowspan="1" colspan="1">49</td><td rowspan="1" colspan="1"><italic><tp:taxon-name><tp:taxon-name-part taxon-name-part-type="genus" reg="Nannaria">N.</tp:taxon-name-part><tp:taxon-name-part taxon-name-part-type="species" reg="ohionis">ohionis</tp:taxon-name-part></tp:taxon-name></italic> Loomis &amp; Hoffman, 1948</td><td rowspan="1" colspan="1"><italic><tp:taxon-name><tp:taxon-name-part taxon-name-part-type="genus" reg="Nannaria"/><tp:taxon-name-part taxon-name-part-type="species" reg="minor">minor</tp:taxon-name-part></tp:taxon-name></italic> group</td></tr><tr><td rowspan="1" colspan="1">50</td><td rowspan="1" colspan="1"><italic><tp:taxon-name><tp:taxon-name-part taxon-name-part-type="genus" reg="Nannaria">N.</tp:taxon-name-part><tp:taxon-name-part taxon-name-part-type="species" reg="orycta">orycta</tp:taxon-name-part></tp:taxon-name></italic> sp. nov.</td><td rowspan="1" colspan="1"><italic><tp:taxon-name><tp:taxon-name-part taxon-name-part-type="genus" reg="Nannaria"/><tp:taxon-name-part taxon-name-part-type="species" reg="wilsoni">wilsoni</tp:taxon-name-part></tp:taxon-name></italic> group</td></tr><tr><td rowspan="1" colspan="1">51</td><td rowspan="1" colspan="1"><italic><tp:taxon-name><tp:taxon-name-part taxon-name-part-type="genus" reg="Nannaria">N.</tp:taxon-name-part><tp:taxon-name-part taxon-name-part-type="species" reg="paraptoma">paraptoma</tp:taxon-name-part></tp:taxon-name></italic> sp. nov.</td><td rowspan="1" colspan="1"><italic><tp:taxon-name><tp:taxon-name-part taxon-name-part-type="genus" reg="Nannaria"/><tp:taxon-name-part taxon-name-part-type="species" reg="wilsoni">wilsoni</tp:taxon-name-part></tp:taxon-name></italic> group</td></tr><tr><td rowspan="1" colspan="1">52</td><td rowspan="1" colspan="1"><italic><tp:taxon-name><tp:taxon-name-part taxon-name-part-type="genus" reg="Nannaria">N.</tp:taxon-name-part><tp:taxon-name-part taxon-name-part-type="species" reg="paupertas">paupertas</tp:taxon-name-part></tp:taxon-name></italic> Means, Hennen &amp; Marek, 2021</td><td rowspan="1" colspan="1"><italic><tp:taxon-name><tp:taxon-name-part taxon-name-part-type="genus" reg="Nannaria"/><tp:taxon-name-part taxon-name-part-type="species" reg="minor">minor</tp:taxon-name-part></tp:taxon-name></italic> group</td></tr><tr><td rowspan="1" colspan="1">53</td><td rowspan="1" colspan="1"><italic><tp:taxon-name><tp:taxon-name-part taxon-name-part-type="genus" reg="Nannaria">N.</tp:taxon-name-part><tp:taxon-name-part taxon-name-part-type="species" reg="piccolia">piccolia</tp:taxon-name-part></tp:taxon-name></italic> Means, Hennen &amp; Marek, 2021</td><td rowspan="1" colspan="1"><italic><tp:taxon-name><tp:taxon-name-part taxon-name-part-type="genus" reg="Nannaria"/><tp:taxon-name-part taxon-name-part-type="species" reg="minor">minor</tp:taxon-name-part></tp:taxon-name></italic> group</td></tr><tr><td rowspan="1" colspan="1">54</td><td rowspan="1" colspan="1"><italic><tp:taxon-name><tp:taxon-name-part taxon-name-part-type="genus" reg="Nannaria">N.</tp:taxon-name-part><tp:taxon-name-part taxon-name-part-type="species" reg="rhododendra">rhododendra</tp:taxon-name-part></tp:taxon-name></italic> sp. nov.</td><td rowspan="1" colspan="1"><italic><tp:taxon-name><tp:taxon-name-part taxon-name-part-type="genus" reg="Nannaria"/><tp:taxon-name-part taxon-name-part-type="species" reg="wilsoni">wilsoni</tp:taxon-name-part></tp:taxon-name></italic> group</td></tr><tr><td rowspan="1" colspan="1">55</td><td rowspan="1" colspan="1"><italic><tp:taxon-name><tp:taxon-name-part taxon-name-part-type="genus" reg="Nannaria">N.</tp:taxon-name-part><tp:taxon-name-part taxon-name-part-type="species" reg="rhysodesmoides">rhysodesmoides</tp:taxon-name-part></tp:taxon-name></italic> (Hennen &amp; Shelley, 2015)</td><td rowspan="1" colspan="1"><italic><tp:taxon-name><tp:taxon-name-part taxon-name-part-type="genus" reg="Nannaria"/><tp:taxon-name-part taxon-name-part-type="species" reg="minor">minor</tp:taxon-name-part></tp:taxon-name></italic> group</td></tr><tr><td rowspan="1" colspan="1">56</td><td rowspan="1" colspan="1"><italic><tp:taxon-name><tp:taxon-name-part taxon-name-part-type="genus" reg="Nannaria">N.</tp:taxon-name-part><tp:taxon-name-part taxon-name-part-type="species" reg="rutherfordensis">rutherfordensis</tp:taxon-name-part></tp:taxon-name></italic> Shelley, 1975</td><td rowspan="1" colspan="1"><italic><tp:taxon-name><tp:taxon-name-part taxon-name-part-type="genus" reg="Nannaria"/><tp:taxon-name-part taxon-name-part-type="species" reg="minor">minor</tp:taxon-name-part></tp:taxon-name></italic> group</td></tr><tr><td rowspan="1" colspan="1">57</td><td rowspan="1" colspan="1"><italic><tp:taxon-name><tp:taxon-name-part taxon-name-part-type="genus" reg="Nannaria">N.</tp:taxon-name-part><tp:taxon-name-part taxon-name-part-type="species" reg="scholastica">scholastica</tp:taxon-name-part></tp:taxon-name></italic> Means, Hennen &amp; Marek, 2021</td><td rowspan="1" colspan="1"><italic><tp:taxon-name><tp:taxon-name-part taxon-name-part-type="genus" reg="Nannaria"/><tp:taxon-name-part taxon-name-part-type="species" reg="minor">minor</tp:taxon-name-part></tp:taxon-name></italic> group</td></tr><tr><td rowspan="1" colspan="1">58</td><td rowspan="1" colspan="1"><italic><tp:taxon-name><tp:taxon-name-part taxon-name-part-type="genus" reg="Nannaria">N.</tp:taxon-name-part><tp:taxon-name-part taxon-name-part-type="species" reg="scutellaria">scutellaria</tp:taxon-name-part></tp:taxon-name></italic> Causey, 1942</td><td rowspan="1" colspan="1"><italic><tp:taxon-name><tp:taxon-name-part taxon-name-part-type="genus" reg="Nannaria"/><tp:taxon-name-part taxon-name-part-type="species" reg="wilsoni">wilsoni</tp:taxon-name-part></tp:taxon-name></italic> group</td></tr><tr><td rowspan="1" colspan="1">59</td><td rowspan="1" colspan="1"><italic><tp:taxon-name><tp:taxon-name-part taxon-name-part-type="genus" reg="Nannaria">N.</tp:taxon-name-part><tp:taxon-name-part taxon-name-part-type="species" reg="serpens">serpens</tp:taxon-name-part></tp:taxon-name></italic> Means, Hennen &amp; Marek, 2021</td><td rowspan="1" colspan="1"><italic><tp:taxon-name><tp:taxon-name-part taxon-name-part-type="genus" reg="Nannaria"/><tp:taxon-name-part taxon-name-part-type="species" reg="minor">minor</tp:taxon-name-part></tp:taxon-name></italic> group</td></tr><tr><td rowspan="1" colspan="1">60</td><td rowspan="1" colspan="1"><italic><tp:taxon-name><tp:taxon-name-part taxon-name-part-type="genus" reg="Nannaria">N.</tp:taxon-name-part><tp:taxon-name-part taxon-name-part-type="species" reg="sheari">sheari</tp:taxon-name-part></tp:taxon-name></italic> Means, Hennen &amp; Marek, 2021</td><td rowspan="1" colspan="1"><italic><tp:taxon-name><tp:taxon-name-part taxon-name-part-type="genus" reg="Nannaria"/><tp:taxon-name-part taxon-name-part-type="species" reg="minor">minor</tp:taxon-name-part></tp:taxon-name></italic> group</td></tr><tr><td rowspan="1" colspan="1">61</td><td rowspan="1" colspan="1"><italic><tp:taxon-name><tp:taxon-name-part taxon-name-part-type="genus" reg="Nannaria">N.</tp:taxon-name-part><tp:taxon-name-part taxon-name-part-type="species" reg="shenandoa">shenandoa</tp:taxon-name-part></tp:taxon-name></italic> Hoffman, 1949</td><td rowspan="1" colspan="1"><italic><tp:taxon-name><tp:taxon-name-part taxon-name-part-type="genus" reg="Nannaria"/><tp:taxon-name-part taxon-name-part-type="species" reg="wilsoni">wilsoni</tp:taxon-name-part></tp:taxon-name></italic> group</td></tr><tr><td rowspan="1" colspan="1">62</td><td rowspan="1" colspan="1"><italic><tp:taxon-name><tp:taxon-name-part taxon-name-part-type="genus" reg="Nannaria">N.</tp:taxon-name-part><tp:taxon-name-part taxon-name-part-type="species" reg="sigmoidea">sigmoidea</tp:taxon-name-part></tp:taxon-name></italic> (Hennen &amp; Shelley, 2015)</td><td rowspan="1" colspan="1"><italic><tp:taxon-name><tp:taxon-name-part taxon-name-part-type="genus" reg="Nannaria"/><tp:taxon-name-part taxon-name-part-type="species" reg="minor">minor</tp:taxon-name-part></tp:taxon-name></italic> group</td></tr><tr><td rowspan="1" colspan="1">63</td><td rowspan="1" colspan="1"><italic><tp:taxon-name><tp:taxon-name-part taxon-name-part-type="genus" reg="Nannaria">N.</tp:taxon-name-part><tp:taxon-name-part taxon-name-part-type="species" reg="simplex">simplex</tp:taxon-name-part></tp:taxon-name></italic> Hoffman, 1949</td><td rowspan="1" colspan="1"><italic><tp:taxon-name><tp:taxon-name-part taxon-name-part-type="genus" reg="Nannaria"/><tp:taxon-name-part taxon-name-part-type="species" reg="minor">minor</tp:taxon-name-part></tp:taxon-name></italic> group</td></tr><tr><td rowspan="1" colspan="1">64</td><td rowspan="1" colspan="1"><italic><tp:taxon-name><tp:taxon-name-part taxon-name-part-type="genus" reg="Nannaria">N.</tp:taxon-name-part><tp:taxon-name-part taxon-name-part-type="species" reg="solenas">solenas</tp:taxon-name-part></tp:taxon-name></italic> Means, Hennen &amp; Marek, 2021</td><td rowspan="1" colspan="1"><italic><tp:taxon-name><tp:taxon-name-part taxon-name-part-type="genus" reg="Nannaria"/><tp:taxon-name-part taxon-name-part-type="species" reg="minor">minor</tp:taxon-name-part></tp:taxon-name></italic> group</td></tr><tr><td rowspan="1" colspan="1">65</td><td rowspan="1" colspan="1"><italic><tp:taxon-name><tp:taxon-name-part taxon-name-part-type="genus" reg="Nannaria">N.</tp:taxon-name-part><tp:taxon-name-part taxon-name-part-type="species" reg="spalax">spalax</tp:taxon-name-part></tp:taxon-name></italic> sp. nov.</td><td rowspan="1" colspan="1"><italic><tp:taxon-name><tp:taxon-name-part taxon-name-part-type="genus" reg="Nannaria"/><tp:taxon-name-part taxon-name-part-type="species" reg="wilsoni">wilsoni</tp:taxon-name-part></tp:taxon-name></italic> group</td></tr><tr><td rowspan="1" colspan="1">66</td><td rowspan="1" colspan="1"><italic><tp:taxon-name><tp:taxon-name-part taxon-name-part-type="genus" reg="Nannaria">N.</tp:taxon-name-part><tp:taxon-name-part taxon-name-part-type="species" reg="spiralis">spiralis</tp:taxon-name-part></tp:taxon-name></italic> sp. nov.</td><td rowspan="1" colspan="1"><italic><tp:taxon-name><tp:taxon-name-part taxon-name-part-type="genus" reg="Nannaria"/><tp:taxon-name-part taxon-name-part-type="species" reg="wilsoni">wilsoni</tp:taxon-name-part></tp:taxon-name></italic> group</td></tr><tr><td rowspan="1" colspan="1">67</td><td rowspan="1" colspan="1"><italic><tp:taxon-name><tp:taxon-name-part taxon-name-part-type="genus" reg="Nannaria">N.</tp:taxon-name-part><tp:taxon-name-part taxon-name-part-type="species" reg="spruilli">spruilli</tp:taxon-name-part></tp:taxon-name></italic> Means, Hennen &amp; Marek, 2021</td><td rowspan="1" colspan="1"><italic><tp:taxon-name><tp:taxon-name-part taxon-name-part-type="genus" reg="Nannaria"/><tp:taxon-name-part taxon-name-part-type="species" reg="minor">minor</tp:taxon-name-part></tp:taxon-name></italic> group</td></tr><tr><td rowspan="1" colspan="1">68</td><td rowspan="1" colspan="1"><italic><tp:taxon-name><tp:taxon-name-part taxon-name-part-type="genus" reg="Nannaria">N.</tp:taxon-name-part><tp:taxon-name-part taxon-name-part-type="species" reg="stellapolis">stellapolis</tp:taxon-name-part></tp:taxon-name></italic> Means, Hennen &amp; Marek, 2021</td><td rowspan="1" colspan="1"><italic><tp:taxon-name><tp:taxon-name-part taxon-name-part-type="genus" reg="Nannaria"/><tp:taxon-name-part taxon-name-part-type="species" reg="minor">minor</tp:taxon-name-part></tp:taxon-name></italic> group</td></tr><tr><td rowspan="1" colspan="1">69</td><td rowspan="1" colspan="1"><italic><tp:taxon-name><tp:taxon-name-part taxon-name-part-type="genus" reg="Nannaria">N.</tp:taxon-name-part><tp:taxon-name-part taxon-name-part-type="species" reg="stellaradix">stellaradix</tp:taxon-name-part></tp:taxon-name></italic> Means, Hennen &amp; Marek, 2021</td><td rowspan="1" colspan="1"><italic><tp:taxon-name><tp:taxon-name-part taxon-name-part-type="genus" reg="Nannaria"/><tp:taxon-name-part taxon-name-part-type="species" reg="minor">minor</tp:taxon-name-part></tp:taxon-name></italic> group</td></tr><tr><td rowspan="1" colspan="1">70</td><td rowspan="1" colspan="1"><italic><tp:taxon-name><tp:taxon-name-part taxon-name-part-type="genus" reg="Nannaria">N.</tp:taxon-name-part><tp:taxon-name-part taxon-name-part-type="species" reg="suprema">suprema</tp:taxon-name-part></tp:taxon-name></italic> Means, Hennen &amp; Marek, 2021</td><td rowspan="1" colspan="1"><italic><tp:taxon-name><tp:taxon-name-part taxon-name-part-type="genus" reg="Nannaria"/><tp:taxon-name-part taxon-name-part-type="species" reg="minor">minor</tp:taxon-name-part></tp:taxon-name></italic> group</td></tr><tr><td rowspan="1" colspan="1">71</td><td rowspan="1" colspan="1"><italic><tp:taxon-name><tp:taxon-name-part taxon-name-part-type="genus" reg="Nannaria">N.</tp:taxon-name-part><tp:taxon-name-part taxon-name-part-type="species" reg="swiftae">swiftae</tp:taxon-name-part></tp:taxon-name></italic> sp. nov.</td><td rowspan="1" colspan="1"><italic><tp:taxon-name><tp:taxon-name-part taxon-name-part-type="genus" reg="Nannaria"/><tp:taxon-name-part taxon-name-part-type="species" reg="wilsoni">wilsoni</tp:taxon-name-part></tp:taxon-name></italic> group</td></tr><tr><td rowspan="1" colspan="1">72</td><td rowspan="1" colspan="1"><italic><tp:taxon-name><tp:taxon-name-part taxon-name-part-type="genus" reg="Nannaria">N.</tp:taxon-name-part><tp:taxon-name-part taxon-name-part-type="species" reg="tasskelsoae">tasskelsoae</tp:taxon-name-part></tp:taxon-name></italic> Means, Hennen &amp; Marek, 2021</td><td rowspan="1" colspan="1"><italic><tp:taxon-name><tp:taxon-name-part taxon-name-part-type="genus" reg="Nannaria"/><tp:taxon-name-part taxon-name-part-type="species" reg="minor">minor</tp:taxon-name-part></tp:taxon-name></italic> group</td></tr><tr><td rowspan="1" colspan="1">73</td><td rowspan="1" colspan="1"><italic><tp:taxon-name><tp:taxon-name-part taxon-name-part-type="genus" reg="Nannaria">N.</tp:taxon-name-part><tp:taxon-name-part taxon-name-part-type="species" reg="tennesseensis">tennesseensis</tp:taxon-name-part></tp:taxon-name></italic> (Bollman, 1888)</td><td rowspan="1" colspan="1"><italic><tp:taxon-name><tp:taxon-name-part taxon-name-part-type="genus" reg="Nannaria"/><tp:taxon-name-part taxon-name-part-type="species" reg="minor">minor</tp:taxon-name-part></tp:taxon-name></italic> group</td></tr><tr><td rowspan="1" colspan="1">74</td><td rowspan="1" colspan="1"><italic><tp:taxon-name><tp:taxon-name-part taxon-name-part-type="genus" reg="Nannaria">N.</tp:taxon-name-part><tp:taxon-name-part taxon-name-part-type="species" reg="tenuis">tenuis</tp:taxon-name-part></tp:taxon-name></italic> Means, Hennen &amp; Marek, 2021</td><td rowspan="1" colspan="1"><italic><tp:taxon-name><tp:taxon-name-part taxon-name-part-type="genus" reg="Nannaria"/><tp:taxon-name-part taxon-name-part-type="species" reg="minor">minor</tp:taxon-name-part></tp:taxon-name></italic> group</td></tr><tr><td rowspan="1" colspan="1">75</td><td rowspan="1" colspan="1"><italic><tp:taxon-name><tp:taxon-name-part taxon-name-part-type="genus" reg="Nannaria">N.</tp:taxon-name-part><tp:taxon-name-part taxon-name-part-type="species" reg="terricola">terricola</tp:taxon-name-part></tp:taxon-name></italic> (Williams &amp; Hefner, 1928)</td><td rowspan="1" colspan="1"><italic><tp:taxon-name><tp:taxon-name-part taxon-name-part-type="genus" reg="Nannaria"/><tp:taxon-name-part taxon-name-part-type="species" reg="minor">minor</tp:taxon-name-part></tp:taxon-name></italic> group</td></tr><tr><td rowspan="1" colspan="1">76</td><td rowspan="1" colspan="1"><italic><tp:taxon-name><tp:taxon-name-part taxon-name-part-type="genus" reg="Nannaria">N.</tp:taxon-name-part><tp:taxon-name-part taxon-name-part-type="species" reg="tsuga">tsuga</tp:taxon-name-part></tp:taxon-name></italic> Means, Hennen &amp; Marek, 2021</td><td rowspan="1" colspan="1"><italic><tp:taxon-name><tp:taxon-name-part taxon-name-part-type="genus" reg="Nannaria"/><tp:taxon-name-part taxon-name-part-type="species" reg="minor">minor</tp:taxon-name-part></tp:taxon-name></italic> group</td></tr><tr><td rowspan="1" colspan="1">77</td><td rowspan="1" colspan="1"><italic><tp:taxon-name><tp:taxon-name-part taxon-name-part-type="genus" reg="Nannaria">N.</tp:taxon-name-part><tp:taxon-name-part taxon-name-part-type="species" reg="vellicata">vellicata</tp:taxon-name-part></tp:taxon-name></italic> sp. nov.</td><td rowspan="1" colspan="1"><italic><tp:taxon-name><tp:taxon-name-part taxon-name-part-type="genus" reg="Nannaria"/><tp:taxon-name-part taxon-name-part-type="species" reg="wilsoni">wilsoni</tp:taxon-name-part></tp:taxon-name></italic> group</td></tr><tr><td rowspan="1" colspan="1">78</td><td rowspan="1" colspan="1"><italic><tp:taxon-name><tp:taxon-name-part taxon-name-part-type="genus" reg="Nannaria">N.</tp:taxon-name-part><tp:taxon-name-part taxon-name-part-type="species" reg="wilsoni">wilsoni</tp:taxon-name-part></tp:taxon-name></italic> Hoffman, 1949</td><td rowspan="1" colspan="1"><italic><tp:taxon-name><tp:taxon-name-part taxon-name-part-type="genus" reg="Nannaria"/><tp:taxon-name-part taxon-name-part-type="species" reg="wilsoni">wilsoni</tp:taxon-name-part></tp:taxon-name></italic> group</td></tr></tbody></table></table-wrap></tp:treatment-sec><ref-list><ref id="B2"><mixed-citation xmlns:xlink="http://www.w3.org/1999/xlink" xlink:type="simple"><person-group><name name-style="western"><surname>Attems</surname><given-names>CG</given-names></name></person-group> (<year>1938</year>) <article-title><tp:taxon-name><tp:taxon-name-part taxon-name-part-type="superfamily">Polydesmoidea</tp:taxon-name-part></tp:taxon-name> II. Fam. <tp:taxon-name><tp:taxon-name-part taxon-name-part-type="family">Leptodesmidae</tp:taxon-name-part></tp:taxon-name>, <tp:taxon-name><tp:taxon-name-part taxon-name-part-type="other">Platyrhachidae</tp:taxon-name-part></tp:taxon-name>, <tp:taxon-name><tp:taxon-name-part taxon-name-part-type="family">Oxydesmidae</tp:taxon-name-part></tp:taxon-name>, <tp:taxon-name><tp:taxon-name-part taxon-name-part-type="family">Gomphodesmidae</tp:taxon-name-part></tp:taxon-name>.</article-title><source>Das Tierreich</source><volume>69</volume>: <fpage>1</fpage>–<lpage>487</lpage>. <ext-link xlink:href="10.1515/9783111430645-003" ext-link-type="doi" xlink:type="simple">https://doi.org/10.1515/9783111430645-003</ext-link></mixed-citation></ref><ref id="B25"><mixed-citation xmlns:xlink="http://www.w3.org/1999/xlink" xlink:type="simple"><person-group><name name-style="western"><surname>Chamberlin</surname><given-names>RV</given-names></name><name name-style="western"><surname>Hoffman</surname><given-names>RL</given-names></name></person-group> (<year>1958</year>) <article-title>Checklist of the millipeds of North America.</article-title><source>Bulletin - United States National Museum</source><volume>212</volume>(<issue>212</issue>): <fpage>1</fpage>–<lpage>236</lpage>. <ext-link xlink:href="10.5479/si.03629236.212" ext-link-type="doi" xlink:type="simple">https://doi.org/10.5479/si.03629236.212</ext-link></mixed-citation></ref><ref id="B40"><mixed-citation xmlns:xlink="http://www.w3.org/1999/xlink" xlink:type="simple"><person-group><name name-style="western"><surname>Hoffman</surname><given-names>RL</given-names></name></person-group> (<year>1964</year>) <article-title>The status of <italic><tp:taxon-name><tp:taxon-name-part taxon-name-part-type="genus">Fontaria</tp:taxon-name-part><tp:taxon-name-part taxon-name-part-type="species">pulchella</tp:taxon-name-part></tp:taxon-name></italic> Bollman, with the proposal of a new genus and tribe in the diplopod family <tp:taxon-name><tp:taxon-name-part taxon-name-part-type="family">Xystodesmidae</tp:taxon-name-part></tp:taxon-name>.</article-title><source>Proceedings of the Biological Society of Washington</source><volume>77</volume>: <fpage>25</fpage>–<lpage>34</lpage>. <ext-link xlink:href="https://www.biodiversitylibrary.org/page/34605254" ext-link-type="uri" xlink:type="simple">https://www.biodiversitylibrary.org/page/34605254</ext-link></mixed-citation></ref><ref id="B46"><mixed-citation xmlns:xlink="http://www.w3.org/1999/xlink" xlink:type="simple"><person-group><name name-style="western"><surname>Jeekel</surname><given-names>CAW</given-names></name></person-group> (<year>1971</year>) <article-title>Nomenclator Generum et Familiarum Diplopodorum: A list of the genus and family-group names in the Class <tp:taxon-name><tp:taxon-name-part taxon-name-part-type="class">Diplopoda</tp:taxon-name-part></tp:taxon-name> from the 10<sup>th</sup> edn. of Linnaeus, 1758, to the end of 1957.</article-title><source>Monografieënvan de Nederlandse Entomologische Vereniging</source><volume>5</volume>: <fpage>1</fpage>–<lpage>412</lpage>.</mixed-citation></ref><ref id="B45"><mixed-citation xmlns:xlink="http://www.w3.org/1999/xlink" xlink:type="simple"><person-group><name name-style="western"><surname>Hoffman</surname><given-names>RL</given-names></name></person-group> (<year>1999</year>) <article-title>Checklist of the millipedes of North and Middle America.</article-title><source>Virginia Museum of Natural History Special Publication</source><volume>8</volume>: <fpage>1</fpage>–<lpage>584</lpage>.</mixed-citation></ref><ref id="B73"><mixed-citation xmlns:xlink="http://www.w3.org/1999/xlink" xlink:type="simple"><person-group><name name-style="western"><surname>Shelley</surname><given-names>RM</given-names></name><name name-style="western"><surname>Sierwald</surname><given-names>P</given-names></name><name name-style="western"><surname>Kiser</surname><given-names>SB</given-names></name><name name-style="western"><surname>Golovatch</surname><given-names>SI</given-names></name></person-group> (<year>2000</year>) Nomenclator generum et familiarum Diplopodorum II. Pensoft, Sofia, Moscow, 1–167 pp.</mixed-citation></ref><ref id="B32"><mixed-citation xmlns:xlink="http://www.w3.org/1999/xlink" xlink:type="simple"><person-group><name name-style="western"><surname>Hennen</surname><given-names>DA</given-names></name><name name-style="western"><surname>Shelley</surname><given-names>RM</given-names></name></person-group> (<year>2015</year>) <article-title>A contribution on the milliped tribe <tp:taxon-name><tp:taxon-name-part taxon-name-part-type="genus">Nannariini</tp:taxon-name-part></tp:taxon-name> (<tp:taxon-name><tp:taxon-name-part taxon-name-part-type="order">Polydesmida</tp:taxon-name-part></tp:taxon-name>: <tp:taxon-name><tp:taxon-name-part taxon-name-part-type="family">Xystodesmidae</tp:taxon-name-part></tp:taxon-name>): revalidation of <italic><tp:taxon-name><tp:taxon-name-part taxon-name-part-type="genus">Mimuloria</tp:taxon-name-part></tp:taxon-name></italic> Chamberlin 1928; identities of <italic><tp:taxon-name><tp:taxon-name-part taxon-name-part-type="genus">Fontaria</tp:taxon-name-part><tp:taxon-name-part taxon-name-part-type="species">oblonga</tp:taxon-name-part></tp:taxon-name></italic> C. L. Koch 1847, and <italic><tp:taxon-name><tp:taxon-name-part taxon-name-part-type="genus">Nannaria</tp:taxon-name-part><tp:taxon-name-part taxon-name-part-type="species">minor</tp:taxon-name-part></tp:taxon-name></italic> Chamberlin 1918; elucidation of the tribal range; and commentaries on <italic><tp:taxon-name><tp:taxon-name-part taxon-name-part-type="genus">Nannaria</tp:taxon-name-part></tp:taxon-name></italic> Chamberlin 1918, and <italic><tp:taxon-name><tp:taxon-name-part taxon-name-part-type="genus">Oenomaea</tp:taxon-name-part></tp:taxon-name></italic> Hoffman 1964.</article-title><source><tp:taxon-name><tp:taxon-name-part taxon-name-part-type="class">Insecta</tp:taxon-name-part></tp:taxon-name> Mundi</source><volume>0418</volume>: <fpage>1</fpage>–<lpage>21</lpage>. <ext-link xlink:href="https://journals.flvc.org/mundi/article/view/0418" ext-link-type="uri" xlink:type="simple">https://journals.flvc.org/mundi/article/view/0418</ext-link></mixed-citation></ref><ref id="B62"><mixed-citation xmlns:xlink="http://www.w3.org/1999/xlink" xlink:type="simple"><person-group><name name-style="western"><surname>Means</surname><given-names>JC</given-names></name><name name-style="western"><surname>Hennen</surname><given-names>DA</given-names></name><name name-style="western"><surname>Tanabe</surname><given-names>T</given-names></name><name name-style="western"><surname>Marek</surname><given-names>PE</given-names></name></person-group> (<year>2021a</year>) <article-title>Phylogenetic systematics of the millipede family <tp:taxon-name><tp:taxon-name-part taxon-name-part-type="family">Xystodesmidae</tp:taxon-name-part></tp:taxon-name>.</article-title><source>Insect Systematics and Diversity</source><volume>5</volume>(<issue>2</issue>): <fpage>1</fpage>–<lpage>26</lpage>. <ext-link xlink:href="10.1093/isd/ixab003" ext-link-type="doi" xlink:type="simple">https://doi.org/10.1093/isd/ixab003</ext-link></mixed-citation></ref><ref id="B63"><mixed-citation xmlns:xlink="http://www.w3.org/1999/xlink" xlink:type="simple"><person-group><name name-style="western"><surname>Means</surname><given-names>JC</given-names></name><name name-style="western"><surname>Hennen</surname><given-names>DA</given-names></name><name name-style="western"><surname>Marek</surname><given-names>PE</given-names></name></person-group> (<year>2021b</year>) <article-title>A revision of the <italic><tp:taxon-name><tp:taxon-name-part taxon-name-part-type="genus"/><tp:taxon-name-part taxon-name-part-type="species">minor</tp:taxon-name-part></tp:taxon-name></italic> species group in the millipede genus <italic><tp:taxon-name><tp:taxon-name-part taxon-name-part-type="genus">Nannaria</tp:taxon-name-part></tp:taxon-name></italic> Chamberlin, 1918 (<tp:taxon-name><tp:taxon-name-part taxon-name-part-type="class">Diplopoda</tp:taxon-name-part></tp:taxon-name>, <tp:taxon-name><tp:taxon-name-part taxon-name-part-type="order">Polydesmida</tp:taxon-name-part></tp:taxon-name>, <tp:taxon-name><tp:taxon-name-part taxon-name-part-type="family">Xystodesmidae</tp:taxon-name-part></tp:taxon-name>).</article-title><source>ZooKeys</source><volume>1030</volume>: <fpage>1</fpage>–<lpage>180</lpage>. <ext-link xlink:href="10.3897/zookeys.1030.62544" ext-link-type="doi" xlink:type="simple">https://doi.org/10.3897/zookeys.1030.62544</ext-link></mixed-citation></ref></ref-list></tp:taxon-treatment>
