# Supplementary material for: ﻿A revision of the wilsoni species group in the millipede genus Nannaria Chamberlin, 1918 (Diplopoda, Polydesmida, Xystodesmidae)
Source: Zookeys. 2022 Apr 15;1096:17–118. doi: 10.3897/zookeys.1096.73485 (PMC9033750; doi:10.3897/zookeys.1096.73485)
Supplement: XML Treatment for Nannaria aenigma [file zookeys.1096.73485-treatment4.xml]

<!DOCTYPE tp:taxon-treatment
  PUBLIC "-//TaxonX//DTD Taxonomic Treatment Publishing DTD v0 20100105//EN" "tax-treatment-NSO.dtd">
<tp:taxon-treatment xmlns:tp="http://www.plazi.org/taxpub"><tp:treatment-meta><kwd-group><label>Taxon classification</label><kwd>
                <named-content content-type="kingdom">Animalia</named-content>
              </kwd><kwd>
                <named-content content-type="order">Polydesmida</named-content>
              </kwd><kwd>
                <named-content content-type="family">Xystodesmidae</named-content>
              </kwd></kwd-group><mixed-citation publication-type="journal"><person-group><name><surname>Hennen</surname><given-names>Derek A.</given-names></name><name><surname>Means</surname><given-names>Jackson C.</given-names></name><name><surname>Marek</surname><given-names>Paul E.</given-names></name></person-group><article-title>﻿A revision of the <italic><tp:taxon-name><tp:taxon-name-part taxon-name-part-type="genus" reg="Nannaria"/><tp:taxon-name-part taxon-name-part-type="species" reg="wilsoni">wilsoni</tp:taxon-name-part></tp:taxon-name></italic> species group in the millipede genus <italic><tp:taxon-name><tp:taxon-name-part taxon-name-part-type="genus" reg="Nannaria">Nannaria</tp:taxon-name-part></tp:taxon-name></italic> Chamberlin, 1918 (<tp:taxon-name><tp:taxon-name-part taxon-name-part-type="class">Diplopoda</tp:taxon-name-part></tp:taxon-name>, <tp:taxon-name><tp:taxon-name-part taxon-name-part-type="order">Polydesmida</tp:taxon-name-part></tp:taxon-name>, <tp:taxon-name><tp:taxon-name-part taxon-name-part-type="family">Xystodesmidae</tp:taxon-name-part></tp:taxon-name>)</article-title><source>Zookeys</source><day>15</day><month>04</month><year>2022</year><volume>1096</volume><fpage>17</fpage><lpage>118</lpage><pub-id pub-id-type="doi">10.3897/zookeys.1096.73485</pub-id></mixed-citation></tp:treatment-meta><tp:nomenclature><label>﻿</label><tp:taxon-name>
              <object-id xmlns:xlink="http://www.w3.org/1999/xlink" content-type="arpha" xlink:type="simple">9C0C911C-4943-5656-BCA2-71F5E70A3227</object-id>
              <tp:taxon-name-part taxon-name-part-type="genus" reg="Nannaria">Nannaria</tp:taxon-name-part>
              <tp:taxon-name-part taxon-name-part-type="species" reg="aenigma">aenigma</tp:taxon-name-part>
            </tp:taxon-name><tp:taxon-authority>Means, Hennen &amp; Marek, 2021</tp:taxon-authority><xref ref-type="fig" rid="F7">Vernacular name: The New River Twisted-Claw Millipede Figs 7</xref><xref ref-type="fig" rid="F8">, 8</xref><tp:nomenclature-citation-list><tp:nomenclature-citation><tp:taxon-name>
                  <tp:taxon-name-part taxon-name-part-type="genus" reg="Nannaria">Nannaria</tp:taxon-name-part>
                  <tp:taxon-name-part taxon-name-part-type="species" reg="aenigma">aenigma</tp:taxon-name-part>
                </tp:taxon-name><comment>Means, Hennen &amp; Marek in <xref ref-type="bibr" rid="B62">Means et al., 2021a</xref>: 16, S65, figs 3, 5S, T, 14.</comment></tp:nomenclature-citation></tp:nomenclature-citation-list></tp:nomenclature><tp:treatment-sec sec-type="material" id="SECID0ESOCI"><title>Material examined.</title><p><bold>Type material: <italic>Holotype</italic></bold>: United States – <bold>Virginia</bold> • ♂; Smyth County, Sugar Grove: Raccoon Branch Wilderness Campground, Jefferson National Forest, Raccoon Branch Trail; <named-content xmlns:xlink="http://www.w3.org/1999/xlink" content-type="dwc:verbatimCoordinates" xlink:type="simple"><named-content content-type="geo-json" specific-use="{&#34;type&#34;:&#34;Point&#34;,&#34;coordinates&#34;:[-81.425900,36.745400]}" id="NCID0EBPCI" xlink:type="simple">36.7454°N, -81.4259°W</named-content></named-content>, ±7 m; elev. 858 m; 5 May 2017; D. A. Hennen leg.; moist deciduous leaf litter of rhododendron and eastern hemlock; <abbrev xmlns:xlink="http://www.w3.org/1999/xlink" content-type="institution" xlink:title="Virginia Tech Insect Collection" id="ABBRID0EGPCI" xlink:type="simple">VTEC</abbrev>, MPE02632. <bold><italic>Paratype</italic></bold>: United States – <bold>Virginia</bold> • 1 ♀; same collection data as for holotype; <abbrev xmlns:xlink="http://www.w3.org/1999/xlink" content-type="institution" xlink:title="Virginia Tech Insect Collection" id="ABBRID0EVPCI" xlink:type="simple">VTEC</abbrev>, MPE02633. <bold>Non type material</bold>: United States – <bold>Virginia</bold> • 1 ♂; Bland County, Burkes Garden, SW Garden Mtn., NE facing slope; <named-content xmlns:xlink="http://www.w3.org/1999/xlink" content-type="dwc:verbatimCoordinates" xlink:type="simple"><named-content content-type="geo-json" specific-use="{&#34;type&#34;:&#34;Point&#34;,&#34;coordinates&#34;:[-81.415200,37.078300]}" id="NCID0EGQCI" xlink:type="simple">37.0783°N, -81.4152°W</named-content></named-content>, ± 5000m; 30 June 1967; W. A. Shear leg.; <named-content xmlns:xlink="http://www.w3.org/1999/xlink" content-type="dwc:institutional_code" xlink:title="Virginia Museum of Natural History" xlink:href="http://grbio.org/institution/virginia-museum-natural-history" xlink:type="simple">VMNH</named-content>, NAN0028 • 1 specimen; Bland County, west slope Walker Mtn along Va. Hy. 738; <named-content xmlns:xlink="http://www.w3.org/1999/xlink" content-type="dwc:verbatimCoordinates" xlink:type="simple"><named-content content-type="geo-json" specific-use="{&#34;type&#34;:&#34;Point&#34;,&#34;coordinates&#34;:[-80.883600,37.101500]}" id="NCID0ETQCI" xlink:type="simple">37.1015°N, -80.8836°W</named-content></named-content>, ± 3000m; 17 March 1989; R. L. Hoffman leg.; <named-content xmlns:xlink="http://www.w3.org/1999/xlink" content-type="dwc:institutional_code" xlink:title="Virginia Museum of Natural History" xlink:href="http://grbio.org/institution/virginia-museum-natural-history" xlink:type="simple">VMNH</named-content>, NAN0421 • 1 specimen; Bland County, west side of Little Walker Mtn., 2 mi. S of Long Spur; <named-content xmlns:xlink="http://www.w3.org/1999/xlink" content-type="dwc:verbatimCoordinates" xlink:type="simple"><named-content content-type="geo-json" specific-use="{&#34;type&#34;:&#34;Point&#34;,&#34;coordinates&#34;:[-80.948100,37.063800]}" id="NCID0EARCI" xlink:type="simple">37.0638°N, -80.9481°W</named-content></named-content>, ± 3000m; 31 March 1967; R. L. Hoffman, Gardner leg.; <named-content xmlns:xlink="http://www.w3.org/1999/xlink" content-type="dwc:institutional_code" xlink:title="Virginia Museum of Natural History" xlink:href="http://grbio.org/institution/virginia-museum-natural-history" xlink:type="simple">VMNH</named-content>, NAN0425 • 1 ♂; Bland County, Rt 42 roadside picnic area for AT just S of Possum Creek; <named-content xmlns:xlink="http://www.w3.org/1999/xlink" content-type="dwc:verbatimCoordinates" xlink:type="simple"><named-content content-type="geo-json" specific-use="{&#34;type&#34;:&#34;Point&#34;,&#34;coordinates&#34;:[-81.407600,36.985900]}" id="NCID0ENRCI" xlink:type="simple">36.9859°N, -81.4076°W</named-content></named-content>, ± 12m; elev. 827 m; 13 October 2014; P. E. Marek leg.; <abbrev xmlns:xlink="http://www.w3.org/1999/xlink" content-type="institution" xlink:title="Virginia Tech Insect Collection" id="ABBRID0ESRCI" xlink:type="simple">VTEC</abbrev>, MPE00002 • 2 ♂♂; Bland County, VA-Rt 623 3km North Jct w/ Va 42 in Burke’s Garden Wilderness Area in Garden Mtn, 5.7 km WxNW of Walker Mtn; <named-content xmlns:xlink="http://www.w3.org/1999/xlink" content-type="dwc:verbatimCoordinates" xlink:type="simple"><named-content content-type="geo-json" specific-use="{&#34;type&#34;:&#34;Point&#34;,&#34;coordinates&#34;:[-81.290600,37.059300]}" id="NCID0E6RCI" xlink:type="simple">37.0593°N, -81.2906°W</named-content></named-content>, ± 7m; elev. 951 m; 14 October 2014; P. E. Marek, E. Francis, J. C. Means, T. McCoy leg.; <abbrev xmlns:xlink="http://www.w3.org/1999/xlink" content-type="institution" xlink:title="Virginia Tech Insect Collection" id="ABBRID0EESCI" xlink:type="simple">VTEC</abbrev>, MPE00006, MPE00007 • 2 ♂♂; Bland County, 1 km N of jct with Rt. 42, on roadside, 6.6 km south of Burkes Garden; <named-content xmlns:xlink="http://www.w3.org/1999/xlink" content-type="dwc:verbatimCoordinates" xlink:type="simple"><named-content content-type="geo-json" specific-use="{&#34;type&#34;:&#34;Point&#34;,&#34;coordinates&#34;:[-81.347700,37.039300]}" id="NCID0EWSCI" xlink:type="simple">37.0393°N, -81.3477°W</named-content></named-content>, ± 3m; elev. 891 m; 14 May 2014; J. C. Means, P. E. Marek, E. Francis leg.; <abbrev xmlns:xlink="http://www.w3.org/1999/xlink" content-type="institution" xlink:title="Virginia Tech Insect Collection" id="ABBRID0E2SCI" xlink:type="simple">VTEC</abbrev>, MPE00018, MPE00019 • 3 ♂♂ and 1 ♀; Bland County, Ceres, off rt. 622, halfway up mountain, dry streambed; <named-content xmlns:xlink="http://www.w3.org/1999/xlink" content-type="dwc:verbatimCoordinates" xlink:type="simple"><named-content content-type="geo-json" specific-use="{&#34;type&#34;:&#34;Point&#34;,&#34;coordinates&#34;:[-81.444800,36.919900]}" id="NCID0ENTCI" xlink:type="simple">36.9199°N, -81.4448°W</named-content></named-content>, ± 4m; elev. 915 m; 10 June 2015; J. C. Means, P. Shorter leg.; <abbrev xmlns:xlink="http://www.w3.org/1999/xlink" content-type="institution" xlink:title="Virginia Tech Insect Collection" id="ABBRID0ESTCI" xlink:type="simple">VTEC</abbrev>, MPE00551, MPE00552, MPE00581, MPE00582 • 2 ♀♀; Bland County, side of rt. 717 pull off, in gorge up dry creek bed; <named-content xmlns:xlink="http://www.w3.org/1999/xlink" content-type="dwc:verbatimCoordinates" xlink:type="simple"><named-content content-type="geo-json" specific-use="{&#34;type&#34;:&#34;Point&#34;,&#34;coordinates&#34;:[-81.167400,37.009300]}" id="NCID0EOUCI" xlink:type="simple">37.0093°N, -81.1674°W</named-content></named-content>, ± 4m; elev. 762 m; 10 June 2015; J. C. Means, P. L. Shorter leg.; <abbrev xmlns:xlink="http://www.w3.org/1999/xlink" content-type="institution" xlink:title="Virginia Tech Insect Collection" id="ABBRID0ETUCI" xlink:type="simple">VTEC</abbrev>, MPE00583, MPE00584 • 1 ♂; Bland County, 3.15 air km W Hicksville, south slope of Rich Mountain; <named-content xmlns:xlink="http://www.w3.org/1999/xlink" content-type="dwc:verbatimCoordinates" xlink:type="simple"><named-content content-type="geo-json" specific-use="{&#34;type&#34;:&#34;Point&#34;,&#34;coordinates&#34;:[-81.170300,37.192400]}" id="NCID0EFVCI" xlink:type="simple">37.1924°N, -81.1703°W</named-content></named-content>; elev. 788 m; 21 March 2016; P. E. Marek, J. C. Means, A. Prewitt leg.; <abbrev xmlns:xlink="http://www.w3.org/1999/xlink" content-type="institution" xlink:title="Virginia Tech Insect Collection" id="ABBRID0EKVCI" xlink:type="simple">VTEC</abbrev>, MPE01008 • 1 ♂; Bland County, 1.4 air km SSW Carnot, north slope of Little Walker Mountain; <named-content xmlns:xlink="http://www.w3.org/1999/xlink" content-type="dwc:verbatimCoordinates" xlink:type="simple"><named-content content-type="geo-json" specific-use="{&#34;type&#34;:&#34;Point&#34;,&#34;coordinates&#34;:[-81.103500,37.030600]}" id="NCID0EXVCI" xlink:type="simple">37.0306°N, -81.1035°W</named-content></named-content>, ± 3m; elev. 802 m; 21 March 2016; P. E. Marek, J. C. Means, A. Prewitt leg.; <abbrev xmlns:xlink="http://www.w3.org/1999/xlink" content-type="institution" xlink:title="Virginia Tech Insect Collection" id="ABBRID0E3VCI" xlink:type="simple">VTEC</abbrev>, MPE01033 • 2 ♂♂; Bland County, 0.7 air km S Carnot, along CR 603 north slope of Little Walker Mountain; <named-content xmlns:xlink="http://www.w3.org/1999/xlink" content-type="dwc:verbatimCoordinates" xlink:type="simple"><named-content content-type="geo-json" specific-use="{&#34;type&#34;:&#34;Point&#34;,&#34;coordinates&#34;:[-81.094500,37.034600]}" id="NCID0EJWCI" xlink:type="simple">37.0346°N, -81.0945°W</named-content></named-content>, ± 2m; elev. 800 m; 21 March 2016; P. E. Marek, J. C. Means, A. Prewitt leg.; <abbrev xmlns:xlink="http://www.w3.org/1999/xlink" content-type="institution" xlink:title="Virginia Tech Insect Collection" id="ABBRID0EOWCI" xlink:type="simple">VTEC</abbrev>, MPE01040, MPE01041 • 2 ♂♂; Bland County, 1.2 air km SSW Carnot, nr intersection of Little Walker Creek and powerline; <named-content xmlns:xlink="http://www.w3.org/1999/xlink" content-type="dwc:verbatimCoordinates" xlink:type="simple"><named-content content-type="geo-json" specific-use="{&#34;type&#34;:&#34;Point&#34;,&#34;coordinates&#34;:[-81.104100,37.032900]}" id="NCID0EAXCI" xlink:type="simple">37.0329°N, -81.1041°W</named-content></named-content>, ± 3m; elev. 755 m; 21 March 2016; P. E. Marek, J. C. Means, A. Prewitt; <abbrev xmlns:xlink="http://www.w3.org/1999/xlink" content-type="institution" xlink:title="Virginia Tech Insect Collection" id="ABBRID0EFXCI" xlink:type="simple">VTEC</abbrev>, MPE01044, MPE01045 • 1 ♂; Bland County, 1.1 air km SSW Carnot, north of Little Walker Creek; <named-content xmlns:xlink="http://www.w3.org/1999/xlink" content-type="dwc:verbatimCoordinates" xlink:type="simple"><named-content content-type="geo-json" specific-use="{&#34;type&#34;:&#34;Point&#34;,&#34;coordinates&#34;:[-81.105500,37.035200]}" id="NCID0EXXCI" xlink:type="simple">37.0352°N, -81.1055°W</named-content></named-content>, ± 3m; elev. 804 m; 28 March 2016; P. E. Marek, J. C. Means, A. Prewitt leg.; <abbrev xmlns:xlink="http://www.w3.org/1999/xlink" content-type="institution" xlink:title="Virginia Tech Insect Collection" id="ABBRID0E3XCI" xlink:type="simple">VTEC</abbrev>, MPE01055 • 1 ♂; Bland County, 1.3 air km W Carnot, north of CR 717 on south slope Walker Mountain; <named-content xmlns:xlink="http://www.w3.org/1999/xlink" content-type="dwc:verbatimCoordinates" xlink:type="simple"><named-content content-type="geo-json" specific-use="{&#34;type&#34;:&#34;Point&#34;,&#34;coordinates&#34;:[-81.111400,37.039100]}" id="NCID0EJYCI" xlink:type="simple">37.0391°N, -81.1114°W</named-content></named-content>, ± 2m; elev. 871 m; 28 March 2016; P. E. Marek, J. C. Means, A. Prewitt leg.; <abbrev xmlns:xlink="http://www.w3.org/1999/xlink" content-type="institution" xlink:title="Virginia Tech Insect Collection" id="ABBRID0EOYCI" xlink:type="simple">VTEC</abbrev>, MPE01057 • 1 ♂; Bland County, 1.9 air km WNW Carnot, crest of Walker Mountain; <named-content xmlns:xlink="http://www.w3.org/1999/xlink" content-type="dwc:verbatimCoordinates" xlink:type="simple"><named-content content-type="geo-json" specific-use="{&#34;type&#34;:&#34;Point&#34;,&#34;coordinates&#34;:[-81.115900,37.046600]}" id="NCID0E2YCI" xlink:type="simple">37.0466°N, -81.1159°W</named-content></named-content>, ± 3m; elev. 1168 m; 30 March 2016; P. E. Marek, J. C. Means, A. Prewitt leg.; <abbrev xmlns:xlink="http://www.w3.org/1999/xlink" content-type="institution" xlink:title="Virginia Tech Insect Collection" id="ABBRID0EAZCI" xlink:type="simple">VTEC</abbrev>, MPE01059 • 3 ♂♂; Bland County, 2.0 air km WNW Carnot, crest of Walker Mountain; <named-content xmlns:xlink="http://www.w3.org/1999/xlink" content-type="dwc:verbatimCoordinates" xlink:type="simple"><named-content content-type="geo-json" specific-use="{&#34;type&#34;:&#34;Point&#34;,&#34;coordinates&#34;:[-81.116100,37.049300]}" id="NCID0ENZCI" xlink:type="simple">37.0493°N, -81.1161°W</named-content></named-content>, ± 2m; elev. 1118 m; 30 March 2016; P. E. Marek, J. C. Means, A. Prewitt leg.; <abbrev xmlns:xlink="http://www.w3.org/1999/xlink" content-type="institution" xlink:title="Virginia Tech Insect Collection" id="ABBRID0ESZCI" xlink:type="simple">VTEC</abbrev>, MPE01060, MPE01061, MPE01062 • 4 ♂♂; Bland County, 1.8 km WNW Carnot, next to rock face along Walker Mountain road; <named-content xmlns:xlink="http://www.w3.org/1999/xlink" content-type="dwc:verbatimCoordinates" xlink:type="simple"><named-content content-type="geo-json" specific-use="{&#34;type&#34;:&#34;Point&#34;,&#34;coordinates&#34;:[-81.115500,37.047800]}" id="NCID0EJ1CI" xlink:type="simple">37.0478°N, -81.1155°W</named-content></named-content>, ± 4m; elev. 1184 m; 17 May 2016; P. Shorter, D. A. Hennen, D. Krall, A. Prewitt leg.; <abbrev xmlns:xlink="http://www.w3.org/1999/xlink" content-type="institution" xlink:title="Virginia Tech Insect Collection" id="ABBRID0EO1CI" xlink:type="simple">VTEC</abbrev>, MPE01197, MPE01199, MPE01200, MPE01201 • 1 ♂ and 3 ♀♀; Bland County, 1.8 km WNW Carnot, down steep hill along Walker Mountain road; <named-content xmlns:xlink="http://www.w3.org/1999/xlink" content-type="dwc:verbatimCoordinates" xlink:type="simple"><named-content content-type="geo-json" specific-use="{&#34;type&#34;:&#34;Point&#34;,&#34;coordinates&#34;:[-81.116000,37.047800]}" id="NCID0EK2CI" xlink:type="simple">37.0478°N, -81.116°W</named-content></named-content>, ± 5m; elev. 1178 m; 17 May 2016; P. L. Shorter, D. A. Hennen, A. Prewitt, D. Krall leg.; <abbrev xmlns:xlink="http://www.w3.org/1999/xlink" content-type="institution" xlink:title="Virginia Tech Insect Collection" id="ABBRID0EP2CI" xlink:type="simple">VTEC</abbrev>, MPE01205, MPE01203, MPE01204, MPE01206 • 1 ♂; Bland County, 2.4 km W Carnot, along Walker Mountain Road; <named-content xmlns:xlink="http://www.w3.org/1999/xlink" content-type="dwc:verbatimCoordinates" xlink:type="simple"><named-content content-type="geo-json" specific-use="{&#34;type&#34;:&#34;Point&#34;,&#34;coordinates&#34;:[-81.122700,37.043000]}" id="NCID0EL3CI" xlink:type="simple">37.043°N, -81.1227°W</named-content></named-content>, ± 5m; elev. 1131 m; 17 May 2016; P. Shorter, D. A. Hennen, D. Krall, A. Prewitt leg.; <abbrev xmlns:xlink="http://www.w3.org/1999/xlink" content-type="institution" xlink:title="Virginia Tech Insect Collection" id="ABBRID0EQ3CI" xlink:type="simple">VTEC</abbrev>, MPE01216 • 1 ♂; Bland County, 3.2 km SW Hicksville, beside Grapefield Rd at forest access road; <named-content xmlns:xlink="http://www.w3.org/1999/xlink" content-type="dwc:verbatimCoordinates" xlink:type="simple"><named-content content-type="geo-json" specific-use="{&#34;type&#34;:&#34;Point&#34;,&#34;coordinates&#34;:[-81.169100,37.184500]}" id="NCID0E43CI" xlink:type="simple">37.1845°N, -81.1691°W</named-content></named-content>; elev. 690 m; 23 May 2016; P. Shorter, V. Wong, D. Krall leg.; <abbrev xmlns:xlink="http://www.w3.org/1999/xlink" content-type="institution" xlink:title="Virginia Tech Insect Collection" id="ABBRID0EC4CI" xlink:type="simple">VTEC</abbrev>, MPE01419 • 2 ♂♂; Bland County, 1.2 km SSW Carnot, nr intersection of Little Walker Creek and powerline; <named-content xmlns:xlink="http://www.w3.org/1999/xlink" content-type="dwc:verbatimCoordinates" xlink:type="simple"><named-content content-type="geo-json" specific-use="{&#34;type&#34;:&#34;Point&#34;,&#34;coordinates&#34;:[-81.104300,37.032900]}" id="NCID0EP4CI" xlink:type="simple">37.0329°N, -81.1043°W</named-content></named-content>, ± 5m; elev. 813 m; 17 May 2016; D. A. Hennen, P. L. Shorter, D. Krall, A. Prewitt leg.; <abbrev xmlns:xlink="http://www.w3.org/1999/xlink" content-type="institution" xlink:title="Virginia Tech Insect Collection" id="ABBRID0EU4CI" xlink:type="simple">VTEC</abbrev>, MPE03701, MPE03702 • 1 ♂; Bland County, CR623, 2.8 rd km N Sharon Springs, S slope of Brushy Mtn; <named-content xmlns:xlink="http://www.w3.org/1999/xlink" content-type="dwc:verbatimCoordinates" xlink:type="simple"><named-content content-type="geo-json" specific-use="{&#34;type&#34;:&#34;Point&#34;,&#34;coordinates&#34;:[-81.298900,37.054900]}" id="NCID0EG5CI" xlink:type="simple">37.0549°N, -81.2989°W</named-content></named-content>; elev. 887 m; 26 May 2004; P. E. Marek leg.; <abbrev xmlns:xlink="http://www.w3.org/1999/xlink" content-type="institution" xlink:title="Virginia Tech Insect Collection" id="ABBRID0EL5CI" xlink:type="simple">VTEC</abbrev>, SPC000304 • 2 ♂♂; Bland County, Garden Mountain Quad, CR623, 2.8 rd km N Sharon Springs, S slope of Brushy Mountain; <named-content xmlns:xlink="http://www.w3.org/1999/xlink" content-type="dwc:verbatimCoordinates" xlink:type="simple"><named-content content-type="geo-json" specific-use="{&#34;type&#34;:&#34;Point&#34;,&#34;coordinates&#34;:[-81.298900,37.059400]}" id="NCID0EY5CI" xlink:type="simple">37.0594°N, -81.2989°W</named-content></named-content>; elev. 862 m; 14 May 2005; D. Beamer, M. Beamer leg.; <abbrev xmlns:xlink="http://www.w3.org/1999/xlink" content-type="institution" xlink:title="Virginia Tech Insect Collection" id="ABBRID0E45CI" xlink:type="simple">VTEC</abbrev>, SPC000550, SPC000551 • 1 ♂; Grayson County, Lewis Fork, Fox Cr., Lewis Fork Trail; <named-content xmlns:xlink="http://www.w3.org/1999/xlink" content-type="dwc:verbatimCoordinates" xlink:type="simple"><named-content content-type="geo-json" specific-use="{&#34;type&#34;:&#34;Point&#34;,&#34;coordinates&#34;:[-81.515900,36.682000]}" id="NCID0EP6CI" xlink:type="simple">36.682°N, -81.5159°W</named-content></named-content>; 27 May 1984; Baumann, Nelson leg.; <named-content xmlns:xlink="http://www.w3.org/1999/xlink" content-type="dwc:institutional_code" xlink:title="North Carolina Museum of Natural Sciences" xlink:href="http://grbio.org/institution/north-carolina-museum-natural-sciences" xlink:type="simple">NCSM</named-content>, NAN0478 • 1 specimen; Grayson County, Mount Rogers, beech-maple zone; <named-content xmlns:xlink="http://www.w3.org/1999/xlink" content-type="dwc:verbatimCoordinates" xlink:type="simple"><named-content content-type="geo-json" specific-use="{&#34;type&#34;:&#34;Point&#34;,&#34;coordinates&#34;:[-81.544700,36.659700]}" id="NCID0E36CI" xlink:type="simple">36.6597°N, -81.5447°W</named-content></named-content>, ± 2000m; 19 May 1975; Douglas Ogle leg.; <named-content xmlns:xlink="http://www.w3.org/1999/xlink" content-type="dwc:institutional_code" xlink:title="Virginia Museum of Natural History" xlink:href="http://grbio.org/institution/virginia-museum-natural-history" xlink:type="simple">VMNH</named-content>, NAN0420 • 1 specimen; Grayson County, W of Independence; <named-content xmlns:xlink="http://www.w3.org/1999/xlink" content-type="dwc:verbatimCoordinates" xlink:type="simple"><named-content content-type="geo-json" specific-use="{&#34;type&#34;:&#34;Point&#34;,&#34;coordinates&#34;:[-81.171500,36.629600]}" id="NCID0EJADI" xlink:type="simple">36.6296°N, -81.1715°W</named-content></named-content>, ± 3000m; 18 June 1950; R. L. Hoffman leg.; <named-content xmlns:xlink="http://www.w3.org/1999/xlink" content-type="dwc:institutional_code" xlink:title="Virginia Museum of Natural History" xlink:href="http://grbio.org/institution/virginia-museum-natural-history" xlink:type="simple">VMNH</named-content>, NAN0430 • 4 specimens; Pulaski County, Draper Mtn. above Pulaski; <named-content xmlns:xlink="http://www.w3.org/1999/xlink" content-type="dwc:verbatimCoordinates" xlink:type="simple"><named-content content-type="geo-json" specific-use="{&#34;type&#34;:&#34;Point&#34;,&#34;coordinates&#34;:[-80.782300,37.018800]}" id="NCID0EWADI" xlink:type="simple">37.0188°N, -80.7823°W</named-content></named-content>, ± 3000m; 4 October 1959; R. L. Hoffman, R. Crabill leg.; <named-content xmlns:xlink="http://www.w3.org/1999/xlink" content-type="dwc:institutional_code" xlink:title="Virginia Museum of Natural History" xlink:href="http://grbio.org/institution/virginia-museum-natural-history" xlink:type="simple">VMNH</named-content>, NAN0419 • 1 ♂ and 1♀; Pulaski County, off of 738, north side of Brush Mtn. range (Croy Mtn. or Little Walker); <named-content xmlns:xlink="http://www.w3.org/1999/xlink" content-type="dwc:verbatimCoordinates" xlink:type="simple"><named-content content-type="geo-json" specific-use="{&#34;type&#34;:&#34;Point&#34;,&#34;coordinates&#34;:[-80.886700,37.101800]}" id="NCID0EDBDI" xlink:type="simple">37.1018°N, -80.8867°W</named-content></named-content>; elev. 678 m; 10 May 2015; J. C. Means leg.; <abbrev xmlns:xlink="http://www.w3.org/1999/xlink" content-type="institution" xlink:title="Virginia Tech Insect Collection" id="ABBRID0EIBDI" xlink:type="simple">VTEC</abbrev>, MPE00350, MPE00392 • 2 ♂♂ and 1 ♀; Pulaski County, gully off rt 641 gravel rd.; <named-content xmlns:xlink="http://www.w3.org/1999/xlink" content-type="dwc:verbatimCoordinates" xlink:type="simple"><named-content content-type="geo-json" specific-use="{&#34;type&#34;:&#34;Point&#34;,&#34;coordinates&#34;:[-80.873000,37.073000]}" id="NCID0E1BDI" xlink:type="simple">37.073°N, -80.873°W</named-content></named-content>; elev. 671 m; 13 May 2015; J. C. Means leg.; <abbrev xmlns:xlink="http://www.w3.org/1999/xlink" content-type="institution" xlink:title="Virginia Tech Insect Collection" id="ABBRID0E6BDI" xlink:type="simple">VTEC</abbrev>, MPE00409, MPE00416, MPE00412 • 1 ♀; Pulaski County, north side of Draper Mtn.; <named-content xmlns:xlink="http://www.w3.org/1999/xlink" content-type="dwc:verbatimCoordinates" xlink:type="simple"><named-content content-type="geo-json" specific-use="{&#34;type&#34;:&#34;Point&#34;,&#34;coordinates&#34;:[-80.775200,37.025200]}" id="NCID0EWCDI" xlink:type="simple">37.0252°N, -80.7752°W</named-content></named-content>, ± 2m; elev. 740 m; 28 July 2015; P. E. Marek, J. C. Means, V. Wong, P. Shorter leg.; <abbrev xmlns:xlink="http://www.w3.org/1999/xlink" content-type="institution" xlink:title="Virginia Tech Insect Collection" id="ABBRID0E2CDI" xlink:type="simple">VTEC</abbrev>, MPE00759 • 1 ♀; Pulaski County, in gully next to private drive off Case Knife Road; <named-content xmlns:xlink="http://www.w3.org/1999/xlink" content-type="dwc:verbatimCoordinates" xlink:type="simple"><named-content content-type="geo-json" specific-use="{&#34;type&#34;:&#34;Point&#34;,&#34;coordinates&#34;:[-80.808700,37.033200]}" id="NCID0EIDDI" xlink:type="simple">37.0332°N, -80.8087°W</named-content></named-content>, ± 3m; elev. 639 m; 28 July 2015; P. E. Marek, P. Shorter, J. C. Means, V. Wong leg.; <abbrev xmlns:xlink="http://www.w3.org/1999/xlink" content-type="institution" xlink:title="Virginia Tech Insect Collection" id="ABBRID0ENDDI" xlink:type="simple">VTEC</abbrev>, MPE00762 • 2 ♂♂ and 2 ♀♀; Pulaski County, VA-650; <named-content xmlns:xlink="http://www.w3.org/1999/xlink" content-type="dwc:verbatimCoordinates" xlink:type="simple"><named-content content-type="geo-json" specific-use="{&#34;type&#34;:&#34;Point&#34;,&#34;coordinates&#34;:[-80.784200,37.024800]}" id="NCID0E1DDI" xlink:type="simple">37.0248°N, -80.7842°W</named-content></named-content>, ± 7m; elev. 667 m; 1 October 2015; V. Wong, P. E. Marek leg.; <abbrev xmlns:xlink="http://www.w3.org/1999/xlink" content-type="institution" xlink:title="Virginia Tech Insect Collection" id="ABBRID0E6DDI" xlink:type="simple">VTEC</abbrev>, MPE00857, MPE00858, MPE00856, MPE00859 • 1 specimen; Russell County, SE side of Beartown Mountain; <named-content xmlns:xlink="http://www.w3.org/1999/xlink" content-type="dwc:verbatimCoordinates" xlink:type="simple"><named-content content-type="geo-json" specific-use="{&#34;type&#34;:&#34;Point&#34;,&#34;coordinates&#34;:[-81.878600,36.924400]}" id="NCID0E2EDI" xlink:type="simple">36.9244°N, -81.8786°W</named-content></named-content>, ± 2000m; 23 April 2003; A. C. Chazal, C. S. Hobson, et al. leg.; <named-content xmlns:xlink="http://www.w3.org/1999/xlink" content-type="dwc:institutional_code" xlink:title="Virginia Museum of Natural History" xlink:href="http://grbio.org/institution/virginia-museum-natural-history" xlink:type="simple">VMNH</named-content>, NAN0412 • 1 specimen; Russell County, Clinch Mtn., 1 mile SE of Repass; <named-content xmlns:xlink="http://www.w3.org/1999/xlink" content-type="dwc:verbatimCoordinates" xlink:type="simple"><named-content content-type="geo-json" specific-use="{&#34;type&#34;:&#34;Point&#34;,&#34;coordinates&#34;:[-81.793200,36.975900]}" id="NCID0EIFDI" xlink:type="simple">36.9759°N, -81.7932°W</named-content></named-content>, ± 1000m; elev. 1128 m; 5 July 1962; R. L. Hoffman leg.; <named-content xmlns:xlink="http://www.w3.org/1999/xlink" content-type="dwc:institutional_code" xlink:title="Virginia Museum of Natural History" xlink:href="http://grbio.org/institution/virginia-museum-natural-history" xlink:type="simple">VMNH</named-content>, NAN0418 • 1 ♀; Smyth County, Sugar Grove: Raccoon Branch Wilderness campground, near beginning of Raccoon Branch Trail by campsite 8; <named-content xmlns:xlink="http://www.w3.org/1999/xlink" content-type="dwc:verbatimCoordinates" xlink:type="simple"><named-content content-type="geo-json" specific-use="{&#34;type&#34;:&#34;Point&#34;,&#34;coordinates&#34;:[-81.424700,36.746200]}" id="NCID0EVFDI" xlink:type="simple">36.7462°N, -81.4247°W</named-content></named-content>, ± 6m; elev. 855 m; 5 May 2017; D. A. Hennen leg.; <abbrev xmlns:xlink="http://www.w3.org/1999/xlink" content-type="institution" xlink:title="Virginia Tech Insect Collection" id="ABBRID0E1FDI" xlink:type="simple">VTEC</abbrev>, MPE02635 • 2 specimens; Smyth County, Grindstone Camp Area, 4.5 mi. W of Troutdale; <named-content xmlns:xlink="http://www.w3.org/1999/xlink" content-type="dwc:verbatimCoordinates" xlink:type="simple"><named-content content-type="geo-json" specific-use="{&#34;type&#34;:&#34;Point&#34;,&#34;coordinates&#34;:[-81.542300,36.687500]}" id="NCID0EHGDI" xlink:type="simple">36.6875°N, -81.5423°W</named-content></named-content>, ± 500m; 24 May 1975; R. L. Hoffman leg.; <named-content xmlns:xlink="http://www.w3.org/1999/xlink" content-type="dwc:institutional_code" xlink:title="Virginia Museum of Natural History" xlink:href="http://grbio.org/institution/virginia-museum-natural-history" xlink:type="simple">VMNH</named-content>, NAN0411 • 1 specimen; Smyth County, Big Branch north slope of Whitetop Mtn; <named-content xmlns:xlink="http://www.w3.org/1999/xlink" content-type="dwc:verbatimCoordinates" xlink:type="simple"><named-content content-type="geo-json" specific-use="{&#34;type&#34;:&#34;Point&#34;,&#34;coordinates&#34;:[-81.599000,36.658000]}" id="NCID0EUGDI" xlink:type="simple">36.658°N, -81.599°W</named-content></named-content>, ± 1000m; 3 May 1992; K. A. Buhlmann leg.; <named-content xmlns:xlink="http://www.w3.org/1999/xlink" content-type="dwc:institutional_code" xlink:title="Virginia Museum of Natural History" xlink:href="http://grbio.org/institution/virginia-museum-natural-history" xlink:type="simple">VMNH</named-content>, NAN0414 • 1 specimen; Smyth County, Va. Hy. 600, halfway between Konnarock and Elk Garden; <named-content xmlns:xlink="http://www.w3.org/1999/xlink" content-type="dwc:verbatimCoordinates" xlink:type="simple"><named-content content-type="geo-json" specific-use="{&#34;type&#34;:&#34;Point&#34;,&#34;coordinates&#34;:[-81.588400,36.658200]}" id="NCID0EBHDI" xlink:type="simple">36.6582°N, -81.5884°W</named-content></named-content>, ± 2000m; elev. 1219 m; 10 May 1982; R. L. Hoffman, et al. leg.; <named-content xmlns:xlink="http://www.w3.org/1999/xlink" content-type="dwc:institutional_code" xlink:title="Virginia Museum of Natural History" xlink:href="http://grbio.org/institution/virginia-museum-natural-history" xlink:type="simple">VMNH</named-content>, NAN0417 • 1 specimen; Smyth County, Big Walker Mtn. W of Hungry Mother State Park; <named-content xmlns:xlink="http://www.w3.org/1999/xlink" content-type="dwc:verbatimCoordinates" xlink:type="simple"><named-content content-type="geo-json" specific-use="{&#34;type&#34;:&#34;Point&#34;,&#34;coordinates&#34;:[-81.559000,36.892700]}" id="NCID0EOHDI" xlink:type="simple">36.8927°N, -81.559°W</named-content></named-content>, ± 3000m; 9 September 1956; R. L. Hoffman leg.; <named-content xmlns:xlink="http://www.w3.org/1999/xlink" content-type="dwc:institutional_code" xlink:title="Virginia Museum of Natural History" xlink:href="http://grbio.org/institution/virginia-museum-natural-history" xlink:type="simple">VMNH</named-content>, NAN0423 • 3 specimens; Smyth County, NW slope of Iron Mtn., 7 mi. SE of Chilhowie; <named-content xmlns:xlink="http://www.w3.org/1999/xlink" content-type="dwc:verbatimCoordinates" xlink:type="simple"><named-content content-type="geo-json" specific-use="{&#34;type&#34;:&#34;Point&#34;,&#34;coordinates&#34;:[-81.613300,36.701200]}" id="NCID0E2HDI" xlink:type="simple">36.7012°N, -81.6133°W</named-content></named-content>, ± 3000m; 4 May 1964; R. L. Hoffman leg.; <named-content xmlns:xlink="http://www.w3.org/1999/xlink" content-type="dwc:institutional_code" xlink:title="Virginia Museum of Natural History" xlink:href="http://grbio.org/institution/virginia-museum-natural-history" xlink:type="simple">VMNH</named-content>, NAN0424 • 1 ♂; Smyth County, Mt Rogers Nat’l Rec Area, FR 84; <named-content xmlns:xlink="http://www.w3.org/1999/xlink" content-type="dwc:verbatimCoordinates" xlink:type="simple"><named-content content-type="geo-json" specific-use="{&#34;type&#34;:&#34;Point&#34;,&#34;coordinates&#34;:[-81.602800,36.706700]}" id="NCID0EIIDI" xlink:type="simple">36.7067°N, -81.6028°W</named-content></named-content>, ± 2m; elev. 1138 m; 25 June 2014; J. C. Means, P. E. Marek, E. Francis leg.; <abbrev xmlns:xlink="http://www.w3.org/1999/xlink" content-type="institution" xlink:title="Virginia Tech Insect Collection" id="ABBRID0ENIDI" xlink:type="simple">VTEC</abbrev>, MPE00072 • 1 ♂ and 7 ♀♀; Smyth County, Side of road (VA-16) on west slope of Big Walker Mtn, ca. 3 mi W of Hungry Mother State Park; <named-content xmlns:xlink="http://www.w3.org/1999/xlink" content-type="dwc:verbatimCoordinates" xlink:type="simple"><named-content content-type="geo-json" specific-use="{&#34;type&#34;:&#34;Point&#34;,&#34;coordinates&#34;:[-81.531700,36.911200]}" id="NCID0E1IDI" xlink:type="simple">36.9112°N, -81.5317°W</named-content></named-content>, ± 6m; elev. 1054 m; 9 September 2014; J. C. Means leg.; <abbrev xmlns:xlink="http://www.w3.org/1999/xlink" content-type="institution" xlink:title="Virginia Tech Insect Collection" id="ABBRID0E6IDI" xlink:type="simple">VTEC</abbrev>, MPE00172, MPE00168, MPE00170, MPE00171, MPE00173, MPE00175, MPE00176, MPE00177 • 2 ♂♂; Smyth County, south of Laurel Bed Lake, off Tumbling Creek Rd.; <named-content xmlns:xlink="http://www.w3.org/1999/xlink" content-type="dwc:verbatimCoordinates" xlink:type="simple"><named-content content-type="geo-json" specific-use="{&#34;type&#34;:&#34;Point&#34;,&#34;coordinates&#34;:[-81.811800,36.938400]}" id="NCID0EPKDI" xlink:type="simple">36.9384°N, -81.8118°W</named-content></named-content>, ± 8m; elev. 956 m; 13 June 2016; J. C. Means, D. A. Hennen leg.; <abbrev xmlns:xlink="http://www.w3.org/1999/xlink" content-type="institution" xlink:title="Virginia Tech Insect Collection" id="ABBRID0EUKDI" xlink:type="simple">VTEC</abbrev>, MPE01680, MPE01683 • 1 specimen; Tazewell County, River Mtn. summit, NW, above Bluefield; <named-content xmlns:xlink="http://www.w3.org/1999/xlink" content-type="dwc:verbatimCoordinates" xlink:type="simple"><named-content content-type="geo-json" specific-use="{&#34;type&#34;:&#34;Point&#34;,&#34;coordinates&#34;:[-81.247900,37.223000]}" id="NCID0EGLDI" xlink:type="simple">37.223°N, -81.2479°W</named-content></named-content>, ± 5000m; 17 April 1973; C. J. Chapman leg.; <named-content xmlns:xlink="http://www.w3.org/1999/xlink" content-type="dwc:institutional_code" xlink:title="Virginia Museum of Natural History" xlink:href="http://grbio.org/institution/virginia-museum-natural-history" xlink:type="simple">VMNH</named-content>, NAN0030 • 7 specimens; Tazewell County, Burkes Garden, crest of Garden Mtn at Rt. 623; <named-content xmlns:xlink="http://www.w3.org/1999/xlink" content-type="dwc:verbatimCoordinates" xlink:type="simple"><named-content content-type="geo-json" specific-use="{&#34;type&#34;:&#34;Point&#34;,&#34;coordinates&#34;:[-81.364700,37.122200]}" id="NCID0ETLDI" xlink:type="simple">37.1222°N, -81.3647°W</named-content></named-content>, ± 3000m; elev. 1158 m; 14 April 1965; Radford College herpetology class leg.; <named-content xmlns:xlink="http://www.w3.org/1999/xlink" content-type="dwc:institutional_code" xlink:title="Virginia Museum of Natural History" xlink:href="http://grbio.org/institution/virginia-museum-natural-history" xlink:type="simple">VMNH</named-content>, NAN0318 • 4 specimens; Tazewell County, East River Mtn.; <named-content xmlns:xlink="http://www.w3.org/1999/xlink" content-type="dwc:verbatimCoordinates" xlink:type="simple"><named-content content-type="geo-json" specific-use="{&#34;type&#34;:&#34;Point&#34;,&#34;coordinates&#34;:[-81.297900,37.212500]}" id="NCID0EAMDI" xlink:type="simple">37.2125°N, -81.2979°W</named-content></named-content>, ± 3000m; 11 September 1955; R. L. Hoffman leg.; <named-content xmlns:xlink="http://www.w3.org/1999/xlink" content-type="dwc:institutional_code" xlink:title="Virginia Museum of Natural History" xlink:href="http://grbio.org/institution/virginia-museum-natural-history" xlink:type="simple">VMNH</named-content>, NAN0416 • 2 ♂♂ and 1 ♀; Tazewell County, Reese Bowen’s property, down by Indian Creek; <named-content xmlns:xlink="http://www.w3.org/1999/xlink" content-type="dwc:verbatimCoordinates" xlink:type="simple"><named-content content-type="geo-json" specific-use="{&#34;type&#34;:&#34;Point&#34;,&#34;coordinates&#34;:[-81.410000,37.014800]}" id="NCID0ENMDI" xlink:type="simple">37.0148°N, -81.41°W</named-content></named-content>, ± 2m; elev. 735 m; 28 October 2014; J. C. Means, R. Bowen leg.; <abbrev xmlns:xlink="http://www.w3.org/1999/xlink" content-type="institution" xlink:title="Virginia Tech Insect Collection" id="ABBRID0ESMDI" xlink:type="simple">VTEC</abbrev>, MPE00256, MPE00268, MPE00267 • 1 specimen; Washington County, 2 mi SE of Taylors Valley; <named-content xmlns:xlink="http://www.w3.org/1999/xlink" content-type="dwc:verbatimCoordinates" xlink:type="simple"><named-content content-type="geo-json" specific-use="{&#34;type&#34;:&#34;Point&#34;,&#34;coordinates&#34;:[-81.682700,36.614600]}" id="NCID0EJNDI" xlink:type="simple">36.6146°N, -81.6827°W</named-content></named-content>, ± 3000m; 7 May 1972; R. L. Hoffman, L. S. Knight leg.; <named-content xmlns:xlink="http://www.w3.org/1999/xlink" content-type="dwc:institutional_code" xlink:title="Virginia Museum of Natural History" xlink:href="http://grbio.org/institution/virginia-museum-natural-history" xlink:type="simple">VMNH</named-content>, NAN0426 • 5 specimens; Washington County, 4 miles SW of Konnarock; <named-content xmlns:xlink="http://www.w3.org/1999/xlink" content-type="dwc:verbatimCoordinates" xlink:type="simple"><named-content content-type="geo-json" specific-use="{&#34;type&#34;:&#34;Point&#34;,&#34;coordinates&#34;:[-81.664700,36.630600]}" id="NCID0EWNDI" xlink:type="simple">36.6306°N, -81.6647°W</named-content></named-content>, ± 3000m; 28 April 1951; L. Hubricht leg.; <named-content xmlns:xlink="http://www.w3.org/1999/xlink" content-type="dwc:institutional_code" xlink:title="Virginia Museum of Natural History" xlink:href="http://grbio.org/institution/virginia-museum-natural-history" xlink:type="simple">VMNH</named-content>, NAN0429 • 1 ♂; Washington County, south of Laurel Bed Lake, on Laurel Bed Road, pull off on road; <named-content xmlns:xlink="http://www.w3.org/1999/xlink" content-type="dwc:verbatimCoordinates" xlink:type="simple"><named-content content-type="geo-json" specific-use="{&#34;type&#34;:&#34;Point&#34;,&#34;coordinates&#34;:[-81.824200,36.947700]}" id="NCID0EDODI" xlink:type="simple">36.9477°N, -81.8242°W</named-content></named-content>, ± 9m; elev. 1047 m; 13 June 2016; J. C. Means, D. A. Hennen leg.; <abbrev xmlns:xlink="http://www.w3.org/1999/xlink" content-type="institution" xlink:title="Virginia Tech Insect Collection" id="ABBRID0EIODI" xlink:type="simple">VTEC</abbrev>, MPE01648 • 1 ♀; Washington County, south of Laurel Bed Lake, off Tumbling Creek Rd.; <named-content xmlns:xlink="http://www.w3.org/1999/xlink" content-type="dwc:verbatimCoordinates" xlink:type="simple"><named-content content-type="geo-json" specific-use="{&#34;type&#34;:&#34;Point&#34;,&#34;coordinates&#34;:[-81.811800,36.938400]}" id="NCID0EVODI" xlink:type="simple">36.9384°N, -81.8118°W</named-content></named-content>, ± 8m; elev. 956 m; 13 June 2016; J. C. Means, D. A. Hennen leg.; <abbrev xmlns:xlink="http://www.w3.org/1999/xlink" content-type="institution" xlink:title="Virginia Tech Insect Collection" id="ABBRID0E1ODI" xlink:type="simple">VTEC</abbrev>, MPE01681 • 1 ♂; Washington County, Hayter’s Gap, pull off along Brumley Gap Rd (CR 689) before Dublin Ln.; <named-content xmlns:xlink="http://www.w3.org/1999/xlink" content-type="dwc:verbatimCoordinates" xlink:type="simple"><named-content content-type="geo-json" specific-use="{&#34;type&#34;:&#34;Point&#34;,&#34;coordinates&#34;:[-81.959300,36.830400]}" id="NCID0EHPDI" xlink:type="simple">36.8304°N, -81.9593°W</named-content></named-content>, ± 9m; elev. 587 m; 8 June 2016; J. C. Means, D. A. Hennen leg.; <abbrev xmlns:xlink="http://www.w3.org/1999/xlink" content-type="institution" xlink:title="Virginia Tech Insect Collection" id="ABBRID0EMPDI" xlink:type="simple">VTEC</abbrev>, MPE02106 • 2 specimens; Wythe County, Gullion Fork Wildlife Management Area, w. of Blackfork; <named-content xmlns:xlink="http://www.w3.org/1999/xlink" content-type="dwc:verbatimCoordinates" xlink:type="simple"><named-content content-type="geo-json" specific-use="{&#34;type&#34;:&#34;Point&#34;,&#34;coordinates&#34;:[-81.282900,36.981600]}" id="NCID0EZPDI" xlink:type="simple">36.9816°N, -81.2829°W</named-content></named-content>, ± 3000m; 1 September 1964; D. E. Marvin, et al. leg.; <named-content xmlns:xlink="http://www.w3.org/1999/xlink" content-type="dwc:institutional_code" xlink:title="Virginia Museum of Natural History" xlink:href="http://grbio.org/institution/virginia-museum-natural-history" xlink:type="simple">VMNH</named-content>, NAN0427 • 1 specimen; Wythe County, 3 mi. S of Speedwell on U.S. Hy. 52, W side of Iron Mtn.; <named-content xmlns:xlink="http://www.w3.org/1999/xlink" content-type="dwc:verbatimCoordinates" xlink:type="simple"><named-content content-type="geo-json" specific-use="{&#34;type&#34;:&#34;Point&#34;,&#34;coordinates&#34;:[-81.171700,36.770200]}" id="NCID0EGQDI" xlink:type="simple">36.7702°N, -81.1717°W</named-content></named-content>, ± 5000m; 13 July 1962; R. L. Hoffman leg.; <named-content xmlns:xlink="http://www.w3.org/1999/xlink" content-type="dwc:institutional_code" xlink:title="Virginia Museum of Natural History" xlink:href="http://grbio.org/institution/virginia-museum-natural-history" xlink:type="simple">VMNH</named-content>, NAN0428 • 1 ♂; Wythe County, Seven Sisters Campground; <named-content xmlns:xlink="http://www.w3.org/1999/xlink" content-type="dwc:verbatimCoordinates" xlink:type="simple"><named-content content-type="geo-json" specific-use="{&#34;type&#34;:&#34;Point&#34;,&#34;coordinates&#34;:[-81.135500,37.019500]}" id="NCID0ETQDI" xlink:type="simple">37.0195°N, -81.1355°W</named-content></named-content>, ± 3m; elev. 788 m; 10 June 2015; J. C. Means, P. L. Shorter leg.; <abbrev xmlns:xlink="http://www.w3.org/1999/xlink" content-type="institution" xlink:title="Virginia Tech Insect Collection" id="ABBRID0EYQDI" xlink:type="simple">VTEC</abbrev>, MPE00576 • 4 ♀♀; Wythe County, off Oriole Dr.; <named-content xmlns:xlink="http://www.w3.org/1999/xlink" content-type="dwc:verbatimCoordinates" xlink:type="simple"><named-content content-type="geo-json" specific-use="{&#34;type&#34;:&#34;Point&#34;,&#34;coordinates&#34;:[-81.243600,37.016000]}" id="NCID0EFRDI" xlink:type="simple">37.016°N, -81.2436°W</named-content></named-content>, ± 4m; elev. 804 m; 16 June 2015; J. C. Means, P. L. Shorter leg.; <abbrev xmlns:xlink="http://www.w3.org/1999/xlink" content-type="institution" xlink:title="Virginia Tech Insect Collection" id="ABBRID0EKRDI" xlink:type="simple">VTEC</abbrev>, MPE00649, MPE00650, MPE00652, MPE00653 • 1 ♂; Wythe County, off rt. 686 side of road near Deer Trail Campground, marshland; <named-content xmlns:xlink="http://www.w3.org/1999/xlink" content-type="dwc:verbatimCoordinates" xlink:type="simple"><named-content content-type="geo-json" specific-use="{&#34;type&#34;:&#34;Point&#34;,&#34;coordinates&#34;:[-81.204800,37.022300]}" id="NCID0EGSDI" xlink:type="simple">37.0223°N, -81.2048°W</named-content></named-content>, ± 3m; elev. 729 m; 16 June 2015; J. C. Means, P. L. Shorter leg.; <abbrev xmlns:xlink="http://www.w3.org/1999/xlink" content-type="institution" xlink:title="Virginia Tech Insect Collection" id="ABBRID0ELSDI" xlink:type="simple">VTEC</abbrev>, MPE00658 • 2 ♂♂; Wythe County, Crawfish Valley, channel Rock Hollow trail 1 mile from Strawberry Rd. end; <named-content xmlns:xlink="http://www.w3.org/1999/xlink" content-type="dwc:verbatimCoordinates" xlink:type="simple"><named-content content-type="geo-json" specific-use="{&#34;type&#34;:&#34;Point&#34;,&#34;coordinates&#34;:[-81.324700,36.952600]}" id="NCID0EYSDI" xlink:type="simple">36.9526°N, -81.3247°W</named-content></named-content>; 24 March 2017; C. W. Harden leg.; <abbrev xmlns:xlink="http://www.w3.org/1999/xlink" content-type="institution" xlink:title="Virginia Tech Insect Collection" id="ABBRID0E4SDI" xlink:type="simple">VTEC</abbrev>, MPE02415, MPE02423 • 5 ♂♂; Wythe County, Crawfish Valley, Channel Rock, follow trail about 1.5 miles from Strawberry Rd. end; <named-content xmlns:xlink="http://www.w3.org/1999/xlink" content-type="dwc:verbatimCoordinates" xlink:type="simple"><named-content content-type="geo-json" specific-use="{&#34;type&#34;:&#34;Point&#34;,&#34;coordinates&#34;:[-81.318900,36.958500]}" id="NCID0EPTDI" xlink:type="simple">36.9585°N, -81.3189°W</named-content></named-content>; 24 March 2017; C. W. Harden leg.; <abbrev xmlns:xlink="http://www.w3.org/1999/xlink" content-type="institution" xlink:title="Virginia Tech Insect Collection" id="ABBRID0EUTDI" xlink:type="simple">VTEC</abbrev>, MPE02417, MPE02418, MPE02425, MPE02426, MPE02427 • 2 ♂♂ and 3 ♀♀; Wythe County, side of Oriole Rd. in moist creek bed; <named-content xmlns:xlink="http://www.w3.org/1999/xlink" content-type="dwc:verbatimCoordinates" xlink:type="simple"><named-content content-type="geo-json" specific-use="{&#34;type&#34;:&#34;Point&#34;,&#34;coordinates&#34;:[-81.246000,37.015700]}" id="NCID0EVUDI" xlink:type="simple">37.0157°N, -81.246°W</named-content></named-content>, ± 5m; elev. 780 m; 11 June 2015; J. C. Means, P. L. Shorter leg.; <abbrev xmlns:xlink="http://www.w3.org/1999/xlink" content-type="institution" xlink:title="Virginia Tech Insect Collection" id="ABBRID0E1UDI" xlink:type="simple">VTEC</abbrev>, MPE03709, MPE03723, MPE03724, MPE03725, MPE03726. Complete material examined information listed in Suppl. material <xref ref-type="supplementary-material" rid="S1">1</xref>.</p></tp:treatment-sec><tp:treatment-sec sec-type="diagnosis" id="SECID0E3VDI"><title>Diagnosis.</title><p>Adults of <italic><tp:taxon-name><tp:taxon-name-part taxon-name-part-type="genus" reg="Nannaria">Nannaria</tp:taxon-name-part><tp:taxon-name-part taxon-name-part-type="species" reg="aenigma">aenigma</tp:taxon-name-part></tp:taxon-name></italic> can be separated from the geographically close and morphologically similar species <italic><tp:taxon-name><tp:taxon-name-part taxon-name-part-type="genus" reg="Nannaria">N.</tp:taxon-name-part><tp:taxon-name-part taxon-name-part-type="species" reg="acroteria">acroteria</tp:taxon-name-part></tp:taxon-name></italic> sp. nov. and <italic><tp:taxon-name><tp:taxon-name-part taxon-name-part-type="genus" reg="Nannaria">N.</tp:taxon-name-part><tp:taxon-name-part taxon-name-part-type="species" reg="wilsoni">wilsoni</tp:taxon-name-part></tp:taxon-name></italic> by the following characters. Acropodite medial flange with a dorsal median projection, rather than lacking a projection as in <italic><tp:taxon-name><tp:taxon-name-part taxon-name-part-type="genus" reg="Nannaria">N.</tp:taxon-name-part><tp:taxon-name-part taxon-name-part-type="species" reg="wilsoni">wilsoni</tp:taxon-name-part></tp:taxon-name></italic>. Prefemoral process acicular or slightly curving, length 3/4 or less the length of the acropodite, rather than having a sinuous and strongly curving prefemoral process with length greater than 3/4 the length of the acropodite, as in <italic><tp:taxon-name><tp:taxon-name-part taxon-name-part-type="genus" reg="Nannaria">N.</tp:taxon-name-part><tp:taxon-name-part taxon-name-part-type="species" reg="acroteria">acroteria</tp:taxon-name-part></tp:taxon-name></italic> sp. nov. and <italic><tp:taxon-name><tp:taxon-name-part taxon-name-part-type="genus" reg="Nannaria">N.</tp:taxon-name-part><tp:taxon-name-part taxon-name-part-type="species" reg="wilsoni">wilsoni</tp:taxon-name-part></tp:taxon-name></italic>.</p></tp:treatment-sec><tp:treatment-sec sec-type="description" id="SECID0EEYDI"><title>Description.</title><p>Suppl. material <xref ref-type="supplementary-material" rid="S2">2</xref>. Based on holotype (♂) MPE02632 and paratype (♀) MPE02633.</p><p><bold>Measurements</bold>: Taken from holotype (♂) MPE02632: <abbrev xmlns:xlink="http://www.w3.org/1999/xlink" xlink:title="body length" id="ABBRID0EBZDI" xlink:type="simple">BL</abbrev> = 31.95, <abbrev xmlns:xlink="http://www.w3.org/1999/xlink" xlink:title="collum width" id="ABBRID0EFZDI" xlink:type="simple">CW</abbrev> = 4.20, <abbrev xmlns:xlink="http://www.w3.org/1999/xlink" xlink:title="intergenal width" id="ABBRID0EJZDI" xlink:type="simple">IW</abbrev> = 2.79, <abbrev xmlns:xlink="http://www.w3.org/1999/xlink" xlink:title="interantennal socket width" id="ABBRID0ENZDI" xlink:type="simple">ISW</abbrev> = 0.88, <abbrev xmlns:xlink="http://www.w3.org/1999/xlink" xlink:title="body ring 10 width" id="ABBRID0ERZDI" xlink:type="simple">B10W</abbrev> = 5.19, <abbrev xmlns:xlink="http://www.w3.org/1999/xlink" xlink:title="body ring 10 height" id="ABBRID0EVZDI" xlink:type="simple">B10H</abbrev> = 3.01. <bold>Color.</bold> Tergites with two paranotal white spots, collum outlined in white, and tergites with background black (Fig. <xref ref-type="fig" rid="F7">7</xref>). <bold>Gonopods.</bold> Male gonopod acropodite arc gradually curving (Fig. <xref ref-type="fig" rid="F8">8A</xref>). Acropodite with smoothly-undulating helical twist at anterior bend (Fig. <xref ref-type="fig" rid="F8">8C</xref>). Acropodite medial flange laminate, with a dorsal triangular tooth (Fig. <xref ref-type="fig" rid="F8">8C</xref>) and acropodite tip lacking medial and lateral flanges. Acropodite tip entire, slightly constricted distally (Fig. <xref ref-type="fig" rid="F8">8A–C</xref>); directed caudally (Fig. <xref ref-type="fig" rid="F8">8B</xref>). Prefemoral process acicular, straight, with only a slight curve (Fig. <xref ref-type="fig" rid="F8">8A–C</xref>). Prefemoral process tip directed cephalically (Fig. <xref ref-type="fig" rid="F8">8A</xref>). Prefemoral process length about half that of the acropodite. <bold>Cyphopods.</bold> Female cyphopod receptacle triangular.</p><fig id="F7" position="float" orientation="portrait"><object-id xmlns:xlink="http://www.w3.org/1999/xlink" content-type="doi" xlink:type="simple">10.3897/zookeys.1096.73485.figure7</object-id><object-id xmlns:xlink="http://www.w3.org/1999/xlink" content-type="arpha" xlink:type="simple">85160FA8-8881-5C14-8FF5-CE46DF20AADD</object-id><label>Figure 7.</label><caption><p><italic><tp:taxon-name><tp:taxon-name-part taxon-name-part-type="genus" reg="Nannaria">Nannaria</tp:taxon-name-part><tp:taxon-name-part taxon-name-part-type="species" reg="aenigma">aenigma</tp:taxon-name-part></tp:taxon-name></italic>, in situ, male holotype (MPE02632) from Smyth County, Virginia.</p></caption><graphic xmlns:xlink="http://www.w3.org/1999/xlink" xlink:href="zookeys-1096-017-g007.jpg" position="float" orientation="portrait" xlink:type="simple" id="oo_672959.jpg"><uri content-type="original_file" xlink:type="simple">https://binary.pensoft.net/fig/672959</uri></graphic></fig><fig id="F8" position="float" orientation="portrait"><object-id xmlns:xlink="http://www.w3.org/1999/xlink" content-type="doi" xlink:type="simple">10.3897/zookeys.1096.73485.figure8</object-id><object-id xmlns:xlink="http://www.w3.org/1999/xlink" content-type="arpha" xlink:type="simple">6F384F4A-EBEB-5436-A786-09BFA23E8418</object-id><label>Figure 8.</label><caption><p>Left gonopod of <italic><tp:taxon-name><tp:taxon-name-part taxon-name-part-type="genus" reg="Nannaria">Nannaria</tp:taxon-name-part><tp:taxon-name-part taxon-name-part-type="species" reg="aenigma">aenigma</tp:taxon-name-part></tp:taxon-name></italic> holotype (MPE02632, Smyth County, Virginia) <bold>A</bold> anterior view <bold>B</bold> medial view <bold>C</bold> posterior view. Scale bar: 1 mm.</p></caption><graphic xmlns:xlink="http://www.w3.org/1999/xlink" xlink:href="zookeys-1096-017-g008.jpg" position="float" orientation="portrait" xlink:type="simple" id="oo_672960.jpg"><uri content-type="original_file" xlink:type="simple">https://binary.pensoft.net/fig/672960</uri></graphic></fig></tp:treatment-sec><tp:treatment-sec sec-type="variation" id="SECID0E63DI"><title>Variation.</title><p>The dorsal triangular tooth process on the gonopod acropodite varies in size and shape, but is generally triangular. The acropodite tip is sometimes more elaborately lobed before the distal constriction in some specimens. The prefemoral process varies in its length, sometimes being almost as long as the acropodite. <italic><tp:taxon-name><tp:taxon-name-part taxon-name-part-type="genus" reg="Nannaria">Nannaria</tp:taxon-name-part><tp:taxon-name-part taxon-name-part-type="species" reg="aenigma">aenigma</tp:taxon-name-part></tp:taxon-name></italic> varies in color as well, with some specimens having pink to red paranotal spots instead of white.</p></tp:treatment-sec><tp:treatment-sec sec-type="distribution" id="SECID0EQ4DI"><title>Distribution.</title><p><italic><tp:taxon-name><tp:taxon-name-part taxon-name-part-type="genus" reg="Nannaria">Nannaria</tp:taxon-name-part><tp:taxon-name-part taxon-name-part-type="species" reg="aenigma">aenigma</tp:taxon-name-part></tp:taxon-name></italic> is distributed throughout southwest Virginia, and is known from the following counties: Bland, Grayson, Pulaski, Russell, Smyth, Tazewell, Washington, and Wythe (Fig. <xref ref-type="fig" rid="F51">51</xref>). In the eastern portion of its distribution, it is limited by the course of the New River. It may eventually be found in West Virginia, Tennessee, and North Carolina, as some of its locality records are very near the borders of these states.</p></tp:treatment-sec><tp:treatment-sec sec-type="Ecological notes" id="SECID0EF5DI"><title>Ecological notes.</title><p>This species has been found in mesic deciduous forest habitats, as well as ericaceous hemlock-rhododendron coves, and at elevations ranging from 587 m to 1219 m.</p></tp:treatment-sec><tp:treatment-sec sec-type="etymology" id="SECID0EK5DI"><title>Etymology.</title><p>The specific name is a noun in apposition, derived from the Latin <italic><tp:taxon-name><tp:taxon-name-part taxon-name-part-type="genus" reg="Nannaria"/><tp:taxon-name-part taxon-name-part-type="species" reg="aenigma">aenigma</tp:taxon-name-part></tp:taxon-name></italic>, for something obscure or a riddle. This is in reference to the question-mark like shape of the acropodite (<xref ref-type="bibr" rid="B62">Means et al. 2021a</xref>).</p></tp:treatment-sec><tp:treatment-sec><!--Section generated to contain objects referenced in tp:taxon-treatment.--><supplementary-material xmlns:xlink="http://www.w3.org/1999/xlink" id="S1" position="float" orientation="portrait" xlink:type="simple"><object-id content-type="doi" xlink:type="simple">10.3897/zookeys.1096.73485.suppl1</object-id><object-id content-type="arpha" xlink:type="simple">112104D2-9CD7-5BFB-8F09-23AE9C84E393</object-id><label>Supplementary material 1</label><caption><p><italic><tp:taxon-name><tp:taxon-name-part taxon-name-part-type="genus" reg="Nannaria">Nannaria</tp:taxon-name-part><tp:taxon-name-part taxon-name-part-type="species" reg="wilsoni">wilsoni</tp:taxon-name-part></tp:taxon-name></italic> species group specimens examined</p></caption><statement content-type="dataType"><label>Data type</label><p>Occurrences.</p></statement><statement content-type="notes"><label>Explanation note</label><p>A Darwin Core Standard spreadsheet of the <italic><tp:taxon-name><tp:taxon-name-part taxon-name-part-type="genus" reg="Nannaria">Nannaria</tp:taxon-name-part><tp:taxon-name-part taxon-name-part-type="species" reg="wilsoni">wilsoni</tp:taxon-name-part></tp:taxon-name></italic> species group specimens examined.</p></statement><media xlink:href="zookeys-1096-017-s001.xlsx" mimetype="application" mime-subtype="vnd.openxmlformats-officedocument.spreadsheetml.sheet" position="float" orientation="portrait" xlink:type="simple" id="oo_673005.xlsx"><uri content-type="original_file" xlink:type="simple">https://binary.pensoft.net/file/673005</uri></media><permissions><license xlink:type="simple"><license-p>This dataset is made available under the Open Database License (http://opendatacommons.org/licenses/odbl/1.0/). The Open Database License (ODbL) is a license agreement intended to allow users to freely share, modify, and use this Dataset while maintaining this same freedom for others, provided that the original source and author(s) are credited.</license-p></license></permissions><attrib specific-use="authors">Derek A. Hennen, Jackson C. Means, Paul E. Marek</attrib></supplementary-material><supplementary-material xmlns:xlink="http://www.w3.org/1999/xlink" id="S2" position="float" orientation="portrait" xlink:type="simple"><object-id content-type="doi" xlink:type="simple">10.3897/zookeys.1096.73485.suppl2</object-id><object-id content-type="arpha" xlink:type="simple">E2DBDFDB-F3BF-587D-A5AF-53DB8B214896</object-id><label>Supplementary material 2</label><caption><p><italic><tp:taxon-name><tp:taxon-name-part taxon-name-part-type="genus" reg="Nannaria">Nannaria</tp:taxon-name-part><tp:taxon-name-part taxon-name-part-type="species" reg="wilsoni">wilsoni</tp:taxon-name-part></tp:taxon-name></italic> species group morphology scoring matrix</p></caption><statement content-type="dataType"><label>Data type</label><p>Morphological scoring matrix.</p></statement><statement content-type="notes"><label>Explanation note</label><p>A spreadsheet with the morphological characters scored for each species in the <italic><tp:taxon-name><tp:taxon-name-part taxon-name-part-type="genus" reg="Nannaria">Nannaria</tp:taxon-name-part><tp:taxon-name-part taxon-name-part-type="species" reg="wilsoni">wilsoni</tp:taxon-name-part></tp:taxon-name></italic> group.</p></statement><media xlink:href="zookeys-1096-017-s002.xlsx" mimetype="application" mime-subtype="vnd.openxmlformats-officedocument.spreadsheetml.sheet" position="float" orientation="portrait" xlink:type="simple" id="oo_673006.xlsx"><uri content-type="original_file" xlink:type="simple">https://binary.pensoft.net/file/673006</uri></media><permissions><license xlink:type="simple"><license-p>This dataset is made available under the Open Database License (http://opendatacommons.org/licenses/odbl/1.0/). The Open Database License (ODbL) is a license agreement intended to allow users to freely share, modify, and use this Dataset while maintaining this same freedom for others, provided that the original source and author(s) are credited.</license-p></license></permissions><attrib specific-use="authors">Derek A. Hennen, Jackson C. Means, Paul E. Marek</attrib></supplementary-material><fig id="F51" position="float" orientation="portrait"><object-id xmlns:xlink="http://www.w3.org/1999/xlink" content-type="doi" xlink:type="simple">10.3897/zookeys.1096.73485.figure51</object-id><object-id xmlns:xlink="http://www.w3.org/1999/xlink" content-type="arpha" xlink:type="simple">5E222B05-66C0-5440-917D-D7E6BB195F56</object-id><label>Figure 51.</label><caption><p>Distribution of the Central Appalachian species of the <italic><tp:taxon-name><tp:taxon-name-part taxon-name-part-type="genus" reg="Nannaria">Nannaria</tp:taxon-name-part><tp:taxon-name-part taxon-name-part-type="species" reg="wilsoni">wilsoni</tp:taxon-name-part></tp:taxon-name></italic> species group. Dots = described species, stars = new species.</p></caption><graphic xmlns:xlink="http://www.w3.org/1999/xlink" xlink:href="zookeys-1096-017-g051.jpg" position="float" orientation="portrait" xlink:type="simple" id="oo_673003.jpg"><uri content-type="original_file" xlink:type="simple">https://binary.pensoft.net/fig/673003</uri></graphic></fig></tp:treatment-sec><ref-list><ref id="B62"><mixed-citation xmlns:xlink="http://www.w3.org/1999/xlink" xlink:type="simple"><person-group><name name-style="western"><surname>Means</surname><given-names>JC</given-names></name><name name-style="western"><surname>Hennen</surname><given-names>DA</given-names></name><name name-style="western"><surname>Tanabe</surname><given-names>T</given-names></name><name name-style="western"><surname>Marek</surname><given-names>PE</given-names></name></person-group> (<year>2021a</year>) <article-title>Phylogenetic systematics of the millipede family <tp:taxon-name><tp:taxon-name-part taxon-name-part-type="family">Xystodesmidae</tp:taxon-name-part></tp:taxon-name>.</article-title><source>Insect Systematics and Diversity</source><volume>5</volume>(<issue>2</issue>): <fpage>1</fpage>–<lpage>26</lpage>. <ext-link xlink:href="10.1093/isd/ixab003" ext-link-type="doi" xlink:type="simple">https://doi.org/10.1093/isd/ixab003</ext-link></mixed-citation></ref></ref-list></tp:taxon-treatment>
