# Supplementary material for: ﻿A revision of the wilsoni species group in the millipede genus Nannaria Chamberlin, 1918 (Diplopoda, Polydesmida, Xystodesmidae)
Source: Zookeys. 2022 Apr 15;1096:17–118. doi: 10.3897/zookeys.1096.73485 (PMC9033750; doi:10.3897/zookeys.1096.73485)
Supplement: XML Treatment for Nannaria amicalola [file zookeys.1096.73485-treatment5.xml]

<!DOCTYPE tp:taxon-treatment
  PUBLIC "-//TaxonX//DTD Taxonomic Treatment Publishing DTD v0 20100105//EN" "tax-treatment-NSO.dtd">
<tp:taxon-treatment xmlns:tp="http://www.plazi.org/taxpub"><tp:treatment-meta><kwd-group><label>Taxon classification</label><kwd>
                <named-content content-type="kingdom">Animalia</named-content>
              </kwd><kwd>
                <named-content content-type="order">Polydesmida</named-content>
              </kwd><kwd>
                <named-content content-type="family">Xystodesmidae</named-content>
              </kwd></kwd-group><mixed-citation publication-type="journal"><person-group><name><surname>Hennen</surname><given-names>Derek A.</given-names></name><name><surname>Means</surname><given-names>Jackson C.</given-names></name><name><surname>Marek</surname><given-names>Paul E.</given-names></name></person-group><article-title>﻿A revision of the <italic><tp:taxon-name><tp:taxon-name-part taxon-name-part-type="genus" reg="Nannaria"/><tp:taxon-name-part taxon-name-part-type="species" reg="wilsoni">wilsoni</tp:taxon-name-part></tp:taxon-name></italic> species group in the millipede genus <italic><tp:taxon-name><tp:taxon-name-part taxon-name-part-type="genus" reg="Nannaria">Nannaria</tp:taxon-name-part></tp:taxon-name></italic> Chamberlin, 1918 (<tp:taxon-name><tp:taxon-name-part taxon-name-part-type="class">Diplopoda</tp:taxon-name-part></tp:taxon-name>, <tp:taxon-name><tp:taxon-name-part taxon-name-part-type="order">Polydesmida</tp:taxon-name-part></tp:taxon-name>, <tp:taxon-name><tp:taxon-name-part taxon-name-part-type="family">Xystodesmidae</tp:taxon-name-part></tp:taxon-name>)</article-title><source>Zookeys</source><day>15</day><month>04</month><year>2022</year><volume>1096</volume><fpage>17</fpage><lpage>118</lpage><pub-id pub-id-type="doi">10.3897/zookeys.1096.73485</pub-id></mixed-citation></tp:treatment-meta><tp:nomenclature><label>﻿</label><tp:taxon-name>
              <object-id xmlns:xlink="http://www.w3.org/1999/xlink" content-type="arpha" xlink:type="simple">9B587F6C-E86D-5E28-A42E-2E7870304F1D</object-id>
              <tp:taxon-name-part taxon-name-part-type="genus" reg="Nannaria">Nannaria</tp:taxon-name-part>
              <tp:taxon-name-part taxon-name-part-type="species" reg="amicalola">amicalola</tp:taxon-name-part>
              <object-id xmlns:xlink="http://www.w3.org/1999/xlink" content-type="zoobank" xlink:type="simple">http://zoobank.org/7220D2E8-34A9-4105-B7E6-49386E99AAEC</object-id>
            </tp:taxon-name><tp:taxon-status xmlns:xlink="http://www.w3.org/1999/xlink" xlink:type="simple">sp. nov.</tp:taxon-status><xref ref-type="fig" rid="F9">Vernacular name: The Tumbling Waters Twisted-Claw Millipede Figs 9</xref><xref ref-type="fig" rid="F10">, 10</xref><tp:nomenclature-citation-list><tp:nomenclature-citation><tp:taxon-name>
                  <tp:taxon-name-part taxon-name-part-type="genus" reg="Nannaria">Nannaria</tp:taxon-name-part>
                </tp:taxon-name><comment>sp. nov. ‘Amicolola’: <xref ref-type="bibr" rid="B63">Means et al. 2021b</xref>: 85.</comment></tp:nomenclature-citation></tp:nomenclature-citation-list></tp:nomenclature><tp:treatment-sec sec-type="material" id="SECID0E6AAK"><title>Material examined.</title><p><bold>Type material: <italic>Holotype</italic></bold>: United States – <bold>Georgia</bold> • ♂; Dawson County, 6 miles W of Amicalola Falls; <named-content xmlns:xlink="http://www.w3.org/1999/xlink" content-type="dwc:verbatimCoordinates" xlink:type="simple"><named-content content-type="geo-json" specific-use="{&#34;type&#34;:&#34;Point&#34;,&#34;coordinates&#34;:[-84.314000,34.568100]}" id="NCID0EOBAK" xlink:type="simple">34.5681°N, -84.3140°W</named-content></named-content>, ±5000m; 6 November 1960; L. Hubricht leg.; ex ravine; <named-content xmlns:xlink="http://www.w3.org/1999/xlink" content-type="dwc:institutional_code" xlink:title="Virginia Museum of Natural History" xlink:href="http://grbio.org/institution/virginia-museum-natural-history" xlink:type="simple">VMNH</named-content>, NAN0319. <bold><italic>Paratypes</italic></bold>: United States – <bold>Georgia</bold> • 1 ♀; same collection data as for holotype; <named-content xmlns:xlink="http://www.w3.org/1999/xlink" content-type="dwc:institutional_code" xlink:title="Virginia Museum of Natural History" xlink:href="http://grbio.org/institution/virginia-museum-natural-history" xlink:type="simple">VMNH</named-content>, NAN0671 • 2 ♀♀; Lumpkin County, 3.5 km NW Nimblewill on Nimblewill Gap Rd/FS 28-2, before road crosses Chester Creek, on short path to Nimblewill Creek; <named-content xmlns:xlink="http://www.w3.org/1999/xlink" content-type="dwc:verbatimCoordinates" xlink:type="simple"><named-content content-type="geo-json" specific-use="{&#34;type&#34;:&#34;Point&#34;,&#34;coordinates&#34;:[-84.175700,34.575300]}" id="NCID0EFCAK" xlink:type="simple">34.5753°N, -84.1757°W</named-content></named-content>; elev. 590 m; 24 May 2016; J. C. Means, D. A. Hennen leg.; ex rhododendron, maple, oak, hemlock gully with lots of poison ivy, moist litter; <abbrev xmlns:xlink="http://www.w3.org/1999/xlink" content-type="institution" xlink:title="Virginia Tech Insect Collection" id="ABBRID0EKCAK" xlink:type="simple">VTEC</abbrev>, MPE01230, MPE01280. <bold>Non type material</bold>: United States – <bold>Georgia</bold> • 1 ♀; Dawson County, Amicalola Falls State Park; <named-content xmlns:xlink="http://www.w3.org/1999/xlink" content-type="dwc:verbatimCoordinates" xlink:type="simple"><named-content content-type="geo-json" specific-use="{&#34;type&#34;:&#34;Point&#34;,&#34;coordinates&#34;:[-84.247400,34.561100]}" id="NCID0EADAK" xlink:type="simple">34.5611°N, -84.2474°W</named-content></named-content>; 16 April 1978; R. M. Shelley, R. T. Ashton leg.; <named-content xmlns:xlink="http://www.w3.org/1999/xlink" content-type="dwc:institutional_code" xlink:title="North Carolina Museum of Natural Sciences" xlink:href="http://grbio.org/institution/north-carolina-museum-natural-sciences" xlink:type="simple">NCSM</named-content>, NAN0473. Complete material examined information listed in Suppl. material <xref ref-type="supplementary-material" rid="S1">1</xref>.</p></tp:treatment-sec><tp:treatment-sec sec-type="diagnosis" id="SECID0EODAK"><title>Diagnosis.</title><p>Adults of <italic><tp:taxon-name><tp:taxon-name-part taxon-name-part-type="genus" reg="Nannaria">Nannaria</tp:taxon-name-part><tp:taxon-name-part taxon-name-part-type="species" reg="amicalola">amicalola</tp:taxon-name-part></tp:taxon-name></italic> sp. nov. can be separated from the geographically close and morphologically similar species <italic><tp:taxon-name><tp:taxon-name-part taxon-name-part-type="genus" reg="Nannaria">N.</tp:taxon-name-part><tp:taxon-name-part taxon-name-part-type="species" reg="antarctica">antarctica</tp:taxon-name-part></tp:taxon-name></italic> sp. nov. and <italic><tp:taxon-name><tp:taxon-name-part taxon-name-part-type="genus" reg="Nannaria">N.</tp:taxon-name-part><tp:taxon-name-part taxon-name-part-type="species" reg="rhododendra">rhododendra</tp:taxon-name-part></tp:taxon-name></italic> sp. nov. by the following characters. Acropodite anterior bend acutely bent, rather than slightly twisted as in <italic><tp:taxon-name><tp:taxon-name-part taxon-name-part-type="genus" reg="Nannaria">N.</tp:taxon-name-part><tp:taxon-name-part taxon-name-part-type="species" reg="rhododendra">rhododendra</tp:taxon-name-part></tp:taxon-name></italic> sp. nov. Acropodite medial flange long and hooked, curving cephalically rather than lobed and sinuous as in <italic><tp:taxon-name><tp:taxon-name-part taxon-name-part-type="genus" reg="Nannaria">N.</tp:taxon-name-part><tp:taxon-name-part taxon-name-part-type="species" reg="rhododendra">rhododendra</tp:taxon-name-part></tp:taxon-name></italic> sp. nov. Acropodite tip entire, not bifurcate as in <italic><tp:taxon-name><tp:taxon-name-part taxon-name-part-type="genus" reg="Nannaria">N.</tp:taxon-name-part><tp:taxon-name-part taxon-name-part-type="species" reg="antarctica">antarctica</tp:taxon-name-part></tp:taxon-name></italic> sp. nov.</p></tp:treatment-sec><tp:treatment-sec sec-type="description" id="SECID0EWFAK"><title>Description.</title><p>Suppl. material <xref ref-type="supplementary-material" rid="S2">2</xref>. Based on holotype (♂) NAN0319 and paratype (♀) MPE01230.</p><p><bold>Measurements</bold>: Taken from holotype (♂) NAN0319: <abbrev xmlns:xlink="http://www.w3.org/1999/xlink" xlink:title="body length" id="ABBRID0EJGAK" xlink:type="simple">BL</abbrev> = 24.40, <abbrev xmlns:xlink="http://www.w3.org/1999/xlink" xlink:title="collum width" id="ABBRID0ENGAK" xlink:type="simple">CW</abbrev> = 3.56, <abbrev xmlns:xlink="http://www.w3.org/1999/xlink" xlink:title="intergenal width" id="ABBRID0ERGAK" xlink:type="simple">IW</abbrev> = 2.82, <abbrev xmlns:xlink="http://www.w3.org/1999/xlink" xlink:title="interantennal socket width" id="ABBRID0EVGAK" xlink:type="simple">ISW</abbrev> = 0.96, <abbrev xmlns:xlink="http://www.w3.org/1999/xlink" xlink:title="body ring 10 width" id="ABBRID0EZGAK" xlink:type="simple">B10W</abbrev> = 4.70, <abbrev xmlns:xlink="http://www.w3.org/1999/xlink" xlink:title="body ring 10 height" id="ABBRID0E4GAK" xlink:type="simple">B10H</abbrev> = 3.00. <bold>Color.</bold> Tergites with two paranotal orange spots, collum outlined in orange, and tergites with background chestnut brown (Fig. <xref ref-type="fig" rid="F9">9</xref>). <bold>Gonopods.</bold> Acropodite arc straight, with abrupt bend distally (Fig. <xref ref-type="fig" rid="F10">10A–C</xref>). Acropodite with acute twist at anterior bend (Fig. <xref ref-type="fig" rid="F10">10A</xref>), acropodite medial flange tooth-like, long, and hooked, curving cephalically (Fig. <xref ref-type="fig" rid="F10">10C</xref>). Acropodite tip medial and lateral flanges absent. Acropodite tip entire, curving and directed ventrally (Fig. <xref ref-type="fig" rid="F10">10B</xref>). Prefemoral process laminate, very wide at base (Fig. <xref ref-type="fig" rid="F10">10B</xref>); straight, tapering to tip with a slight curve, with tip directed cephalically (Fig. <xref ref-type="fig" rid="F10">10A</xref>). <bold>Cyphopods.</bold> Female cyphopod receptacle enlarged into a triangular hood, covering cyphopod valves.</p><fig id="F9" position="float" orientation="portrait"><object-id xmlns:xlink="http://www.w3.org/1999/xlink" content-type="doi" xlink:type="simple">10.3897/zookeys.1096.73485.figure9</object-id><object-id xmlns:xlink="http://www.w3.org/1999/xlink" content-type="arpha" xlink:type="simple">35EA5080-F601-505F-9E7D-2BC9E0F59D3C</object-id><label>Figure 9.</label><caption><p><italic><tp:taxon-name><tp:taxon-name-part taxon-name-part-type="genus" reg="Nannaria">Nannaria</tp:taxon-name-part><tp:taxon-name-part taxon-name-part-type="species" reg="amicalola">amicalola</tp:taxon-name-part></tp:taxon-name></italic> sp. nov., in situ, female paratype (MPE01230) from Lumpkin County, Georgia.</p></caption><graphic xmlns:xlink="http://www.w3.org/1999/xlink" xlink:href="zookeys-1096-017-g009.jpg" position="float" orientation="portrait" xlink:type="simple" id="oo_672961.jpg"><uri content-type="original_file" xlink:type="simple">https://binary.pensoft.net/fig/672961</uri></graphic></fig><fig id="F10" position="float" orientation="portrait"><object-id xmlns:xlink="http://www.w3.org/1999/xlink" content-type="doi" xlink:type="simple">10.3897/zookeys.1096.73485.figure10</object-id><object-id xmlns:xlink="http://www.w3.org/1999/xlink" content-type="arpha" xlink:type="simple">5E9A832D-DF72-5FE5-9EEA-7CB8F630FD72</object-id><label>Figure 10.</label><caption><p>Left gonopod of <italic><tp:taxon-name><tp:taxon-name-part taxon-name-part-type="genus" reg="Nannaria">Nannaria</tp:taxon-name-part><tp:taxon-name-part taxon-name-part-type="species" reg="amicalola">amicalola</tp:taxon-name-part></tp:taxon-name></italic> sp. nov. holotype male (NAN0319, Dawson County, GA) <bold>A</bold> anterior view <bold>B</bold> medial view <bold>C</bold> posterior view. Scale bar: 1 mm.</p></caption><graphic xmlns:xlink="http://www.w3.org/1999/xlink" xlink:href="zookeys-1096-017-g010.jpg" position="float" orientation="portrait" xlink:type="simple" id="oo_672962.jpg"><uri content-type="original_file" xlink:type="simple">https://binary.pensoft.net/fig/672962</uri></graphic></fig></tp:treatment-sec><tp:treatment-sec sec-type="variation" id="SECID0E5JAK"><title>Variation.</title><p>No noticeable variation was observed.</p></tp:treatment-sec><tp:treatment-sec sec-type="distribution" id="SECID0EDKAK"><title>Distribution.</title><p><italic><tp:taxon-name><tp:taxon-name-part taxon-name-part-type="genus" reg="Nannaria">Nannaria</tp:taxon-name-part><tp:taxon-name-part taxon-name-part-type="species" reg="amicalola">amicalola</tp:taxon-name-part></tp:taxon-name></italic> sp. nov. is only known from Dawson and Lumpkin counties in northern Georgia (Fig. <xref ref-type="fig" rid="F52">52</xref>).</p></tp:treatment-sec><tp:treatment-sec sec-type="Ecological notes" id="SECID0EYKAK"><title>Ecological notes.</title><p>This species inhabits ravines and riparian areas with a mix of moist oak, maple, hemlock, and rhododendron forest.</p></tp:treatment-sec><tp:treatment-sec sec-type="etymology" id="SECID0E4KAK"><title>Etymology.</title><p>This species is named for nearby Amicalola Falls State Park, which itself is named after the Cherokee expression <italic>amo</italic> and <italic>kalola</italic> for “tumbling waters.” The specific name is a noun in apposition.</p></tp:treatment-sec><tp:treatment-sec><!--Section generated to contain objects referenced in tp:taxon-treatment.--><supplementary-material xmlns:xlink="http://www.w3.org/1999/xlink" id="S1" position="float" orientation="portrait" xlink:type="simple"><object-id content-type="doi" xlink:type="simple">10.3897/zookeys.1096.73485.suppl1</object-id><object-id content-type="arpha" xlink:type="simple">112104D2-9CD7-5BFB-8F09-23AE9C84E393</object-id><label>Supplementary material 1</label><caption><p><italic><tp:taxon-name><tp:taxon-name-part taxon-name-part-type="genus" reg="Nannaria">Nannaria</tp:taxon-name-part><tp:taxon-name-part taxon-name-part-type="species" reg="wilsoni">wilsoni</tp:taxon-name-part></tp:taxon-name></italic> species group specimens examined</p></caption><statement content-type="dataType"><label>Data type</label><p>Occurrences.</p></statement><statement content-type="notes"><label>Explanation note</label><p>A Darwin Core Standard spreadsheet of the <italic><tp:taxon-name><tp:taxon-name-part taxon-name-part-type="genus" reg="Nannaria">Nannaria</tp:taxon-name-part><tp:taxon-name-part taxon-name-part-type="species" reg="wilsoni">wilsoni</tp:taxon-name-part></tp:taxon-name></italic> species group specimens examined.</p></statement><media xlink:href="zookeys-1096-017-s001.xlsx" mimetype="application" mime-subtype="vnd.openxmlformats-officedocument.spreadsheetml.sheet" position="float" orientation="portrait" xlink:type="simple" id="oo_673005.xlsx"><uri content-type="original_file" xlink:type="simple">https://binary.pensoft.net/file/673005</uri></media><permissions><license xlink:type="simple"><license-p>This dataset is made available under the Open Database License (http://opendatacommons.org/licenses/odbl/1.0/). The Open Database License (ODbL) is a license agreement intended to allow users to freely share, modify, and use this Dataset while maintaining this same freedom for others, provided that the original source and author(s) are credited.</license-p></license></permissions><attrib specific-use="authors">Derek A. Hennen, Jackson C. Means, Paul E. Marek</attrib></supplementary-material><supplementary-material xmlns:xlink="http://www.w3.org/1999/xlink" id="S2" position="float" orientation="portrait" xlink:type="simple"><object-id content-type="doi" xlink:type="simple">10.3897/zookeys.1096.73485.suppl2</object-id><object-id content-type="arpha" xlink:type="simple">E2DBDFDB-F3BF-587D-A5AF-53DB8B214896</object-id><label>Supplementary material 2</label><caption><p><italic><tp:taxon-name><tp:taxon-name-part taxon-name-part-type="genus" reg="Nannaria">Nannaria</tp:taxon-name-part><tp:taxon-name-part taxon-name-part-type="species" reg="wilsoni">wilsoni</tp:taxon-name-part></tp:taxon-name></italic> species group morphology scoring matrix</p></caption><statement content-type="dataType"><label>Data type</label><p>Morphological scoring matrix.</p></statement><statement content-type="notes"><label>Explanation note</label><p>A spreadsheet with the morphological characters scored for each species in the <italic><tp:taxon-name><tp:taxon-name-part taxon-name-part-type="genus" reg="Nannaria">Nannaria</tp:taxon-name-part><tp:taxon-name-part taxon-name-part-type="species" reg="wilsoni">wilsoni</tp:taxon-name-part></tp:taxon-name></italic> group.</p></statement><media xlink:href="zookeys-1096-017-s002.xlsx" mimetype="application" mime-subtype="vnd.openxmlformats-officedocument.spreadsheetml.sheet" position="float" orientation="portrait" xlink:type="simple" id="oo_673006.xlsx"><uri content-type="original_file" xlink:type="simple">https://binary.pensoft.net/file/673006</uri></media><permissions><license xlink:type="simple"><license-p>This dataset is made available under the Open Database License (http://opendatacommons.org/licenses/odbl/1.0/). The Open Database License (ODbL) is a license agreement intended to allow users to freely share, modify, and use this Dataset while maintaining this same freedom for others, provided that the original source and author(s) are credited.</license-p></license></permissions><attrib specific-use="authors">Derek A. Hennen, Jackson C. Means, Paul E. Marek</attrib></supplementary-material><fig id="F52" position="float" orientation="portrait"><object-id xmlns:xlink="http://www.w3.org/1999/xlink" content-type="doi" xlink:type="simple">10.3897/zookeys.1096.73485.figure52</object-id><object-id xmlns:xlink="http://www.w3.org/1999/xlink" content-type="arpha" xlink:type="simple">C6050994-2EEA-5871-965C-8D9E8F791A8F</object-id><label>Figure 52.</label><caption><p>Distribution of the Southern Appalachian species of the <italic><tp:taxon-name><tp:taxon-name-part taxon-name-part-type="genus" reg="Nannaria">Nannaria</tp:taxon-name-part><tp:taxon-name-part taxon-name-part-type="species" reg="wilsoni">wilsoni</tp:taxon-name-part></tp:taxon-name></italic> species group. Dots = described species, stars = new species.</p></caption><graphic xmlns:xlink="http://www.w3.org/1999/xlink" xlink:href="zookeys-1096-017-g052.jpg" position="float" orientation="portrait" xlink:type="simple" id="oo_673004.jpg"><uri content-type="original_file" xlink:type="simple">https://binary.pensoft.net/fig/673004</uri></graphic></fig></tp:treatment-sec><ref-list><ref id="B63"><mixed-citation xmlns:xlink="http://www.w3.org/1999/xlink" xlink:type="simple"><person-group><name name-style="western"><surname>Means</surname><given-names>JC</given-names></name><name name-style="western"><surname>Hennen</surname><given-names>DA</given-names></name><name name-style="western"><surname>Marek</surname><given-names>PE</given-names></name></person-group> (<year>2021b</year>) <article-title>A revision of the <italic><tp:taxon-name><tp:taxon-name-part taxon-name-part-type="genus"/><tp:taxon-name-part taxon-name-part-type="species">minor</tp:taxon-name-part></tp:taxon-name></italic> species group in the millipede genus <italic><tp:taxon-name><tp:taxon-name-part taxon-name-part-type="genus">Nannaria</tp:taxon-name-part></tp:taxon-name></italic> Chamberlin, 1918 (<tp:taxon-name><tp:taxon-name-part taxon-name-part-type="class">Diplopoda</tp:taxon-name-part></tp:taxon-name>, <tp:taxon-name><tp:taxon-name-part taxon-name-part-type="order">Polydesmida</tp:taxon-name-part></tp:taxon-name>, <tp:taxon-name><tp:taxon-name-part taxon-name-part-type="family">Xystodesmidae</tp:taxon-name-part></tp:taxon-name>).</article-title><source>ZooKeys</source><volume>1030</volume>: <fpage>1</fpage>–<lpage>180</lpage>. <ext-link xlink:href="10.3897/zookeys.1030.62544" ext-link-type="doi" xlink:type="simple">https://doi.org/10.3897/zookeys.1030.62544</ext-link></mixed-citation></ref></ref-list></tp:taxon-treatment>
