# Supplementary material for: ﻿A revision of the wilsoni species group in the millipede genus Nannaria Chamberlin, 1918 (Diplopoda, Polydesmida, Xystodesmidae)
Source: Zookeys. 2022 Apr 15;1096:17–118. doi: 10.3897/zookeys.1096.73485 (PMC9033750; doi:10.3897/zookeys.1096.73485)
Supplement: XML Treatment for Nannaria antarctica [file zookeys.1096.73485-treatment6.xml]

<!DOCTYPE tp:taxon-treatment
  PUBLIC "-//TaxonX//DTD Taxonomic Treatment Publishing DTD v0 20100105//EN" "tax-treatment-NSO.dtd">
<tp:taxon-treatment xmlns:tp="http://www.plazi.org/taxpub"><tp:treatment-meta><kwd-group><label>Taxon classification</label><kwd>
                <named-content content-type="kingdom">Animalia</named-content>
              </kwd><kwd>
                <named-content content-type="order">Polydesmida</named-content>
              </kwd><kwd>
                <named-content content-type="family">Xystodesmidae</named-content>
              </kwd></kwd-group><mixed-citation publication-type="journal"><person-group><name><surname>Hennen</surname><given-names>Derek A.</given-names></name><name><surname>Means</surname><given-names>Jackson C.</given-names></name><name><surname>Marek</surname><given-names>Paul E.</given-names></name></person-group><article-title>﻿A revision of the <italic><tp:taxon-name><tp:taxon-name-part taxon-name-part-type="genus" reg="Nannaria"/><tp:taxon-name-part taxon-name-part-type="species" reg="wilsoni">wilsoni</tp:taxon-name-part></tp:taxon-name></italic> species group in the millipede genus <italic><tp:taxon-name><tp:taxon-name-part taxon-name-part-type="genus" reg="Nannaria">Nannaria</tp:taxon-name-part></tp:taxon-name></italic> Chamberlin, 1918 (<tp:taxon-name><tp:taxon-name-part taxon-name-part-type="class">Diplopoda</tp:taxon-name-part></tp:taxon-name>, <tp:taxon-name><tp:taxon-name-part taxon-name-part-type="order">Polydesmida</tp:taxon-name-part></tp:taxon-name>, <tp:taxon-name><tp:taxon-name-part taxon-name-part-type="family">Xystodesmidae</tp:taxon-name-part></tp:taxon-name>)</article-title><source>Zookeys</source><day>15</day><month>04</month><year>2022</year><volume>1096</volume><fpage>17</fpage><lpage>118</lpage><pub-id pub-id-type="doi">10.3897/zookeys.1096.73485</pub-id></mixed-citation></tp:treatment-meta><tp:nomenclature><label>﻿</label><tp:taxon-name>
              <object-id xmlns:xlink="http://www.w3.org/1999/xlink" content-type="arpha" xlink:type="simple">CD5E8599-CB55-5220-BACE-3B348433EFC1</object-id>
              <tp:taxon-name-part taxon-name-part-type="genus" reg="Nannaria">Nannaria</tp:taxon-name-part>
              <tp:taxon-name-part taxon-name-part-type="species" reg="antarctica">antarctica</tp:taxon-name-part>
              <object-id xmlns:xlink="http://www.w3.org/1999/xlink" content-type="zoobank" xlink:type="simple">http://zoobank.org/A076437D-7513-42E4-84FD-EF177B248FCF</object-id>
            </tp:taxon-name><tp:taxon-status xmlns:xlink="http://www.w3.org/1999/xlink" xlink:type="simple">sp. nov.</tp:taxon-status><xref ref-type="fig" rid="F11">Vernacular name: The Chilled Twisted-Claw Millipede Figs 11</xref><xref ref-type="fig" rid="F12">, 12</xref></tp:nomenclature><tp:treatment-sec sec-type="material" id="SECID0EYMAK"><title>Material examined.</title><p><bold>Type material: <italic>Holotype</italic></bold>: United States – <bold>North Carolina</bold> • ♂; Macon County, 9.79 mi WSW of Franklin, at scenic view spot along US 64 beside Poplar Cove Creek; <named-content xmlns:xlink="http://www.w3.org/1999/xlink" content-type="dwc:verbatimCoordinates" xlink:type="simple"><named-content content-type="geo-json" specific-use="{&#34;type&#34;:&#34;Point&#34;,&#34;coordinates&#34;:[-83.539200,35.124100]}" id="NCID0EHNAK" xlink:type="simple">35.1241°N, -83.5392°W</named-content></named-content>, ±10m; elev. 1082 m; 26 October 2017; D. A. Hennen, J. C. Means leg.; steep hillside with moist dark crumbly soil in tuliptree, buckeye, birch, cherry woods beside mountain steam; <abbrev xmlns:xlink="http://www.w3.org/1999/xlink" content-type="institution" xlink:title="Virginia Tech Insect Collection" id="ABBRID0EMNAK" xlink:type="simple">VTEC</abbrev>, MPE03311. <bold><italic>Paratypes</italic></bold>: United States – <bold>Georgia</bold> • 3 ♂♂ and 3 ♀♀; Towns County, 9.5 air mi. (15.3 km) NNW of Helen: Enota Mountain Retreat, off Georgia State Route 180, trail by primitive campground, above Henson Creek; <named-content xmlns:xlink="http://www.w3.org/1999/xlink" content-type="dwc:verbatimCoordinates" xlink:type="simple"><named-content content-type="geo-json" specific-use="{&#34;type&#34;:&#34;Point&#34;,&#34;coordinates&#34;:[-83.771000,34.836400]}" id="NCID0E5NAK" xlink:type="simple">34.8364°N, -83.7710°W</named-content></named-content>, ±13m; elev. 787 m; 25 October 2017; D. A. Hennen, J. C. Means leg.; moist deciduous woods with crumbly, dark soil, rhododendron, hemlock, tuliptree forest; <abbrev xmlns:xlink="http://www.w3.org/1999/xlink" content-type="institution" xlink:title="Virginia Tech Insect Collection" id="ABBRID0EDOAK" xlink:type="simple">VTEC</abbrev>, MPE03317; <named-content xmlns:xlink="http://www.w3.org/1999/xlink" content-type="dwc:institutional_code" xlink:title="Virginia Museum of Natural History" xlink:href="http://grbio.org/institution/virginia-museum-natural-history" xlink:type="simple">VMNH</named-content>, MPE03380; <abbrev xmlns:xlink="http://www.w3.org/1999/xlink" xlink:title="Field Museum of Natural History" id="ABBRID0EXOAK" xlink:type="simple">FMNH</abbrev>, MPE03382; <abbrev xmlns:xlink="http://www.w3.org/1999/xlink" content-type="institution" xlink:title="Virginia Tech Insect Collection" id="ABBRID0EAPAK" xlink:type="simple">VTEC</abbrev>, MPE03378; <named-content xmlns:xlink="http://www.w3.org/1999/xlink" content-type="dwc:institutional_code" xlink:title="Virginia Museum of Natural History" xlink:href="http://grbio.org/institution/virginia-museum-natural-history" xlink:type="simple">VMNH</named-content>, MPE03379; <abbrev xmlns:xlink="http://www.w3.org/1999/xlink" xlink:title="Field Museum of Natural History" id="ABBRID0EUPAK" xlink:type="simple">FMNH</abbrev>, MPE03381. <bold>Non type material</bold>: United States – <bold>Georgia</bold> • 1 ♂; Dawson County, 6 miles W of Amicalola Falls; <named-content xmlns:xlink="http://www.w3.org/1999/xlink" content-type="dwc:verbatimCoordinates" xlink:type="simple"><named-content content-type="geo-json" specific-use="{&#34;type&#34;:&#34;Point&#34;,&#34;coordinates&#34;:[-84.314000,34.568100]}" id="NCID0EEQAK" xlink:type="simple">34.5681°N, -84.314°W</named-content></named-content>, ± 4000m; 6 November 1960; L. Hubricht leg.; <named-content xmlns:xlink="http://www.w3.org/1999/xlink" content-type="dwc:institutional_code" xlink:title="Virginia Museum of Natural History" xlink:href="http://grbio.org/institution/virginia-museum-natural-history" xlink:type="simple">VMNH</named-content>, NAN0672 • 8 ♂♂; Towns County, 17 miles NW Clayton, Burnt Cabin Br.; <named-content xmlns:xlink="http://www.w3.org/1999/xlink" content-type="dwc:verbatimCoordinates" xlink:type="simple"><named-content content-type="geo-json" specific-use="{&#34;type&#34;:&#34;Point&#34;,&#34;coordinates&#34;:[-83.558600,34.989000]}" id="NCID0ERQAK" xlink:type="simple">34.989°N, -83.5586°W</named-content></named-content>; 30 September 1994; G. Wharton leg.; <named-content xmlns:xlink="http://www.w3.org/1999/xlink" content-type="dwc:institutional_code" xlink:title="North Carolina Museum of Natural Sciences" xlink:href="http://grbio.org/institution/north-carolina-museum-natural-sciences" xlink:type="simple">NCSM</named-content>, NAN0187, NAN0188, NAN0481 • 6 ♂♂ and 2 ♀♀; Towns County, 9.5 air miles (15.3 km) NNW of Helen: Enota Mountain Retreat, off Georgia State Route 180, trail by primitive campground, above Henson Creek; <named-content xmlns:xlink="http://www.w3.org/1999/xlink" content-type="dwc:verbatimCoordinates" xlink:type="simple"><named-content content-type="geo-json" specific-use="{&#34;type&#34;:&#34;Point&#34;,&#34;coordinates&#34;:[-83.771000,34.836400]}" id="NCID0E5QAK" xlink:type="simple">34.8364°N, -83.771°W</named-content></named-content>, ± 13m; elev. 787 m; 25 October 2017; D. A. Hennen, J. C. Means leg.; <abbrev xmlns:xlink="http://www.w3.org/1999/xlink" content-type="institution" xlink:title="Virginia Tech Insect Collection" id="ABBRID0EDRAK" xlink:type="simple">VTEC</abbrev>, MPE03377, MPE03384, MPE03385, MPE03386, MPE03388, MPE03389, MPE03383, MPE03387 • 1 ♀; Union County, Blairsville: Vogel State Park, Trahlyta Falls Trail; <named-content xmlns:xlink="http://www.w3.org/1999/xlink" content-type="dwc:verbatimCoordinates" xlink:type="simple"><named-content content-type="geo-json" specific-use="{&#34;type&#34;:&#34;Point&#34;,&#34;coordinates&#34;:[-83.916300,34.770100]}" id="NCID0ETSAK" xlink:type="simple">34.7701°N, -83.9163°W</named-content></named-content>, ± 12m; elev. 697 m; 14 October 2018; D. A. Hennen leg.; <abbrev xmlns:xlink="http://www.w3.org/1999/xlink" content-type="institution" xlink:title="Virginia Tech Insect Collection" id="ABBRID0EYSAK" xlink:type="simple">VTEC</abbrev>, MPE04608; <bold>North Carolina</bold> • 3 ♂♂ and 3 ♀♀; Macon County, trail from deep gap to top Standing Ind. Mtn.; <named-content xmlns:xlink="http://www.w3.org/1999/xlink" content-type="dwc:verbatimCoordinates" xlink:type="simple"><named-content content-type="geo-json" specific-use="{&#34;type&#34;:&#34;Point&#34;,&#34;coordinates&#34;:[-83.538000,35.035500]}" id="NCID0EHTAK" xlink:type="simple">35.0355°N, -83.538°W</named-content></named-content>; 16 August 1977; A. L. Braswell, M. Baranksi leg.; <named-content xmlns:xlink="http://www.w3.org/1999/xlink" content-type="dwc:institutional_code" xlink:title="North Carolina Museum of Natural Sciences" xlink:href="http://grbio.org/institution/north-carolina-museum-natural-sciences" xlink:type="simple">NCSM</named-content>, NAN0524 • 2 ♂♂; Macon County, Coweeta Hydrologic Station; <named-content xmlns:xlink="http://www.w3.org/1999/xlink" content-type="dwc:verbatimCoordinates" xlink:type="simple"><named-content content-type="geo-json" specific-use="{&#34;type&#34;:&#34;Point&#34;,&#34;coordinates&#34;:[-83.430200,35.059800]}" id="NCID0EUTAK" xlink:type="simple">35.0598°N, -83.4302°W</named-content></named-content>; 16 June 1978; Lee Reynolds leg.; <named-content xmlns:xlink="http://www.w3.org/1999/xlink" content-type="dwc:institutional_code" xlink:title="North Carolina Museum of Natural Sciences" xlink:href="http://grbio.org/institution/north-carolina-museum-natural-sciences" xlink:type="simple">NCSM</named-content>, NAN0555 • 7 ♂♂ and 3 ♀♀; same collection data as for preceding; 29 August 1977; <named-content xmlns:xlink="http://www.w3.org/1999/xlink" content-type="dwc:institutional_code" xlink:title="North Carolina Museum of Natural Sciences" xlink:href="http://grbio.org/institution/north-carolina-museum-natural-sciences" xlink:type="simple">NCSM</named-content>, NAN0557 • 9 ♂♂ and 2 ♀♀; same collection data as for preceding; 20 October 1977; <named-content xmlns:xlink="http://www.w3.org/1999/xlink" content-type="dwc:institutional_code" xlink:title="North Carolina Museum of Natural Sciences" xlink:href="http://grbio.org/institution/north-carolina-museum-natural-sciences" xlink:type="simple">NCSM</named-content>, NAN0559, NAN0569, NAN0577, NAN0594 • 5 ♂♂ and 7 ♀♀; same collection data as for preceding; 14 September 1977; <named-content xmlns:xlink="http://www.w3.org/1999/xlink" content-type="dwc:institutional_code" xlink:title="North Carolina Museum of Natural Sciences" xlink:href="http://grbio.org/institution/north-carolina-museum-natural-sciences" xlink:type="simple">NCSM</named-content>, NAN0561, NAN0562 • 2 ♂♂ and 1 ♀; same collection data as for preceding; 7 April 1977; <named-content xmlns:xlink="http://www.w3.org/1999/xlink" content-type="dwc:institutional_code" xlink:title="North Carolina Museum of Natural Sciences" xlink:href="http://grbio.org/institution/north-carolina-museum-natural-sciences" xlink:type="simple">NCSM</named-content>, NAN0563 • 8 ♂♂ and 7 ♀♀; same collection data as for preceding; 29 September 1977; <named-content xmlns:xlink="http://www.w3.org/1999/xlink" content-type="dwc:institutional_code" xlink:title="North Carolina Museum of Natural Sciences" xlink:href="http://grbio.org/institution/north-carolina-museum-natural-sciences" xlink:type="simple">NCSM</named-content>, NAN0565, NAN0574, NAN0589 • 6 ♂♂ and 8 ♀♀; same collection data as for preceding; 27 October 1977; <named-content xmlns:xlink="http://www.w3.org/1999/xlink" content-type="dwc:institutional_code" xlink:title="North Carolina Museum of Natural Sciences" xlink:href="http://grbio.org/institution/north-carolina-museum-natural-sciences" xlink:type="simple">NCSM</named-content>, NAN0566, NAN0580, NAN0593, NAN0634 • 10 ♂♂ and 9 ♀♀; same collection data as for preceding; 22 September 1977; <named-content xmlns:xlink="http://www.w3.org/1999/xlink" content-type="dwc:institutional_code" xlink:title="North Carolina Museum of Natural Sciences" xlink:href="http://grbio.org/institution/north-carolina-museum-natural-sciences" xlink:type="simple">NCSM</named-content>, NAN0568, NAN0570, NAN0571 • 10 ♂♂ and 7 ♀♀; same collection data as for preceding; 13 October 1977; <named-content xmlns:xlink="http://www.w3.org/1999/xlink" content-type="dwc:institutional_code" xlink:title="North Carolina Museum of Natural Sciences" xlink:href="http://grbio.org/institution/north-carolina-museum-natural-sciences" xlink:type="simple">NCSM</named-content>, NAN0573, NAN0588, NAN0596, NAN0598 • 2 ♂♂ and 1 ♀; same collection data as for preceding; 2 June 1978; <named-content xmlns:xlink="http://www.w3.org/1999/xlink" content-type="dwc:institutional_code" xlink:title="North Carolina Museum of Natural Sciences" xlink:href="http://grbio.org/institution/north-carolina-museum-natural-sciences" xlink:type="simple">NCSM</named-content>, NAN0575, NAN0638 • 6 ♂♂ and 3 ♀♀; same collection data as for preceding; 21 April 1978; <named-content xmlns:xlink="http://www.w3.org/1999/xlink" content-type="dwc:institutional_code" xlink:title="North Carolina Museum of Natural Sciences" xlink:href="http://grbio.org/institution/north-carolina-museum-natural-sciences" xlink:type="simple">NCSM</named-content>, NAN0576, NAN0625 • 5 ♂♂; same collection data as for preceding; 7 April 1978; <named-content xmlns:xlink="http://www.w3.org/1999/xlink" content-type="dwc:institutional_code" xlink:title="North Carolina Museum of Natural Sciences" xlink:href="http://grbio.org/institution/north-carolina-museum-natural-sciences" xlink:type="simple">NCSM</named-content>, NAN0578, NAN0613 • 70 ♂♂ and 76 ♀♀; same collection data as for preceding; 3 November 1977; <named-content xmlns:xlink="http://www.w3.org/1999/xlink" content-type="dwc:institutional_code" xlink:title="North Carolina Museum of Natural Sciences" xlink:href="http://grbio.org/institution/north-carolina-museum-natural-sciences" xlink:type="simple">NCSM</named-content>, NAN0581, NAN0582, NAN0584, NAN0600, NAN0628, NAN0629 • 88 ♂♂ and 81 ♀♀; same collection data as for preceding; 10 November 1977; <named-content xmlns:xlink="http://www.w3.org/1999/xlink" content-type="dwc:institutional_code" xlink:title="North Carolina Museum of Natural Sciences" xlink:href="http://grbio.org/institution/north-carolina-museum-natural-sciences" xlink:type="simple">NCSM</named-content>, NAN0585, NAN0590, NAN0626, NAN0627, NAN0640 • 6 ♂♂ and 3 ♀♀; same collection data as for preceding; 17 November 1977; <named-content xmlns:xlink="http://www.w3.org/1999/xlink" content-type="dwc:institutional_code" xlink:title="North Carolina Museum of Natural Sciences" xlink:href="http://grbio.org/institution/north-carolina-museum-natural-sciences" xlink:type="simple">NCSM</named-content>, NAN0592, NAN0642 • 4 ♂♂; same collection data as for preceding; 6 October 1977; <named-content xmlns:xlink="http://www.w3.org/1999/xlink" content-type="dwc:institutional_code" xlink:title="North Carolina Museum of Natural Sciences" xlink:href="http://grbio.org/institution/north-carolina-museum-natural-sciences" xlink:type="simple">NCSM</named-content>, NAN0597, NAN0606 • 9 ♂♂ and 3 ♀♀; same collection data as for preceding; 26 May 1978; <named-content xmlns:xlink="http://www.w3.org/1999/xlink" content-type="dwc:institutional_code" xlink:title="North Carolina Museum of Natural Sciences" xlink:href="http://grbio.org/institution/north-carolina-museum-natural-sciences" xlink:type="simple">NCSM</named-content>, NAN0599, NAN0607, NAN0614 • 12 ♂♂ and 5 ♀♀; same collection data as for preceding; 28 April 1978; <named-content xmlns:xlink="http://www.w3.org/1999/xlink" content-type="dwc:institutional_code" xlink:title="North Carolina Museum of Natural Sciences" xlink:href="http://grbio.org/institution/north-carolina-museum-natural-sciences" xlink:type="simple">NCSM</named-content>, NAN0608, NAN0615, NAN0620, NAN0639 • 2 ♂♂ and 1 ♀; same collection data as for preceding; 14 April 1977; <named-content xmlns:xlink="http://www.w3.org/1999/xlink" content-type="dwc:institutional_code" xlink:title="North Carolina Museum of Natural Sciences" xlink:href="http://grbio.org/institution/north-carolina-museum-natural-sciences" xlink:type="simple">NCSM</named-content>, NAN0609 • 14 ♂♂ and 5 ♀♀; same collection data as for preceding; 31 March 1978; <named-content xmlns:xlink="http://www.w3.org/1999/xlink" content-type="dwc:institutional_code" xlink:title="North Carolina Museum of Natural Sciences" xlink:href="http://grbio.org/institution/north-carolina-museum-natural-sciences" xlink:type="simple">NCSM</named-content>, NAN0610, NAN0624, NAN0630, NAN0632, NAN0635, NAN0637 • 4 ♂♂ and 3 ♀♀; same collection data as for preceding; 9 June 1978; <named-content xmlns:xlink="http://www.w3.org/1999/xlink" content-type="dwc:institutional_code" xlink:title="North Carolina Museum of Natural Sciences" xlink:href="http://grbio.org/institution/north-carolina-museum-natural-sciences" xlink:type="simple">NCSM</named-content>, NAN0611 • 20 ♂♂ and 6 ♀♀; same collection data as for preceding; 5 May 1978; <named-content xmlns:xlink="http://www.w3.org/1999/xlink" content-type="dwc:institutional_code" xlink:title="North Carolina Museum of Natural Sciences" xlink:href="http://grbio.org/institution/north-carolina-museum-natural-sciences" xlink:type="simple">NCSM</named-content>, NAN0612, NAN0616, NAN0617, NAN0619, NAN0636 • 4 ♂♂ and 5 ♀♀; same collection data as for preceding; 6 September 1978; <named-content xmlns:xlink="http://www.w3.org/1999/xlink" content-type="dwc:institutional_code" xlink:title="North Carolina Museum of Natural Sciences" xlink:href="http://grbio.org/institution/north-carolina-museum-natural-sciences" xlink:type="simple">NCSM</named-content>, NAN0618 • 6 ♂♂ and 3 ♀♀; same collection data as for preceding; 14 April 1978; <named-content xmlns:xlink="http://www.w3.org/1999/xlink" content-type="dwc:institutional_code" xlink:title="North Carolina Museum of Natural Sciences" xlink:href="http://grbio.org/institution/north-carolina-museum-natural-sciences" xlink:type="simple">NCSM</named-content>, NAN0622, NAN0631 • 1 ♂; Macon County, Coweeta Hydro. Lab. Coldspring Gap; <named-content xmlns:xlink="http://www.w3.org/1999/xlink" content-type="dwc:verbatimCoordinates" xlink:type="simple"><named-content content-type="geo-json" specific-use="{&#34;type&#34;:&#34;Point&#34;,&#34;coordinates&#34;:[-83.448200,35.021400]}" id="NCID0EUXAK" xlink:type="simple">35.0214°N, -83.4482°W</named-content></named-content>, ± 1000m; elev. 1189 m; 17 April to 28 May 1994; J. Laerm, et al. leg.; <named-content xmlns:xlink="http://www.w3.org/1999/xlink" content-type="dwc:institutional_code" xlink:title="Virginia Museum of Natural History" xlink:href="http://grbio.org/institution/virginia-museum-natural-history" xlink:type="simple">VMNH</named-content>, NAN0312 • 7 ♂♂ and 3 ♀♀; Macon County, Nr. Wine Spring Cr., burn; <named-content xmlns:xlink="http://www.w3.org/1999/xlink" content-type="dwc:verbatimCoordinates" xlink:type="simple"><named-content content-type="geo-json" specific-use="{&#34;type&#34;:&#34;Point&#34;,&#34;coordinates&#34;:[-83.639400,35.192100]}" id="NCID0EBYAK" xlink:type="simple">35.1921°N, -83.6394°W</named-content></named-content>, ± 5000m; 13 August 1996; J. Laerm, et al. leg.; <named-content xmlns:xlink="http://www.w3.org/1999/xlink" content-type="dwc:institutional_code" xlink:title="Virginia Museum of Natural History" xlink:href="http://grbio.org/institution/virginia-museum-natural-history" xlink:type="simple">VMNH</named-content>, NAN0313 • 19 specimens; Macon County, Nr. Wine Spring Cr., control-C3; <named-content xmlns:xlink="http://www.w3.org/1999/xlink" content-type="dwc:verbatimCoordinates" xlink:type="simple"><named-content content-type="geo-json" specific-use="{&#34;type&#34;:&#34;Point&#34;,&#34;coordinates&#34;:[-83.639400,35.192100]}" id="NCID0EOYAK" xlink:type="simple">35.1921°N, -83.6394°W</named-content></named-content>, ± 5000m; 16 June 1995; J. Laerm, et al. leg.; <named-content xmlns:xlink="http://www.w3.org/1999/xlink" content-type="dwc:institutional_code" xlink:title="Virginia Museum of Natural History" xlink:href="http://grbio.org/institution/virginia-museum-natural-history" xlink:type="simple">VMNH</named-content>, NAN0315 • 13 specimens; Macon County, Coweeta Hydrologic Laboratory, nr Norton; <named-content xmlns:xlink="http://www.w3.org/1999/xlink" content-type="dwc:verbatimCoordinates" xlink:type="simple"><named-content content-type="geo-json" specific-use="{&#34;type&#34;:&#34;Point&#34;,&#34;coordinates&#34;:[-83.430200,35.059800]}" id="NCID0E2YAK" xlink:type="simple">35.0598°N, -83.4302°W</named-content></named-content>, ± 2000m; elev. 991 m; 17 September 1964; M. R. Steeves leg.; <named-content xmlns:xlink="http://www.w3.org/1999/xlink" content-type="dwc:institutional_code" xlink:title="Virginia Museum of Natural History" xlink:href="http://grbio.org/institution/virginia-museum-natural-history" xlink:type="simple">VMNH</named-content>, NAN0362 • 1 ♂; Macon County, Nantahala Mtns, Coweeta Hydrologic Lab, Watershed 14; <named-content xmlns:xlink="http://www.w3.org/1999/xlink" content-type="dwc:verbatimCoordinates" xlink:type="simple"><named-content content-type="geo-json" specific-use="{&#34;type&#34;:&#34;Point&#34;,&#34;coordinates&#34;:[-83.432000,35.054600]}" id="NCID0EIZAK" xlink:type="simple">35.0546°N, -83.432°W</named-content></named-content>; elev. 690 m; 25 September 2004; ECU TABC leg.; <abbrev xmlns:xlink="http://www.w3.org/1999/xlink" content-type="institution" xlink:title="Virginia Tech Insect Collection" id="ABBRID0ENZAK" xlink:type="simple">VTEC</abbrev>, SPC000367. Complete material examined information listed in Suppl. material <xref ref-type="supplementary-material" rid="S1">1</xref>.</p></tp:treatment-sec><tp:treatment-sec sec-type="diagnosis" id="SECID0E2ZAK"><title>Diagnosis.</title><p>Adults of <italic><tp:taxon-name><tp:taxon-name-part taxon-name-part-type="genus" reg="Nannaria">Nannaria</tp:taxon-name-part><tp:taxon-name-part taxon-name-part-type="species" reg="antarctica">antarctica</tp:taxon-name-part></tp:taxon-name></italic> sp. nov. can be separated from the geographically close and morphologically similar species <italic><tp:taxon-name><tp:taxon-name-part taxon-name-part-type="genus" reg="Nannaria">N.</tp:taxon-name-part><tp:taxon-name-part taxon-name-part-type="species" reg="austricola">austricola</tp:taxon-name-part></tp:taxon-name></italic> and <italic><tp:taxon-name><tp:taxon-name-part taxon-name-part-type="genus" reg="Nannaria">N.</tp:taxon-name-part><tp:taxon-name-part taxon-name-part-type="species" reg="rhododendra">rhododendra</tp:taxon-name-part></tp:taxon-name></italic> sp. nov. by the following characters. Acropodite with a strong twist at anterior bend, rather than a slightly-twisted helix as in <italic><tp:taxon-name><tp:taxon-name-part taxon-name-part-type="genus" reg="Nannaria">N.</tp:taxon-name-part><tp:taxon-name-part taxon-name-part-type="species" reg="rhododendra">rhododendra</tp:taxon-name-part></tp:taxon-name></italic> sp. nov. Acropodite bifurcate, rather than entire as in <italic><tp:taxon-name><tp:taxon-name-part taxon-name-part-type="genus" reg="Nannaria">N.</tp:taxon-name-part><tp:taxon-name-part taxon-name-part-type="species" reg="austricola">austricola</tp:taxon-name-part></tp:taxon-name></italic>.</p></tp:treatment-sec><tp:treatment-sec sec-type="description" id="SECID0EY2AK"><title>Description.</title><p>Suppl. material <xref ref-type="supplementary-material" rid="S2">2</xref>. Based on holotype (♂) MPE03311 and paratype (♀) MPE03378.</p><p><bold>Measurements</bold>: Taken from holotype (♂) MPE03311: <abbrev xmlns:xlink="http://www.w3.org/1999/xlink" xlink:title="body length" id="ABBRID0EV3AK" xlink:type="simple">BL</abbrev> = 23.50, <abbrev xmlns:xlink="http://www.w3.org/1999/xlink" xlink:title="collum width" id="ABBRID0EZ3AK" xlink:type="simple">CW</abbrev> = 3.20, <abbrev xmlns:xlink="http://www.w3.org/1999/xlink" xlink:title="intergenal width" id="ABBRID0E43AK" xlink:type="simple">IW</abbrev> = 2.48, <abbrev xmlns:xlink="http://www.w3.org/1999/xlink" xlink:title="interantennal socket width" id="ABBRID0EB4AK" xlink:type="simple">ISW</abbrev> = 0.78, <abbrev xmlns:xlink="http://www.w3.org/1999/xlink" xlink:title="body ring 10 width" id="ABBRID0EF4AK" xlink:type="simple">B10W</abbrev> = 3.92, <abbrev xmlns:xlink="http://www.w3.org/1999/xlink" xlink:title="body ring 10 height" id="ABBRID0EJ4AK" xlink:type="simple">B10H</abbrev> = 2.32. <bold>Color.</bold> Tergites with two paranotal orange spots, collum outlined in orange, and tergites with background chestnut brown (Fig. <xref ref-type="fig" rid="F11">11</xref>). <bold>Gonopods.</bold> Male gonopod acropodite arc straight, with abrupt bend distally (Fig. <xref ref-type="fig" rid="F12">12A–C</xref>). Acropodite with acute twist at anterior bend, appearing somewhat scooped and folded (Fig. <xref ref-type="fig" rid="F12">12C</xref>). Acropodite medial flange tooth-like, ending in a sharp point (Fig. <xref ref-type="fig" rid="F12">12C</xref>). Acropodite tip medial flange laminate, long and curving, terminating in a distal sharp point (Fig. <xref ref-type="fig" rid="F12">12A, B</xref>). Acropodite tip lateral flange lobed, and with a short tooth-like projection dorsally (Fig. <xref ref-type="fig" rid="F12">12A</xref>). Tip of acropodite bifurcate, each branch hooked at tip and directed medially (Fig. <xref ref-type="fig" rid="F12">12B</xref>). Prefemoral process sinuously tapered and quite thick at base (Fig. <xref ref-type="fig" rid="F12">12B</xref>), curving laterally (Fig. <xref ref-type="fig" rid="F12">12A</xref>). Prefemoral process crossing acropodite ventrolaterally (Fig. <xref ref-type="fig" rid="F12">12A</xref>), and with tip directed medially. <bold>Cyphopods.</bold> Female cyphopod receptacle in the shape of a finger-like projection, curving over cyphopod valves and tapering distally.</p><fig id="F11" position="float" orientation="portrait"><object-id xmlns:xlink="http://www.w3.org/1999/xlink" content-type="doi" xlink:type="simple">10.3897/zookeys.1096.73485.figure11</object-id><object-id xmlns:xlink="http://www.w3.org/1999/xlink" content-type="arpha" xlink:type="simple">246F06CD-6EF9-5EAC-9778-2998B0B9734E</object-id><label>Figure 11.</label><caption><p><italic><tp:taxon-name><tp:taxon-name-part taxon-name-part-type="genus" reg="Nannaria">Nannaria</tp:taxon-name-part><tp:taxon-name-part taxon-name-part-type="species" reg="antarctica">antarctica</tp:taxon-name-part></tp:taxon-name></italic> sp. nov., in situ, male paratype (MPE03317) from Towns County, Georgia.</p></caption><graphic xmlns:xlink="http://www.w3.org/1999/xlink" xlink:href="zookeys-1096-017-g011.jpg" position="float" orientation="portrait" xlink:type="simple" id="oo_672963.jpg"><uri content-type="original_file" xlink:type="simple">https://binary.pensoft.net/fig/672963</uri></graphic></fig><fig id="F12" position="float" orientation="portrait"><object-id xmlns:xlink="http://www.w3.org/1999/xlink" content-type="doi" xlink:type="simple">10.3897/zookeys.1096.73485.figure12</object-id><object-id xmlns:xlink="http://www.w3.org/1999/xlink" content-type="arpha" xlink:type="simple">ECAB9760-C994-5FED-9226-4AAFDBC2163E</object-id><label>Figure 12.</label><caption><p>Left gonopod of <italic><tp:taxon-name><tp:taxon-name-part taxon-name-part-type="genus" reg="Nannaria">Nannaria</tp:taxon-name-part><tp:taxon-name-part taxon-name-part-type="species" reg="antarctica">antarctica</tp:taxon-name-part></tp:taxon-name></italic> sp. nov. male holotype (MPE03311, Towns County, Georgia) <bold>A</bold> anterior view <bold>B</bold> medial view <bold>C</bold> posterior view. Scale bar: 1 mm.</p></caption><graphic xmlns:xlink="http://www.w3.org/1999/xlink" xlink:href="zookeys-1096-017-g012.jpg" position="float" orientation="portrait" xlink:type="simple" id="oo_672964.jpg"><uri content-type="original_file" xlink:type="simple">https://binary.pensoft.net/fig/672964</uri></graphic></fig></tp:treatment-sec><tp:treatment-sec sec-type="variation" id="SECID0E2ABK"><title>Variation.</title><p>No noticeable variation observed.</p></tp:treatment-sec><tp:treatment-sec sec-type="distribution" id="SECID0EABBK"><title>Distribution.</title><p><italic><tp:taxon-name><tp:taxon-name-part taxon-name-part-type="genus" reg="Nannaria">Nannaria</tp:taxon-name-part><tp:taxon-name-part taxon-name-part-type="species" reg="antarctica">antarctica</tp:taxon-name-part></tp:taxon-name></italic> sp. nov. is known from Dawson and Towns counties, Georgia, and Macon County, North Carolina (Fig. <xref ref-type="fig" rid="F52">52</xref>).</p></tp:treatment-sec><tp:treatment-sec sec-type="Ecological notes" id="SECID0EVBBK"><title>Ecological notes.</title><p>This species has been collected in typical <italic><tp:taxon-name><tp:taxon-name-part taxon-name-part-type="genus" reg="Nannaria"/><tp:taxon-name-part taxon-name-part-type="species" reg="wilsoni">wilsoni</tp:taxon-name-part></tp:taxon-name></italic> species group habitat: mesic deciduous forest (oak, maple, tuliptree, birch, cherry, buckeye) and rhododendron and hemlock coves. It ranges in elevation from 690 m to 1189 m.</p></tp:treatment-sec><tp:treatment-sec sec-type="etymology" id="SECID0EFCBK"><title>Etymology.</title><p>This species is named for the extreme cold temperatures experienced by DAH and JCM while collecting this species. The specific name is a feminine adjective in the nominative case, derived from the Greek <italic>antarktikos</italic>, meaning southern, and refers to the currently frozen continent at Earth’s South Pole.</p></tp:treatment-sec><tp:treatment-sec><!--Section generated to contain objects referenced in tp:taxon-treatment.--><supplementary-material xmlns:xlink="http://www.w3.org/1999/xlink" id="S1" position="float" orientation="portrait" xlink:type="simple"><object-id content-type="doi" xlink:type="simple">10.3897/zookeys.1096.73485.suppl1</object-id><object-id content-type="arpha" xlink:type="simple">112104D2-9CD7-5BFB-8F09-23AE9C84E393</object-id><label>Supplementary material 1</label><caption><p><italic><tp:taxon-name><tp:taxon-name-part taxon-name-part-type="genus" reg="Nannaria">Nannaria</tp:taxon-name-part><tp:taxon-name-part taxon-name-part-type="species" reg="wilsoni">wilsoni</tp:taxon-name-part></tp:taxon-name></italic> species group specimens examined</p></caption><statement content-type="dataType"><label>Data type</label><p>Occurrences.</p></statement><statement content-type="notes"><label>Explanation note</label><p>A Darwin Core Standard spreadsheet of the <italic><tp:taxon-name><tp:taxon-name-part taxon-name-part-type="genus" reg="Nannaria">Nannaria</tp:taxon-name-part><tp:taxon-name-part taxon-name-part-type="species" reg="wilsoni">wilsoni</tp:taxon-name-part></tp:taxon-name></italic> species group specimens examined.</p></statement><media xlink:href="zookeys-1096-017-s001.xlsx" mimetype="application" mime-subtype="vnd.openxmlformats-officedocument.spreadsheetml.sheet" position="float" orientation="portrait" xlink:type="simple" id="oo_673005.xlsx"><uri content-type="original_file" xlink:type="simple">https://binary.pensoft.net/file/673005</uri></media><permissions><license xlink:type="simple"><license-p>This dataset is made available under the Open Database License (http://opendatacommons.org/licenses/odbl/1.0/). The Open Database License (ODbL) is a license agreement intended to allow users to freely share, modify, and use this Dataset while maintaining this same freedom for others, provided that the original source and author(s) are credited.</license-p></license></permissions><attrib specific-use="authors">Derek A. Hennen, Jackson C. Means, Paul E. Marek</attrib></supplementary-material><supplementary-material xmlns:xlink="http://www.w3.org/1999/xlink" id="S2" position="float" orientation="portrait" xlink:type="simple"><object-id content-type="doi" xlink:type="simple">10.3897/zookeys.1096.73485.suppl2</object-id><object-id content-type="arpha" xlink:type="simple">E2DBDFDB-F3BF-587D-A5AF-53DB8B214896</object-id><label>Supplementary material 2</label><caption><p><italic><tp:taxon-name><tp:taxon-name-part taxon-name-part-type="genus" reg="Nannaria">Nannaria</tp:taxon-name-part><tp:taxon-name-part taxon-name-part-type="species" reg="wilsoni">wilsoni</tp:taxon-name-part></tp:taxon-name></italic> species group morphology scoring matrix</p></caption><statement content-type="dataType"><label>Data type</label><p>Morphological scoring matrix.</p></statement><statement content-type="notes"><label>Explanation note</label><p>A spreadsheet with the morphological characters scored for each species in the <italic><tp:taxon-name><tp:taxon-name-part taxon-name-part-type="genus" reg="Nannaria">Nannaria</tp:taxon-name-part><tp:taxon-name-part taxon-name-part-type="species" reg="wilsoni">wilsoni</tp:taxon-name-part></tp:taxon-name></italic> group.</p></statement><media xlink:href="zookeys-1096-017-s002.xlsx" mimetype="application" mime-subtype="vnd.openxmlformats-officedocument.spreadsheetml.sheet" position="float" orientation="portrait" xlink:type="simple" id="oo_673006.xlsx"><uri content-type="original_file" xlink:type="simple">https://binary.pensoft.net/file/673006</uri></media><permissions><license xlink:type="simple"><license-p>This dataset is made available under the Open Database License (http://opendatacommons.org/licenses/odbl/1.0/). The Open Database License (ODbL) is a license agreement intended to allow users to freely share, modify, and use this Dataset while maintaining this same freedom for others, provided that the original source and author(s) are credited.</license-p></license></permissions><attrib specific-use="authors">Derek A. Hennen, Jackson C. Means, Paul E. Marek</attrib></supplementary-material><fig id="F52" position="float" orientation="portrait"><object-id xmlns:xlink="http://www.w3.org/1999/xlink" content-type="doi" xlink:type="simple">10.3897/zookeys.1096.73485.figure52</object-id><object-id xmlns:xlink="http://www.w3.org/1999/xlink" content-type="arpha" xlink:type="simple">C6050994-2EEA-5871-965C-8D9E8F791A8F</object-id><label>Figure 52.</label><caption><p>Distribution of the Southern Appalachian species of the <italic><tp:taxon-name><tp:taxon-name-part taxon-name-part-type="genus" reg="Nannaria">Nannaria</tp:taxon-name-part><tp:taxon-name-part taxon-name-part-type="species" reg="wilsoni">wilsoni</tp:taxon-name-part></tp:taxon-name></italic> species group. Dots = described species, stars = new species.</p></caption><graphic xmlns:xlink="http://www.w3.org/1999/xlink" xlink:href="zookeys-1096-017-g052.jpg" position="float" orientation="portrait" xlink:type="simple" id="oo_673004.jpg"><uri content-type="original_file" xlink:type="simple">https://binary.pensoft.net/fig/673004</uri></graphic></fig></tp:treatment-sec></tp:taxon-treatment>
