# Supplementary material for: ﻿A revision of the wilsoni species group in the millipede genus Nannaria Chamberlin, 1918 (Diplopoda, Polydesmida, Xystodesmidae)
Source: Zookeys. 2022 Apr 15;1096:17–118. doi: 10.3897/zookeys.1096.73485 (PMC9033750; doi:10.3897/zookeys.1096.73485)
Supplement: XML Treatment for Nannaria austricola [file zookeys.1096.73485-treatment7.xml]

<!DOCTYPE tp:taxon-treatment
  PUBLIC "-//TaxonX//DTD Taxonomic Treatment Publishing DTD v0 20100105//EN" "tax-treatment-NSO.dtd">
<tp:taxon-treatment xmlns:tp="http://www.plazi.org/taxpub"><tp:treatment-meta><kwd-group><label>Taxon classification</label><kwd>
                <named-content content-type="kingdom">Animalia</named-content>
              </kwd><kwd>
                <named-content content-type="order">Polydesmida</named-content>
              </kwd><kwd>
                <named-content content-type="family">Xystodesmidae</named-content>
              </kwd></kwd-group><mixed-citation publication-type="journal"><person-group><name><surname>Hennen</surname><given-names>Derek A.</given-names></name><name><surname>Means</surname><given-names>Jackson C.</given-names></name><name><surname>Marek</surname><given-names>Paul E.</given-names></name></person-group><article-title>﻿A revision of the <italic><tp:taxon-name><tp:taxon-name-part taxon-name-part-type="genus" reg="Nannaria"/><tp:taxon-name-part taxon-name-part-type="species" reg="wilsoni">wilsoni</tp:taxon-name-part></tp:taxon-name></italic> species group in the millipede genus <italic><tp:taxon-name><tp:taxon-name-part taxon-name-part-type="genus" reg="Nannaria">Nannaria</tp:taxon-name-part></tp:taxon-name></italic> Chamberlin, 1918 (<tp:taxon-name><tp:taxon-name-part taxon-name-part-type="class">Diplopoda</tp:taxon-name-part></tp:taxon-name>, <tp:taxon-name><tp:taxon-name-part taxon-name-part-type="order">Polydesmida</tp:taxon-name-part></tp:taxon-name>, <tp:taxon-name><tp:taxon-name-part taxon-name-part-type="family">Xystodesmidae</tp:taxon-name-part></tp:taxon-name>)</article-title><source>Zookeys</source><day>15</day><month>04</month><year>2022</year><volume>1096</volume><fpage>17</fpage><lpage>118</lpage><pub-id pub-id-type="doi">10.3897/zookeys.1096.73485</pub-id></mixed-citation></tp:treatment-meta><tp:nomenclature><label>﻿</label><tp:taxon-name>
              <object-id xmlns:xlink="http://www.w3.org/1999/xlink" content-type="arpha" xlink:type="simple">256D0399-91CC-54DD-A84C-A1D4F0FDD5EE</object-id>
              <tp:taxon-name-part taxon-name-part-type="genus" reg="Nannaria">Nannaria</tp:taxon-name-part>
              <tp:taxon-name-part taxon-name-part-type="species" reg="austricola">austricola</tp:taxon-name-part>
            </tp:taxon-name><tp:taxon-authority>Hoffman, 1950</tp:taxon-authority><xref ref-type="fig" rid="F13">Vernacular name: The Highlands Twisted-Claw Millipede Fig. 13</xref><tp:nomenclature-citation-list><tp:nomenclature-citation><tp:taxon-name>
                  <tp:taxon-name-part taxon-name-part-type="genus" reg="Nannaria">Nannaria</tp:taxon-name-part>
                  <tp:taxon-name-part taxon-name-part-type="species" reg="austricola">austricola</tp:taxon-name-part>
                </tp:taxon-name><comment>Hoffman, 1950: 26, pl. 8, figs 26, 27. <xref ref-type="bibr" rid="B25">Chamberlin and Hoffman 1958</xref>: 40. <xref ref-type="bibr" rid="B79">Wray 1967</xref>: 152. <xref ref-type="bibr" rid="B45">Hoffman 1999</xref>: 365 (350 in pdf version). <xref ref-type="bibr" rid="B72">Shelley 2000</xref>: 196. <xref ref-type="bibr" rid="B54">Marek and Bond 2006</xref>: 721. <xref ref-type="bibr" rid="B62">Means et al. 2021a</xref>: S65. <xref ref-type="bibr" rid="B63">Means et al 2021b</xref>: 9, fig. 4D.</comment></tp:nomenclature-citation></tp:nomenclature-citation-list></tp:nomenclature><tp:treatment-sec sec-type="type material" id="SECID0EAFBK"><title>Type material.</title><p><bold><italic>Holotype</italic></bold>: United States – <bold>North Carolina</bold> • ♀; Macon County, Highlands, Satulah Mountain; <named-content xmlns:xlink="http://www.w3.org/1999/xlink" content-type="dwc:verbatimCoordinates" xlink:type="simple"><named-content content-type="geo-json" specific-use="{&#34;type&#34;:&#34;Point&#34;,&#34;coordinates&#34;:[-83.191000,35.036000]}" id="NCID0EQFBK" xlink:type="simple">35.036°N, -83.191°W</named-content></named-content>, ±2000m; 26 July 1949; R. L. Hoffman leg.; <named-content xmlns:xlink="http://www.w3.org/1999/xlink" content-type="dwc:institutional_code" xlink:title="Smithsonian Institution, National Museum of Natural History" xlink:href="http://grbio.org/institution/smithsonian-institution-national-museum-natural-history-0" xlink:type="simple">USNM</named-content> Entomology, no. 1879; (non vidi). Habitat at the type locality was a “dense, wet rhododendron thicket edging a small swift stream” (<xref ref-type="bibr" rid="B37">Hoffman 1950</xref>).</p></tp:treatment-sec><tp:treatment-sec sec-type="material" id="SECID0E5FBK"><title>Material examined.</title><p><bold>Non type material</bold>: United States – <bold>Georgia</bold> • 1 ♀; Rabun County, Glade Mtn.; <named-content xmlns:xlink="http://www.w3.org/1999/xlink" content-type="dwc:verbatimCoordinates" xlink:type="simple"><named-content content-type="geo-json" specific-use="{&#34;type&#34;:&#34;Point&#34;,&#34;coordinates&#34;:[-83.134100,34.996600]}" id="NCID0ELGBK" xlink:type="simple">34.9966°N, -83.1341°W</named-content></named-content>, ± 5000m; 27 July 1949; R. L. Hoffman leg.; <named-content xmlns:xlink="http://www.w3.org/1999/xlink" content-type="dwc:institutional_code" xlink:title="Virginia Museum of Natural History" xlink:href="http://grbio.org/institution/virginia-museum-natural-history" xlink:type="simple">VMNH</named-content>, NAN0075; <bold>North Carolina</bold> • 3 ♂♂ and 1 ♀; Macon County, 5 miles NW of Highlands; <named-content xmlns:xlink="http://www.w3.org/1999/xlink" content-type="dwc:verbatimCoordinates" xlink:type="simple"><named-content content-type="geo-json" specific-use="{&#34;type&#34;:&#34;Point&#34;,&#34;coordinates&#34;:[-83.259400,35.103800]}" id="NCID0E1GBK" xlink:type="simple">35.1038°N, -83.2594°W</named-content></named-content>, ±5000m; 9 July 1958; R. L. Hoffman leg.; <named-content xmlns:xlink="http://www.w3.org/1999/xlink" content-type="dwc:institutional_code" xlink:title="Virginia Museum of Natural History" xlink:href="http://grbio.org/institution/virginia-museum-natural-history" xlink:type="simple">VMNH</named-content>, NAN0072 • 1 ♂; Macon County, 2.25 mi NW Highlands, along US 64 at Bridal Veil Falls; <named-content xmlns:xlink="http://www.w3.org/1999/xlink" content-type="dwc:verbatimCoordinates" xlink:type="simple"><named-content content-type="geo-json" specific-use="{&#34;type&#34;:&#34;Point&#34;,&#34;coordinates&#34;:[-83.229300,35.072000]}" id="NCID0EHHBK" xlink:type="simple">35.072°N, -83.2293°W</named-content></named-content>; 4 April 1980; A. L. Braswell leg.; <named-content xmlns:xlink="http://www.w3.org/1999/xlink" content-type="dwc:institutional_code" xlink:title="North Carolina Museum of Natural Sciences" xlink:href="http://grbio.org/institution/north-carolina-museum-natural-sciences" xlink:type="simple">NCSM</named-content>, NAN0474 • 2 ♀♀; Macon County, Highlands; <named-content xmlns:xlink="http://www.w3.org/1999/xlink" content-type="dwc:verbatimCoordinates" xlink:type="simple"><named-content content-type="geo-json" specific-use="{&#34;type&#34;:&#34;Point&#34;,&#34;coordinates&#34;:[-83.196900,35.052500]}" id="NCID0EUHBK" xlink:type="simple">35.0525°N, -83.1969°W</named-content></named-content>, ± 4322m; 1 to 2 June 1954; <named-content xmlns:xlink="http://www.w3.org/1999/xlink" content-type="dwc:institutional_code" xlink:title="Virginia Museum of Natural History" xlink:href="http://grbio.org/institution/virginia-museum-natural-history" xlink:type="simple">VMNH</named-content>, NAN0071 • 2 specimens; Macon County, Highlands, Bowery Road; <named-content xmlns:xlink="http://www.w3.org/1999/xlink" content-type="dwc:verbatimCoordinates" xlink:type="simple"><named-content content-type="geo-json" specific-use="{&#34;type&#34;:&#34;Point&#34;,&#34;coordinates&#34;:[-83.170500,35.057100]}" id="NCID0EBIBK" xlink:type="simple">35.0571°N, -83.1705°W</named-content></named-content>, ± 3000m; 16 July 1962; A. Van Pelt leg.; <named-content xmlns:xlink="http://www.w3.org/1999/xlink" content-type="dwc:institutional_code" xlink:title="Virginia Museum of Natural History" xlink:href="http://grbio.org/institution/virginia-museum-natural-history" xlink:type="simple">VMNH</named-content>, NAN0076 • 2 ♂♂; Macon County, Coweeta Hydrologic Station; <named-content xmlns:xlink="http://www.w3.org/1999/xlink" content-type="dwc:verbatimCoordinates" xlink:type="simple"><named-content content-type="geo-json" specific-use="{&#34;type&#34;:&#34;Point&#34;,&#34;coordinates&#34;:[-83.430500,35.059700]}" id="NCID0EOIBK" xlink:type="simple">35.0597°N, -83.4305°W</named-content></named-content>; 7 October 1977; Lee Reynolds leg.; <named-content xmlns:xlink="http://www.w3.org/1999/xlink" content-type="dwc:institutional_code" xlink:title="North Carolina Museum of Natural Sciences" xlink:href="http://grbio.org/institution/north-carolina-museum-natural-sciences" xlink:type="simple">NCSM</named-content>, NAN0503, NAN0587 • 4 ♂♂; Macon County, Coweeta Hydrologic Station; <named-content xmlns:xlink="http://www.w3.org/1999/xlink" content-type="dwc:verbatimCoordinates" xlink:type="simple"><named-content content-type="geo-json" specific-use="{&#34;type&#34;:&#34;Point&#34;,&#34;coordinates&#34;:[-83.430200,35.059800]}" id="NCID0E2IBK" xlink:type="simple">35.0598°N, -83.4302°W</named-content></named-content>; 13 October 1978; Lee Reynolds leg.; <named-content xmlns:xlink="http://www.w3.org/1999/xlink" content-type="dwc:institutional_code" xlink:title="North Carolina Museum of Natural Sciences" xlink:href="http://grbio.org/institution/north-carolina-museum-natural-sciences" xlink:type="simple">NCSM</named-content>, NAN0572 • 2 ♂♂; same collection data as for preceding; 20 October 1977; <named-content xmlns:xlink="http://www.w3.org/1999/xlink" content-type="dwc:institutional_code" xlink:title="North Carolina Museum of Natural Sciences" xlink:href="http://grbio.org/institution/north-carolina-museum-natural-sciences" xlink:type="simple">NCSM</named-content>, NAN0583 • 1 ♂; same collection data as for preceding; 6 October 1977; <named-content xmlns:xlink="http://www.w3.org/1999/xlink" content-type="dwc:institutional_code" xlink:title="North Carolina Museum of Natural Sciences" xlink:href="http://grbio.org/institution/north-carolina-museum-natural-sciences" xlink:type="simple">NCSM</named-content>, NAN0586 • 2 ♂♂; same collection data as for preceding; 3 November 1977; <named-content xmlns:xlink="http://www.w3.org/1999/xlink" content-type="dwc:institutional_code" xlink:title="North Carolina Museum of Natural Sciences" xlink:href="http://grbio.org/institution/north-carolina-museum-natural-sciences" xlink:type="simple">NCSM</named-content>, NAN0595 • 4 ♂♂; same collection data as for preceding; 13 October 1977; <named-content xmlns:xlink="http://www.w3.org/1999/xlink" content-type="dwc:institutional_code" xlink:title="North Carolina Museum of Natural Sciences" xlink:href="http://grbio.org/institution/north-carolina-museum-natural-sciences" xlink:type="simple">NCSM</named-content>, NAN0602 • 1 ♂ and 1 ♀; same collection data as for preceding; 26 May 1978; <named-content xmlns:xlink="http://www.w3.org/1999/xlink" content-type="dwc:institutional_code" xlink:title="North Carolina Museum of Natural Sciences" xlink:href="http://grbio.org/institution/north-carolina-museum-natural-sciences" xlink:type="simple">NCSM</named-content>, NAN0623 • 1 ♂; same collection data as for preceding; 28 April 1978; <named-content xmlns:xlink="http://www.w3.org/1999/xlink" content-type="dwc:institutional_code" xlink:title="North Carolina Museum of Natural Sciences" xlink:href="http://grbio.org/institution/north-carolina-museum-natural-sciences" xlink:type="simple">NCSM</named-content>, NAN0633 • 5 ♂♂ and 7 ♀♀; Macon County, Coweeta Hydro. Lab. Ball Creek Cove; <named-content xmlns:xlink="http://www.w3.org/1999/xlink" content-type="dwc:verbatimCoordinates" xlink:type="simple"><named-content content-type="geo-json" specific-use="{&#34;type&#34;:&#34;Point&#34;,&#34;coordinates&#34;:[-83.428800,35.059500]}" id="NCID0EGKBK" xlink:type="simple">35.0595°N, -83.4288°W</named-content></named-content>, ± 2000m; elev. 1311 m; 17 April to 28 May 1994; J. Laerm, et al. leg.; <named-content xmlns:xlink="http://www.w3.org/1999/xlink" content-type="dwc:institutional_code" xlink:title="Virginia Museum of Natural History" xlink:href="http://grbio.org/institution/virginia-museum-natural-history" xlink:type="simple">VMNH</named-content>, NAN0291 • 1 ♂; Macon County, Coweeta Hydro. Lab. Drymans Fork Cove; <named-content xmlns:xlink="http://www.w3.org/1999/xlink" content-type="dwc:verbatimCoordinates" xlink:type="simple"><named-content content-type="geo-json" specific-use="{&#34;type&#34;:&#34;Point&#34;,&#34;coordinates&#34;:[-83.427500,35.043300]}" id="NCID0ETKBK" xlink:type="simple">35.0433°N, -83.4275°W</named-content></named-content>, ± 3000m; elev. 1311 m; 17 April to 23 July 1994; J. Laerm, et al. leg.; <named-content xmlns:xlink="http://www.w3.org/1999/xlink" content-type="dwc:institutional_code" xlink:title="Virginia Museum of Natural History" xlink:href="http://grbio.org/institution/virginia-museum-natural-history" xlink:type="simple">VMNH</named-content>, NAN0311 • 4 ♂♂; Macon County, Coweeta Hydro. Lab. Coldspring Gap; <named-content xmlns:xlink="http://www.w3.org/1999/xlink" content-type="dwc:verbatimCoordinates" xlink:type="simple"><named-content content-type="geo-json" specific-use="{&#34;type&#34;:&#34;Point&#34;,&#34;coordinates&#34;:[-83.448200,35.021400]}" id="NCID0EALBK" xlink:type="simple">35.0214°N, -83.4482°W</named-content></named-content>, ± 1000m; elev. 1189 m; 17 April to 28 May 1994; J. Laerm, et al. leg.; <named-content xmlns:xlink="http://www.w3.org/1999/xlink" content-type="dwc:institutional_code" xlink:title="Virginia Museum of Natural History" xlink:href="http://grbio.org/institution/virginia-museum-natural-history" xlink:type="simple">VMNH</named-content>, NAN0312 • 1 ♂; Macon County, Nr. Wine Spring Cr., control-C3; <named-content xmlns:xlink="http://www.w3.org/1999/xlink" content-type="dwc:verbatimCoordinates" xlink:type="simple"><named-content content-type="geo-json" specific-use="{&#34;type&#34;:&#34;Point&#34;,&#34;coordinates&#34;:[-83.639400,5.192100]}" id="NCID0ENLBK" xlink:type="simple">5.1921°N, -83.6394°W</named-content></named-content>, ± 5000m; 16 June 1995; J. Laerm, et al. leg.; <named-content xmlns:xlink="http://www.w3.org/1999/xlink" content-type="dwc:institutional_code" xlink:title="Virginia Museum of Natural History" xlink:href="http://grbio.org/institution/virginia-museum-natural-history" xlink:type="simple">VMNH</named-content>, NAN0314 • 1 ♂ and 1 ♀; Macon County, Nantahala Mtns, Coweeta Hydrologic Lab, Watershed 2; <named-content xmlns:xlink="http://www.w3.org/1999/xlink" content-type="dwc:verbatimCoordinates" xlink:type="simple"><named-content content-type="geo-json" specific-use="{&#34;type&#34;:&#34;Point&#34;,&#34;coordinates&#34;:[-83.436800,35.063300]}" id="NCID0E1LBK" xlink:type="simple">35.0633°N, -83.4368°W</named-content></named-content>; elev. 690 m; 24 September 2004; ECU TABC leg.; <abbrev xmlns:xlink="http://www.w3.org/1999/xlink" content-type="institution" xlink:title="Virginia Tech Insect Collection" id="ABBRID0E6LBK" xlink:type="simple">VTEC</abbrev>, SPC000352, SPC000353. Complete material examined information listed in Suppl. material <xref ref-type="supplementary-material" rid="S1">1</xref>.</p></tp:treatment-sec><tp:treatment-sec sec-type="diagnosis" id="SECID0ESMBK"><title>Diagnosis.</title><p>Adults of <italic><tp:taxon-name><tp:taxon-name-part taxon-name-part-type="genus" reg="Nannaria">Nannaria</tp:taxon-name-part><tp:taxon-name-part taxon-name-part-type="species" reg="austricola">austricola</tp:taxon-name-part></tp:taxon-name></italic> can be separated from the geographically close and morphologically similar species <italic><tp:taxon-name><tp:taxon-name-part taxon-name-part-type="genus" reg="Nannaria">N.</tp:taxon-name-part><tp:taxon-name-part taxon-name-part-type="species" reg="antarctica">antarctica</tp:taxon-name-part></tp:taxon-name></italic> sp. nov., <italic><tp:taxon-name><tp:taxon-name-part taxon-name-part-type="genus" reg="Nannaria">N.</tp:taxon-name-part><tp:taxon-name-part taxon-name-part-type="species" reg="nessa">nessa</tp:taxon-name-part></tp:taxon-name></italic> sp. nov., and <italic><tp:taxon-name><tp:taxon-name-part taxon-name-part-type="genus" reg="Nannaria">N.</tp:taxon-name-part><tp:taxon-name-part taxon-name-part-type="species" reg="scutellaria">scutellaria</tp:taxon-name-part></tp:taxon-name></italic> by the following characters. Acropodite entire, not bifurcate as in <italic><tp:taxon-name><tp:taxon-name-part taxon-name-part-type="genus" reg="Nannaria">N.</tp:taxon-name-part><tp:taxon-name-part taxon-name-part-type="species" reg="antarctica">antarctica</tp:taxon-name-part></tp:taxon-name></italic> sp. nov. Acropodite medial flange lobed, not acuminate and tapering as in <italic><tp:taxon-name><tp:taxon-name-part taxon-name-part-type="genus" reg="Nannaria">N.</tp:taxon-name-part><tp:taxon-name-part taxon-name-part-type="species" reg="scutellaria">scutellaria</tp:taxon-name-part></tp:taxon-name></italic>. Acropodite tip medial flange lobed, rather than absent as in <italic><tp:taxon-name><tp:taxon-name-part taxon-name-part-type="genus" reg="Nannaria">N.</tp:taxon-name-part><tp:taxon-name-part taxon-name-part-type="species" reg="nessa">nessa</tp:taxon-name-part></tp:taxon-name></italic> sp. nov. Prefemoral process without a notch on medial side, which is present in <italic><tp:taxon-name><tp:taxon-name-part taxon-name-part-type="genus" reg="Nannaria">N.</tp:taxon-name-part><tp:taxon-name-part taxon-name-part-type="species" reg="nessa">nessa</tp:taxon-name-part></tp:taxon-name></italic> sp. nov.</p></tp:treatment-sec><tp:treatment-sec sec-type="description" id="SECID0EQPBK"><title>Description.</title><p>Suppl. material <xref ref-type="supplementary-material" rid="S2">2</xref>. Based on (♂) and (♀) specimens from lot NAN0072.</p><p><bold>Measurements</bold>: Taken from (♂) specimen NAN0072: <abbrev xmlns:xlink="http://www.w3.org/1999/xlink" xlink:title="body length" id="ABBRID0E5PBK" xlink:type="simple">BL</abbrev> = 22.70, <abbrev xmlns:xlink="http://www.w3.org/1999/xlink" xlink:title="collum width" id="ABBRID0ECQBK" xlink:type="simple">CW</abbrev> = 3.10, <abbrev xmlns:xlink="http://www.w3.org/1999/xlink" xlink:title="intergenal width" id="ABBRID0EGQBK" xlink:type="simple">IW</abbrev> = 2.48, <abbrev xmlns:xlink="http://www.w3.org/1999/xlink" xlink:title="interantennal socket width" id="ABBRID0EKQBK" xlink:type="simple">ISW</abbrev> = 0.75, <abbrev xmlns:xlink="http://www.w3.org/1999/xlink" xlink:title="body ring 10 width" id="ABBRID0EOQBK" xlink:type="simple">B10W</abbrev> = 4.10, <abbrev xmlns:xlink="http://www.w3.org/1999/xlink" xlink:title="body ring 10 height" id="ABBRID0ESQBK" xlink:type="simple">B10H</abbrev> = 2.40. <bold>Color.</bold> Tergites with two paranotal pink spots, collum outlined in pink, and tergites with background olive-brown. <bold>Gonopods.</bold> Male gonopod acropodite arc straight, with an abrupt bend distally (Fig. <xref ref-type="fig" rid="F13">13A–C</xref>). Acropodite with acute twist at anterior bend, appearing crimped and folded (Fig. <xref ref-type="fig" rid="F13">13C</xref>). Acropodite medial flange lobed (Fig. <xref ref-type="fig" rid="F13">13C</xref>), acropodite tip lateral flange absent. Acropodite tip entire, directed medially (Fig. <xref ref-type="fig" rid="F13">13B</xref>). Prefemoral process sinuous, thicker at base and tapering distally, curving laterally and crossing acropodite dorsolaterally (Fig. <xref ref-type="fig" rid="F13">13A</xref>). Prefemoral process tip directed cephalically (Fig. <xref ref-type="fig" rid="F13">13A</xref>). <bold>Cyphopods.</bold> Female cyphopod receptacle triangular.</p><fig id="F13" position="float" orientation="portrait"><object-id xmlns:xlink="http://www.w3.org/1999/xlink" content-type="doi" xlink:type="simple">10.3897/zookeys.1096.73485.figure13</object-id><object-id xmlns:xlink="http://www.w3.org/1999/xlink" content-type="arpha" xlink:type="simple">E165AE73-DBBB-5D14-9D07-CD56DF3A39D8</object-id><label>Figure 13.</label><caption><p>Left gonopod of <italic><tp:taxon-name><tp:taxon-name-part taxon-name-part-type="genus" reg="Nannaria">Nannaria</tp:taxon-name-part><tp:taxon-name-part taxon-name-part-type="species" reg="austricola">austricola</tp:taxon-name-part></tp:taxon-name></italic> (NAN0072, Macon County, North Carolina) <bold>A</bold> anterior view <bold>B</bold> medial view <bold>C</bold> posterior view. Scale bar: 1 mm.</p></caption><graphic xmlns:xlink="http://www.w3.org/1999/xlink" xlink:href="zookeys-1096-017-g013.jpg" position="float" orientation="portrait" xlink:type="simple" id="oo_672965.jpg"><uri content-type="original_file" xlink:type="simple">https://binary.pensoft.net/fig/672965</uri></graphic></fig></tp:treatment-sec><tp:treatment-sec sec-type="variation" id="SECID0ESSBK"><title>Variation.</title><p>Acropodite medial flange size varies from narrow to wide.</p></tp:treatment-sec><tp:treatment-sec sec-type="distribution" id="SECID0EXSBK"><title>Distribution.</title><p><italic><tp:taxon-name><tp:taxon-name-part taxon-name-part-type="genus" reg="Nannaria">Nannaria</tp:taxon-name-part><tp:taxon-name-part taxon-name-part-type="species" reg="austricola">austricola</tp:taxon-name-part></tp:taxon-name></italic> is only known from Macon County, North Carolina and adjacent Rabun County, Georgia (Fig. <xref ref-type="fig" rid="F52">52</xref>).</p></tp:treatment-sec><tp:treatment-sec sec-type="Ecological notes" id="SECID0EMTBK"><title>Ecological notes.</title><p>The type specimen was collected in a rhododendron thicket near a stream (<xref ref-type="bibr" rid="B37">Hoffman 1950</xref>) on Satulah Mountain in the town of Highlands, North Carolina. Elevation notes on the labels of other specimens range from 690 meters to 1311 meters, and may indicate that <italic><tp:taxon-name><tp:taxon-name-part taxon-name-part-type="genus" reg="Nannaria">N.</tp:taxon-name-part><tp:taxon-name-part taxon-name-part-type="species" reg="austricola">austricola</tp:taxon-name-part></tp:taxon-name></italic> is restricted to cool, high elevation habitats.</p></tp:treatment-sec><tp:treatment-sec sec-type="etymology" id="SECID0EBUBK"><title>Etymology.</title><p>The specific epithet derives from the Latin word <italic>australis</italic>, meaning “of the south,” and was named for being the most southern species of <italic><tp:taxon-name><tp:taxon-name-part taxon-name-part-type="genus" reg="Nannaria">Nannaria</tp:taxon-name-part></tp:taxon-name></italic> known at the time (<xref ref-type="bibr" rid="B37">Hoffman 1950</xref>).</p></tp:treatment-sec><tp:treatment-sec><!--Section generated to contain objects referenced in tp:taxon-treatment.--><supplementary-material xmlns:xlink="http://www.w3.org/1999/xlink" id="S1" position="float" orientation="portrait" xlink:type="simple"><object-id content-type="doi" xlink:type="simple">10.3897/zookeys.1096.73485.suppl1</object-id><object-id content-type="arpha" xlink:type="simple">112104D2-9CD7-5BFB-8F09-23AE9C84E393</object-id><label>Supplementary material 1</label><caption><p><italic><tp:taxon-name><tp:taxon-name-part taxon-name-part-type="genus" reg="Nannaria">Nannaria</tp:taxon-name-part><tp:taxon-name-part taxon-name-part-type="species" reg="wilsoni">wilsoni</tp:taxon-name-part></tp:taxon-name></italic> species group specimens examined</p></caption><statement content-type="dataType"><label>Data type</label><p>Occurrences.</p></statement><statement content-type="notes"><label>Explanation note</label><p>A Darwin Core Standard spreadsheet of the <italic><tp:taxon-name><tp:taxon-name-part taxon-name-part-type="genus" reg="Nannaria">Nannaria</tp:taxon-name-part><tp:taxon-name-part taxon-name-part-type="species" reg="wilsoni">wilsoni</tp:taxon-name-part></tp:taxon-name></italic> species group specimens examined.</p></statement><media xlink:href="zookeys-1096-017-s001.xlsx" mimetype="application" mime-subtype="vnd.openxmlformats-officedocument.spreadsheetml.sheet" position="float" orientation="portrait" xlink:type="simple" id="oo_673005.xlsx"><uri content-type="original_file" xlink:type="simple">https://binary.pensoft.net/file/673005</uri></media><permissions><license xlink:type="simple"><license-p>This dataset is made available under the Open Database License (http://opendatacommons.org/licenses/odbl/1.0/). The Open Database License (ODbL) is a license agreement intended to allow users to freely share, modify, and use this Dataset while maintaining this same freedom for others, provided that the original source and author(s) are credited.</license-p></license></permissions><attrib specific-use="authors">Derek A. Hennen, Jackson C. Means, Paul E. Marek</attrib></supplementary-material><supplementary-material xmlns:xlink="http://www.w3.org/1999/xlink" id="S2" position="float" orientation="portrait" xlink:type="simple"><object-id content-type="doi" xlink:type="simple">10.3897/zookeys.1096.73485.suppl2</object-id><object-id content-type="arpha" xlink:type="simple">E2DBDFDB-F3BF-587D-A5AF-53DB8B214896</object-id><label>Supplementary material 2</label><caption><p><italic><tp:taxon-name><tp:taxon-name-part taxon-name-part-type="genus" reg="Nannaria">Nannaria</tp:taxon-name-part><tp:taxon-name-part taxon-name-part-type="species" reg="wilsoni">wilsoni</tp:taxon-name-part></tp:taxon-name></italic> species group morphology scoring matrix</p></caption><statement content-type="dataType"><label>Data type</label><p>Morphological scoring matrix.</p></statement><statement content-type="notes"><label>Explanation note</label><p>A spreadsheet with the morphological characters scored for each species in the <italic><tp:taxon-name><tp:taxon-name-part taxon-name-part-type="genus" reg="Nannaria">Nannaria</tp:taxon-name-part><tp:taxon-name-part taxon-name-part-type="species" reg="wilsoni">wilsoni</tp:taxon-name-part></tp:taxon-name></italic> group.</p></statement><media xlink:href="zookeys-1096-017-s002.xlsx" mimetype="application" mime-subtype="vnd.openxmlformats-officedocument.spreadsheetml.sheet" position="float" orientation="portrait" xlink:type="simple" id="oo_673006.xlsx"><uri content-type="original_file" xlink:type="simple">https://binary.pensoft.net/file/673006</uri></media><permissions><license xlink:type="simple"><license-p>This dataset is made available under the Open Database License (http://opendatacommons.org/licenses/odbl/1.0/). The Open Database License (ODbL) is a license agreement intended to allow users to freely share, modify, and use this Dataset while maintaining this same freedom for others, provided that the original source and author(s) are credited.</license-p></license></permissions><attrib specific-use="authors">Derek A. Hennen, Jackson C. Means, Paul E. Marek</attrib></supplementary-material><fig id="F52" position="float" orientation="portrait"><object-id xmlns:xlink="http://www.w3.org/1999/xlink" content-type="doi" xlink:type="simple">10.3897/zookeys.1096.73485.figure52</object-id><object-id xmlns:xlink="http://www.w3.org/1999/xlink" content-type="arpha" xlink:type="simple">C6050994-2EEA-5871-965C-8D9E8F791A8F</object-id><label>Figure 52.</label><caption><p>Distribution of the Southern Appalachian species of the <italic><tp:taxon-name><tp:taxon-name-part taxon-name-part-type="genus" reg="Nannaria">Nannaria</tp:taxon-name-part><tp:taxon-name-part taxon-name-part-type="species" reg="wilsoni">wilsoni</tp:taxon-name-part></tp:taxon-name></italic> species group. Dots = described species, stars = new species.</p></caption><graphic xmlns:xlink="http://www.w3.org/1999/xlink" xlink:href="zookeys-1096-017-g052.jpg" position="float" orientation="portrait" xlink:type="simple" id="oo_673004.jpg"><uri content-type="original_file" xlink:type="simple">https://binary.pensoft.net/fig/673004</uri></graphic></fig></tp:treatment-sec><ref-list><ref id="B25"><mixed-citation xmlns:xlink="http://www.w3.org/1999/xlink" xlink:type="simple"><person-group><name name-style="western"><surname>Chamberlin</surname><given-names>RV</given-names></name><name name-style="western"><surname>Hoffman</surname><given-names>RL</given-names></name></person-group> (<year>1958</year>) <article-title>Checklist of the millipeds of North America.</article-title><source>Bulletin - United States National Museum</source><volume>212</volume>(<issue>212</issue>): <fpage>1</fpage>–<lpage>236</lpage>. <ext-link xlink:href="10.5479/si.03629236.212" ext-link-type="doi" xlink:type="simple">https://doi.org/10.5479/si.03629236.212</ext-link></mixed-citation></ref><ref id="B79"><mixed-citation xmlns:xlink="http://www.w3.org/1999/xlink" xlink:type="simple"><person-group><name name-style="western"><surname>Wray</surname><given-names>DL</given-names></name></person-group> (<year>1967</year>) <source>Insects of North Carolina, 3<sup>rd</sup> Supplement.</source><publisher-name>North Carolina Department of Agriculture</publisher-name>, <publisher-loc>Raleigh</publisher-loc>, <size units="page">181 pp</size>.</mixed-citation></ref><ref id="B45"><mixed-citation xmlns:xlink="http://www.w3.org/1999/xlink" xlink:type="simple"><person-group><name name-style="western"><surname>Hoffman</surname><given-names>RL</given-names></name></person-group> (<year>1999</year>) <article-title>Checklist of the millipedes of North and Middle America.</article-title><source>Virginia Museum of Natural History Special Publication</source><volume>8</volume>: <fpage>1</fpage>–<lpage>584</lpage>.</mixed-citation></ref><ref id="B72"><mixed-citation xmlns:xlink="http://www.w3.org/1999/xlink" xlink:type="simple"><person-group><name name-style="western"><surname>Shelley</surname><given-names>RM</given-names></name></person-group> (<year>2000</year>) <article-title>Annotated checklist of the millipeds of North Carolina (<tp:taxon-name><tp:taxon-name-part taxon-name-part-type="phylum">Arthropoda</tp:taxon-name-part></tp:taxon-name>: <tp:taxon-name><tp:taxon-name-part taxon-name-part-type="class">Diplopoda</tp:taxon-name-part></tp:taxon-name>), with remarks on the genus <italic><tp:taxon-name><tp:taxon-name-part taxon-name-part-type="genus">Sigmoria</tp:taxon-name-part></tp:taxon-name></italic> Chamberlin (<tp:taxon-name><tp:taxon-name-part taxon-name-part-type="order">Polydesmida</tp:taxon-name-part></tp:taxon-name>: <tp:taxon-name><tp:taxon-name-part taxon-name-part-type="family">Xystodesmidae</tp:taxon-name-part></tp:taxon-name>).</article-title><source>Journal of the Elisha Mitchell Scientific Society</source><volume>116</volume>: <fpage>177</fpage>–<lpage>205</lpage>. <ext-link xlink:href="https://www.jstor.org/stable/24335390" ext-link-type="uri" xlink:type="simple">https://www.jstor.org/stable/24335390</ext-link></mixed-citation></ref><ref id="B54"><mixed-citation xmlns:xlink="http://www.w3.org/1999/xlink" xlink:type="simple"><person-group><name name-style="western"><surname>Marek</surname><given-names>PE</given-names></name><name name-style="western"><surname>Bond</surname><given-names>JE</given-names></name></person-group> (<year>2006</year>) <article-title>Phylogenetic systematics of the colorful, cyanide-producing millipedes of Appalachia (<tp:taxon-name><tp:taxon-name-part taxon-name-part-type="order">Polydesmida</tp:taxon-name-part></tp:taxon-name>, <tp:taxon-name><tp:taxon-name-part taxon-name-part-type="family">Xystodesmidae</tp:taxon-name-part></tp:taxon-name>, <tp:taxon-name><tp:taxon-name-part taxon-name-part-type="tribe">Apheloriini</tp:taxon-name-part></tp:taxon-name>) using a total evidence Bayesian approach.</article-title><source>Molecular Phylogenetics and Evolution</source><volume>41</volume>(<issue>3</issue>): <fpage>704</fpage>–<lpage>729</lpage>. <ext-link xlink:href="10.1016/j.ympev.2006.05.043" ext-link-type="doi" xlink:type="simple">https://doi.org/10.1016/j.ympev.2006.05.043</ext-link></mixed-citation></ref><ref id="B62"><mixed-citation xmlns:xlink="http://www.w3.org/1999/xlink" xlink:type="simple"><person-group><name name-style="western"><surname>Means</surname><given-names>JC</given-names></name><name name-style="western"><surname>Hennen</surname><given-names>DA</given-names></name><name name-style="western"><surname>Tanabe</surname><given-names>T</given-names></name><name name-style="western"><surname>Marek</surname><given-names>PE</given-names></name></person-group> (<year>2021a</year>) <article-title>Phylogenetic systematics of the millipede family <tp:taxon-name><tp:taxon-name-part taxon-name-part-type="family">Xystodesmidae</tp:taxon-name-part></tp:taxon-name>.</article-title><source>Insect Systematics and Diversity</source><volume>5</volume>(<issue>2</issue>): <fpage>1</fpage>–<lpage>26</lpage>. <ext-link xlink:href="10.1093/isd/ixab003" ext-link-type="doi" xlink:type="simple">https://doi.org/10.1093/isd/ixab003</ext-link></mixed-citation></ref><ref id="B63"><mixed-citation xmlns:xlink="http://www.w3.org/1999/xlink" xlink:type="simple"><person-group><name name-style="western"><surname>Means</surname><given-names>JC</given-names></name><name name-style="western"><surname>Hennen</surname><given-names>DA</given-names></name><name name-style="western"><surname>Marek</surname><given-names>PE</given-names></name></person-group> (<year>2021b</year>) <article-title>A revision of the <italic><tp:taxon-name><tp:taxon-name-part taxon-name-part-type="genus"/><tp:taxon-name-part taxon-name-part-type="species">minor</tp:taxon-name-part></tp:taxon-name></italic> species group in the millipede genus <italic><tp:taxon-name><tp:taxon-name-part taxon-name-part-type="genus">Nannaria</tp:taxon-name-part></tp:taxon-name></italic> Chamberlin, 1918 (<tp:taxon-name><tp:taxon-name-part taxon-name-part-type="class">Diplopoda</tp:taxon-name-part></tp:taxon-name>, <tp:taxon-name><tp:taxon-name-part taxon-name-part-type="order">Polydesmida</tp:taxon-name-part></tp:taxon-name>, <tp:taxon-name><tp:taxon-name-part taxon-name-part-type="family">Xystodesmidae</tp:taxon-name-part></tp:taxon-name>).</article-title><source>ZooKeys</source><volume>1030</volume>: <fpage>1</fpage>–<lpage>180</lpage>. <ext-link xlink:href="10.3897/zookeys.1030.62544" ext-link-type="doi" xlink:type="simple">https://doi.org/10.3897/zookeys.1030.62544</ext-link></mixed-citation></ref><ref id="B37"><mixed-citation xmlns:xlink="http://www.w3.org/1999/xlink" xlink:type="simple"><person-group><name name-style="western"><surname>Hoffman</surname><given-names>RL</given-names></name></person-group> (<year>1950</year>) <article-title>Records and descriptions of diplopods from the southern Appalachians.</article-title><source>Journal of the Elisha Mitchell Scientific Society</source><volume>66</volume>: <fpage>11</fpage>–<lpage>33</lpage>. <ext-link xlink:href="https://www.jstor.org/stable/24334005" ext-link-type="uri" xlink:type="simple">https://www.jstor.org/stable/24334005</ext-link></mixed-citation></ref></ref-list></tp:taxon-treatment>
