# Supplementary material for: ﻿A revision of the wilsoni species group in the millipede genus Nannaria Chamberlin, 1918 (Diplopoda, Polydesmida, Xystodesmidae)
Source: Zookeys. 2022 Apr 15;1096:17–118. doi: 10.3897/zookeys.1096.73485 (PMC9033750; doi:10.3897/zookeys.1096.73485)
Supplement: XML Treatment for Nannaria cymontana [file zookeys.1096.73485-treatment8.xml]

<!DOCTYPE tp:taxon-treatment
  PUBLIC "-//TaxonX//DTD Taxonomic Treatment Publishing DTD v0 20100105//EN" "tax-treatment-NSO.dtd">
<tp:taxon-treatment xmlns:tp="http://www.plazi.org/taxpub"><tp:treatment-meta><kwd-group><label>Taxon classification</label><kwd>
                <named-content content-type="kingdom">Animalia</named-content>
              </kwd><kwd>
                <named-content content-type="order">Polydesmida</named-content>
              </kwd><kwd>
                <named-content content-type="family">Xystodesmidae</named-content>
              </kwd></kwd-group><mixed-citation publication-type="journal"><person-group><name><surname>Hennen</surname><given-names>Derek A.</given-names></name><name><surname>Means</surname><given-names>Jackson C.</given-names></name><name><surname>Marek</surname><given-names>Paul E.</given-names></name></person-group><article-title>﻿A revision of the <italic><tp:taxon-name><tp:taxon-name-part taxon-name-part-type="genus" reg="Nannaria"/><tp:taxon-name-part taxon-name-part-type="species" reg="wilsoni">wilsoni</tp:taxon-name-part></tp:taxon-name></italic> species group in the millipede genus <italic><tp:taxon-name><tp:taxon-name-part taxon-name-part-type="genus" reg="Nannaria">Nannaria</tp:taxon-name-part></tp:taxon-name></italic> Chamberlin, 1918 (<tp:taxon-name><tp:taxon-name-part taxon-name-part-type="class">Diplopoda</tp:taxon-name-part></tp:taxon-name>, <tp:taxon-name><tp:taxon-name-part taxon-name-part-type="order">Polydesmida</tp:taxon-name-part></tp:taxon-name>, <tp:taxon-name><tp:taxon-name-part taxon-name-part-type="family">Xystodesmidae</tp:taxon-name-part></tp:taxon-name>)</article-title><source>Zookeys</source><day>15</day><month>04</month><year>2022</year><volume>1096</volume><fpage>17</fpage><lpage>118</lpage><pub-id pub-id-type="doi">10.3897/zookeys.1096.73485</pub-id></mixed-citation></tp:treatment-meta><tp:nomenclature><label>﻿</label><tp:taxon-name>
              <object-id xmlns:xlink="http://www.w3.org/1999/xlink" content-type="arpha" xlink:type="simple">DFABA897-957B-5CCD-BD22-962B82F6A7AE</object-id>
              <tp:taxon-name-part taxon-name-part-type="genus" reg="Nannaria">Nannaria</tp:taxon-name-part>
              <tp:taxon-name-part taxon-name-part-type="species" reg="cymontana">cymontana</tp:taxon-name-part>
              <object-id xmlns:xlink="http://www.w3.org/1999/xlink" content-type="zoobank" xlink:type="simple">http://zoobank.org/46B272E0-9D49-48D6-B172-33415A9C7640</object-id>
            </tp:taxon-name><tp:taxon-status xmlns:xlink="http://www.w3.org/1999/xlink" xlink:type="simple">sp. nov.</tp:taxon-status><xref ref-type="fig" rid="F14">Vernacular name: The Blue Ridge Twisted-Claw Millipede Figs 14</xref><xref ref-type="fig" rid="F15">, 15</xref></tp:nomenclature><tp:treatment-sec sec-type="material" id="SECID0EFWBK"><title>Material examined.</title><p><bold>Type material: <italic>Holotype</italic></bold>: United States – <bold>Virginia</bold> • ♂; Floyd County, bottomland in Rocky Knob Recreation Area near Rock Castle Creek; <named-content xmlns:xlink="http://www.w3.org/1999/xlink" content-type="dwc:verbatimCoordinates" xlink:type="simple"><named-content content-type="geo-json" specific-use="{&#34;type&#34;:&#34;Point&#34;,&#34;coordinates&#34;:[-80.372600,36.785600]}" id="NCID0EUWBK" xlink:type="simple">36.7856°N, -80.3726°W</named-content></named-content>, ±2m; elev. 830 m; 27 May 2015; J. C. Means, A. Chazal leg.; ex forest with ferns, yam, witch-hazel, oak, magnolia, maple; <abbrev xmlns:xlink="http://www.w3.org/1999/xlink" content-type="institution" xlink:title="Virginia Tech Insect Collection" id="ABBRID0EZWBK" xlink:type="simple">VTEC</abbrev>, MPE00460. <bold><italic>Paratypes</italic></bold>: United States – <bold>Virginia</bold> • 1 ♂; Floyd County, Rocky Knob Picnic Area, on hill edge by side of road; <named-content xmlns:xlink="http://www.w3.org/1999/xlink" content-type="dwc:verbatimCoordinates" xlink:type="simple"><named-content content-type="geo-json" specific-use="{&#34;type&#34;:&#34;Point&#34;,&#34;coordinates&#34;:[-80.349500,36.813200]}" id="NCID0ELXBK" xlink:type="simple">36.8132°N, -80.3495°W</named-content></named-content>, ±3m; elev. 970 m; 18 September 2015; J. C. Means, P. E. Marek, K. Lawler, P. Shorter, V. Wong leg.; much undergrowth in chestnut oak woods; <abbrev xmlns:xlink="http://www.w3.org/1999/xlink" content-type="institution" xlink:title="Virginia Tech Insect Collection" id="ABBRID0EQXBK" xlink:type="simple">VTEC</abbrev>, MPE00822. • 4 ♂♂; Floyd County, Rocky Knob Park; <named-content xmlns:xlink="http://www.w3.org/1999/xlink" content-type="dwc:verbatimCoordinates" xlink:type="simple"><named-content content-type="geo-json" specific-use="{&#34;type&#34;:&#34;Point&#34;,&#34;coordinates&#34;:[-80.342200,36.819500]}" id="NCID0E4XBK" xlink:type="simple">36.8195°N, -80.3422°W</named-content></named-content>, ±3000m; 3 July 1947; R. L. Hoffman leg.; <named-content xmlns:xlink="http://www.w3.org/1999/xlink" content-type="dwc:institutional_code" xlink:title="Virginia Museum of Natural History" xlink:href="http://grbio.org/institution/virginia-museum-natural-history" xlink:type="simple">VMNH</named-content>, NAN0279. <bold>Non type material</bold>: United States – <bold>Virginia</bold> • 5 ♂♂ and 2 ♀♀; Carroll County, Blacksnake Meadery, bottomland near creek at entrance; <named-content xmlns:xlink="http://www.w3.org/1999/xlink" content-type="dwc:verbatimCoordinates" xlink:type="simple"><named-content content-type="geo-json" specific-use="{&#34;type&#34;:&#34;Point&#34;,&#34;coordinates&#34;:[-80.544600,36.776000]}" id="NCID0EOYBK" xlink:type="simple">36.776°N, -80.5446°W</named-content></named-content>; 14 September 2014; J. C. Means leg.; <abbrev xmlns:xlink="http://www.w3.org/1999/xlink" content-type="institution" xlink:title="Virginia Tech Insect Collection" id="ABBRID0ETYBK" xlink:type="simple">VTEC</abbrev>, MPE00200, MPE00205, MPE00209, MPE00218, MPE00220, MPE00206, MPE00207 • 1 specimen; Floyd County, Buffalo Mtn.; <named-content xmlns:xlink="http://www.w3.org/1999/xlink" content-type="dwc:verbatimCoordinates" xlink:type="simple"><named-content content-type="geo-json" specific-use="{&#34;type&#34;:&#34;Point&#34;,&#34;coordinates&#34;:[-80.450900,36.786900]}" id="NCID0E5ZBK" xlink:type="simple">36.7869°N, -80.4509°W</named-content></named-content>, ± 3000m; elev. 1067 m; 5 October 1997; <named-content xmlns:xlink="http://www.w3.org/1999/xlink" content-type="dwc:institutional_code" xlink:title="Virginia Museum of Natural History" xlink:href="http://grbio.org/institution/virginia-museum-natural-history" xlink:type="simple">VMNH</named-content> survey leg.; <named-content xmlns:xlink="http://www.w3.org/1999/xlink" content-type="dwc:institutional_code" xlink:title="Virginia Museum of Natural History" xlink:href="http://grbio.org/institution/virginia-museum-natural-history" xlink:type="simple">VMNH</named-content>, NAN0086 • 1 ♂; Floyd County, Buffalo Mountain, pitfall site on north slope; <named-content xmlns:xlink="http://www.w3.org/1999/xlink" content-type="dwc:verbatimCoordinates" xlink:type="simple"><named-content content-type="geo-json" specific-use="{&#34;type&#34;:&#34;Point&#34;,&#34;coordinates&#34;:[-80.477200,36.795800]}" id="NCID0EQ1BK" xlink:type="simple">36.7958°N, -80.4772°W</named-content></named-content>, ± 3000m; elev. 1067 m; 19 August to 1 October 1992; <named-content xmlns:xlink="http://www.w3.org/1999/xlink" content-type="dwc:institutional_code" xlink:title="Virginia Museum of Natural History" xlink:href="http://grbio.org/institution/virginia-museum-natural-history" xlink:type="simple">VMNH</named-content> survey leg.; <named-content xmlns:xlink="http://www.w3.org/1999/xlink" content-type="dwc:institutional_code" xlink:title="Virginia Museum of Natural History" xlink:href="http://grbio.org/institution/virginia-museum-natural-history" xlink:type="simple">VMNH</named-content>, NAN0281 • 1 ♂; Floyd County, Buffalo Mtn.; <named-content xmlns:xlink="http://www.w3.org/1999/xlink" content-type="dwc:verbatimCoordinates" xlink:type="simple"><named-content content-type="geo-json" specific-use="{&#34;type&#34;:&#34;Point&#34;,&#34;coordinates&#34;:[-80.477200,36.795800]}" id="NCID0EC2BK" xlink:type="simple">36.7958°N, -80.4772°W</named-content></named-content>, ± 3000m; elev. 1067 m; 24 October 1958; R. L. Hoffman leg.; <named-content xmlns:xlink="http://www.w3.org/1999/xlink" content-type="dwc:institutional_code" xlink:title="Virginia Museum of Natural History" xlink:href="http://grbio.org/institution/virginia-museum-natural-history" xlink:type="simple">VMNH</named-content>, NAN0282 • 1 ♂; Floyd County, Willis Ridge, w of Floyd, Rt. 892; <named-content xmlns:xlink="http://www.w3.org/1999/xlink" content-type="dwc:verbatimCoordinates" xlink:type="simple"><named-content content-type="geo-json" specific-use="{&#34;type&#34;:&#34;Point&#34;,&#34;coordinates&#34;:[-80.404600,36.932800]}" id="NCID0EP2BK" xlink:type="simple">36.9328°N, -80.4046°W</named-content></named-content>, ± 3000m; 17 June 1990; J. M. Anderson, R. L. Hoffman leg.; <named-content xmlns:xlink="http://www.w3.org/1999/xlink" content-type="dwc:institutional_code" xlink:title="Virginia Museum of Natural History" xlink:href="http://grbio.org/institution/virginia-museum-natural-history" xlink:type="simple">VMNH</named-content>, NAN0283 • 1 ♂; Floyd County, Willis Ridge, ca. 4 mi. west of Floyd CH; <named-content xmlns:xlink="http://www.w3.org/1999/xlink" content-type="dwc:verbatimCoordinates" xlink:type="simple"><named-content content-type="geo-json" specific-use="{&#34;type&#34;:&#34;Point&#34;,&#34;coordinates&#34;:[-80.404600,36.932800]}" id="NCID0E32BK" xlink:type="simple">36.9328°N, -80.4046°W</named-content></named-content>, ± 3000m; elev. 914 m; 5 September 1982; R. L. Hoffman leg.; <named-content xmlns:xlink="http://www.w3.org/1999/xlink" content-type="dwc:institutional_code" xlink:title="Virginia Museum of Natural History" xlink:href="http://grbio.org/institution/virginia-museum-natural-history" xlink:type="simple">VMNH</named-content>, NAN0284 • 1 ♂; Floyd County, Felker’s property Rt 726; <named-content xmlns:xlink="http://www.w3.org/1999/xlink" content-type="dwc:verbatimCoordinates" xlink:type="simple"><named-content content-type="geo-json" specific-use="{&#34;type&#34;:&#34;Point&#34;,&#34;coordinates&#34;:[-80.398800,36.800800]}" id="NCID0EJ3BK" xlink:type="simple">36.8008°N, -80.3988°W</named-content></named-content>, ± 10000m; 3 June 1995; J. M. Anderson leg.; <named-content xmlns:xlink="http://www.w3.org/1999/xlink" content-type="dwc:institutional_code" xlink:title="Virginia Museum of Natural History" xlink:href="http://grbio.org/institution/virginia-museum-natural-history" xlink:type="simple">VMNH</named-content>, NAN0285 • 1 ♂; Floyd County, Mile 176, Blue Ridge Parkway; <named-content xmlns:xlink="http://www.w3.org/1999/xlink" content-type="dwc:verbatimCoordinates" xlink:type="simple"><named-content content-type="geo-json" specific-use="{&#34;type&#34;:&#34;Point&#34;,&#34;coordinates&#34;:[-80.404700,36.750100]}" id="NCID0EW3BK" xlink:type="simple">36.7501°N, -80.4047°W</named-content></named-content>, ± 3000m; 6 June 1976; R. L. Hoffman leg.; <named-content xmlns:xlink="http://www.w3.org/1999/xlink" content-type="dwc:institutional_code" xlink:title="Virginia Museum of Natural History" xlink:href="http://grbio.org/institution/virginia-museum-natural-history" xlink:type="simple">VMNH</named-content>, NAN0287 • 3 specimens; Floyd County, 2 mi. SW of Copper Valley; <named-content xmlns:xlink="http://www.w3.org/1999/xlink" content-type="dwc:verbatimCoordinates" xlink:type="simple"><named-content content-type="geo-json" specific-use="{&#34;type&#34;:&#34;Point&#34;,&#34;coordinates&#34;:[-80.542600,36.970300]}" id="NCID0ED4BK" xlink:type="simple">36.9703°N, -80.5426°W</named-content></named-content>, ± 5000m; 15 October 1974; R. L. Hoffman leg.; <named-content xmlns:xlink="http://www.w3.org/1999/xlink" content-type="dwc:institutional_code" xlink:title="Virginia Museum of Natural History" xlink:href="http://grbio.org/institution/virginia-museum-natural-history" xlink:type="simple">VMNH</named-content>, NAN0288 • 2 specimens; Floyd County, Chestnut Creek Natural Area Preserve, off Rt. 771, 4 km SE of Willis; <named-content xmlns:xlink="http://www.w3.org/1999/xlink" content-type="dwc:verbatimCoordinates" xlink:type="simple"><named-content content-type="geo-json" specific-use="{&#34;type&#34;:&#34;Point&#34;,&#34;coordinates&#34;:[-80.442100,36.837300]}" id="NCID0EQ4BK" xlink:type="simple">36.8373°N, -80.4421°W</named-content></named-content>, ± 4000m; 15 October 2007; S. M. Roble, R. L. Hoffman leg.; <named-content xmlns:xlink="http://www.w3.org/1999/xlink" content-type="dwc:institutional_code" xlink:title="Virginia Museum of Natural History" xlink:href="http://grbio.org/institution/virginia-museum-natural-history" xlink:type="simple">VMNH</named-content>, NAN0290 • 1 ♂ and 2 ♀♀; Floyd County, Blue Ridge Parkway mile post 174.3, private gravel drive crossing Laurel Creek; <named-content xmlns:xlink="http://www.w3.org/1999/xlink" content-type="dwc:verbatimCoordinates" xlink:type="simple"><named-content content-type="geo-json" specific-use="{&#34;type&#34;:&#34;Point&#34;,&#34;coordinates&#34;:[-80.404700,36.771600]}" id="NCID0E44BK" xlink:type="simple">36.7716°N, -80.4047°W</named-content></named-content>; elev. 916 m; 24 June 2014; P. E. Marek, E. Francis, J. C. Means leg.; <abbrev xmlns:xlink="http://www.w3.org/1999/xlink" content-type="institution" xlink:title="Virginia Tech Insect Collection" id="ABBRID0EC5BK" xlink:type="simple">VTEC</abbrev>, MPE00071, MPE00057, MPE00060 • 1 ♂; Floyd County, hardwood opening in rhododendron forest off Blue Ridge Pkwy south of Mabry Mill; <named-content xmlns:xlink="http://www.w3.org/1999/xlink" content-type="dwc:verbatimCoordinates" xlink:type="simple"><named-content content-type="geo-json" specific-use="{&#34;type&#34;:&#34;Point&#34;,&#34;coordinates&#34;:[-80.399400,36.744800]}" id="NCID0EZ5BK" xlink:type="simple">36.7448°N, -80.3994°W</named-content></named-content>, ± 2m; elev. 923 m; 26 May 2015; J. C. Means, P. E. Marek, A. Chazal, P. L. Shorter leg.; <abbrev xmlns:xlink="http://www.w3.org/1999/xlink" content-type="institution" xlink:title="Virginia Tech Insect Collection" id="ABBRID0E55BK" xlink:type="simple">VTEC</abbrev>, MPE00450 • 1 ♀; Floyd County, off Buffalo Mtn. Road intersection with Blue Ridge Pkwy; <named-content xmlns:xlink="http://www.w3.org/1999/xlink" content-type="dwc:verbatimCoordinates" xlink:type="simple"><named-content content-type="geo-json" specific-use="{&#34;type&#34;:&#34;Point&#34;,&#34;coordinates&#34;:[-80.405400,36.772400]}" id="NCID0EL6BK" xlink:type="simple">36.7724°N, -80.4054°W</named-content></named-content>, ± 3m; elev. 912 m; 26 May 2015; J. C. Means, P. E. Marek, A. Chazal, P. L. Shorter leg.; <abbrev xmlns:xlink="http://www.w3.org/1999/xlink" content-type="institution" xlink:title="Virginia Tech Insect Collection" id="ABBRID0EQ6BK" xlink:type="simple">VTEC</abbrev>, MPE00452 • 1 ♂; Floyd County, 2 km north of Mabry Mill on Blue Ridge Parkway; <named-content xmlns:xlink="http://www.w3.org/1999/xlink" content-type="dwc:verbatimCoordinates" xlink:type="simple"><named-content content-type="geo-json" specific-use="{&#34;type&#34;:&#34;Point&#34;,&#34;coordinates&#34;:[-80.404900,36.767800]}" id="NCID0E46BK" xlink:type="simple">36.7678°N, -80.4049°W</named-content></named-content>, ± 2m; elev. 913 m; 27 May 2015; J. C. Means, A. Chazal leg.; <abbrev xmlns:xlink="http://www.w3.org/1999/xlink" content-type="institution" xlink:title="Virginia Tech Insect Collection" id="ABBRID0ECACK" xlink:type="simple">VTEC</abbrev>, MPE00476 • 1 ♂; Floyd County, 0.8 km SW Mabry Mill; <named-content xmlns:xlink="http://www.w3.org/1999/xlink" content-type="dwc:verbatimCoordinates" xlink:type="simple"><named-content content-type="geo-json" specific-use="{&#34;type&#34;:&#34;Point&#34;,&#34;coordinates&#34;:[-80.409700,36.743700]}" id="NCID0EPACK" xlink:type="simple">36.7437°N, -80.4097°W</named-content></named-content>, ± 4m; elev. 961 m; 27 May 2015; J. C. Means leg.; <abbrev xmlns:xlink="http://www.w3.org/1999/xlink" content-type="institution" xlink:title="Virginia Tech Insect Collection" id="ABBRID0EUACK" xlink:type="simple">VTEC</abbrev>, MPE00488 • 1 ♂; Floyd County, right side of gravel road off Blue Ridge Pkwy. in a marshy area between two streams; <named-content xmlns:xlink="http://www.w3.org/1999/xlink" content-type="dwc:verbatimCoordinates" xlink:type="simple"><named-content content-type="geo-json" specific-use="{&#34;type&#34;:&#34;Point&#34;,&#34;coordinates&#34;:[-80.398400,36.779600]}" id="NCID0EBBCK" xlink:type="simple">36.7796°N, -80.3984°W</named-content></named-content>, ± 3m; elev. 937 m; 30 June 2015; J. C. Means, P. L. Shorter leg.; <abbrev xmlns:xlink="http://www.w3.org/1999/xlink" content-type="institution" xlink:title="Virginia Tech Insect Collection" id="ABBRID0EGBCK" xlink:type="simple">VTEC</abbrev>, MPE00720 • 2 ♂♂; Floyd County, Rocky Knob Recreation Area; <named-content xmlns:xlink="http://www.w3.org/1999/xlink" content-type="dwc:verbatimCoordinates" xlink:type="simple"><named-content content-type="geo-json" specific-use="{&#34;type&#34;:&#34;Point&#34;,&#34;coordinates&#34;:[-80.373300,36.784800]}" id="NCID0ETBCK" xlink:type="simple">36.7848°N, -80.3733°W</named-content></named-content>; 19 September 2015; J. C. Means, P. E. Marek leg.; <abbrev xmlns:xlink="http://www.w3.org/1999/xlink" content-type="institution" xlink:title="Virginia Tech Insect Collection" id="ABBRID0EYBCK" xlink:type="simple">VTEC</abbrev>, MPE00826, MPE03707 • 3 ♂♂ and 1 ♀; Floyd County, 3.5 km NNE Mabry Mill, gully behind farm off Blue Ridge Parkway, on small island in creek; <named-content xmlns:xlink="http://www.w3.org/1999/xlink" content-type="dwc:verbatimCoordinates" xlink:type="simple"><named-content content-type="geo-json" specific-use="{&#34;type&#34;:&#34;Point&#34;,&#34;coordinates&#34;:[-80.399700,36.782500]}" id="NCID0EKCCK" xlink:type="simple">36.7825°N, -80.3997°W</named-content></named-content>; elev. 945 m; 26 April 2017; J. C. Means, P. L. Shorter leg.; <abbrev xmlns:xlink="http://www.w3.org/1999/xlink" content-type="institution" xlink:title="Virginia Tech Insect Collection" id="ABBRID0EPCCK" xlink:type="simple">VTEC</abbrev>, MPE02513, MPE02514, MPE03670, MPE02504 • 1 ♂; Floyd County, 3.7 km NNE Mabry Mill; <named-content xmlns:xlink="http://www.w3.org/1999/xlink" content-type="dwc:verbatimCoordinates" xlink:type="simple"><named-content content-type="geo-json" specific-use="{&#34;type&#34;:&#34;Point&#34;,&#34;coordinates&#34;:[-80.400000,36.783600]}" id="NCID0ELDCK" xlink:type="simple">36.7836°N, -80.4°W</named-content></named-content>; elev. 975 m; 26 April 2017; J. C. Means, P. L. Shorter leg.; <abbrev xmlns:xlink="http://www.w3.org/1999/xlink" content-type="institution" xlink:title="Virginia Tech Insect Collection" id="ABBRID0EQDCK" xlink:type="simple">VTEC</abbrev>, MPE02524 • 1 ♂; Floyd County, <tp:taxon-name><tp:taxon-name-part taxon-name-part-type="genus" reg="Rhododendron">Rhododendron</tp:taxon-name-part></tp:taxon-name>/oak forest behind Mabry Mill off Blue Ridge Parkway; <named-content xmlns:xlink="http://www.w3.org/1999/xlink" content-type="dwc:verbatimCoordinates" xlink:type="simple"><named-content content-type="geo-json" specific-use="{&#34;type&#34;:&#34;Point&#34;,&#34;coordinates&#34;:[-80.405000,36.750500]}" id="NCID0EDECK" xlink:type="simple">36.7505°N, -80.405°W</named-content></named-content>; elev. 869 m; 26 April 2017; J. C. Means, P. L. Shorter leg.; <abbrev xmlns:xlink="http://www.w3.org/1999/xlink" content-type="institution" xlink:title="Virginia Tech Insect Collection" id="ABBRID0EIECK" xlink:type="simple">VTEC</abbrev>, MPE02542 • 1 ♂; Floyd County, 3.5 km NNE Mabry Mill, slight clearing by rhododendron cove on Laurel Creek by Blue Ridge Parkway; <named-content xmlns:xlink="http://www.w3.org/1999/xlink" content-type="dwc:verbatimCoordinates" xlink:type="simple"><named-content content-type="geo-json" specific-use="{&#34;type&#34;:&#34;Point&#34;,&#34;coordinates&#34;:[-80.395000,36.780500]}" id="NCID0EVECK" xlink:type="simple">36.7805°N, -80.395°W</named-content></named-content>; elev. 918 m; 4 May 2017; J. C. Means, P. L. Shorter leg.; <abbrev xmlns:xlink="http://www.w3.org/1999/xlink" content-type="institution" xlink:title="Virginia Tech Insect Collection" id="ABBRID0E1ECK" xlink:type="simple">VTEC</abbrev>, MPE02628 • 1 ♂; Montgomery County, Trail to Bottom Creek at end of VA. Rt 637; <named-content xmlns:xlink="http://www.w3.org/1999/xlink" content-type="dwc:verbatimCoordinates" xlink:type="simple"><named-content content-type="geo-json" specific-use="{&#34;type&#34;:&#34;Point&#34;,&#34;coordinates&#34;:[-80.205100,37.116100]}" id="NCID0EHFCK" xlink:type="simple">37.1161°N, -80.2051°W</named-content></named-content>, ± 1000m; 6 May 1990; R. L. Hoffman leg.; <named-content xmlns:xlink="http://www.w3.org/1999/xlink" content-type="dwc:institutional_code" xlink:title="Virginia Museum of Natural History" xlink:href="http://grbio.org/institution/virginia-museum-natural-history" xlink:type="simple">VMNH</named-content>, NAN0304 • 3 ♂♂; Montgomery County, Riner: in wetland below lake; <named-content xmlns:xlink="http://www.w3.org/1999/xlink" content-type="dwc:verbatimCoordinates" xlink:type="simple"><named-content content-type="geo-json" specific-use="{&#34;type&#34;:&#34;Point&#34;,&#34;coordinates&#34;:[-80.417900,36.966200]}" id="NCID0EUFCK" xlink:type="simple">36.9662°N, -80.4179°W</named-content></named-content>; elev. 773 m; 17 October 2014; J. C. Means leg.; <abbrev xmlns:xlink="http://www.w3.org/1999/xlink" content-type="institution" xlink:title="Virginia Tech Insect Collection" id="ABBRID0EZFCK" xlink:type="simple">VTEC</abbrev>, MPE00234, MPE00243, MPE00245 • 5 specimens; Patrick County, Pinnacles of Dan; <named-content xmlns:xlink="http://www.w3.org/1999/xlink" content-type="dwc:verbatimCoordinates" xlink:type="simple"><named-content content-type="geo-json" specific-use="{&#34;type&#34;:&#34;Point&#34;,&#34;coordinates&#34;:[-80.438800,36.673800]}" id="NCID0EQGCK" xlink:type="simple">36.6738°N, -80.4388°W</named-content></named-content>, ± 1807m; 15 October 1950; L. Hubricht leg.; <named-content xmlns:xlink="http://www.w3.org/1999/xlink" content-type="dwc:institutional_code" xlink:title="Virginia Museum of Natural History" xlink:href="http://grbio.org/institution/virginia-museum-natural-history" xlink:type="simple">VMNH</named-content>, NAN0277 • 4 specimens; Patrick County, along Laurel Creek, MP 174.5, Blue Ridge Parkway; <named-content xmlns:xlink="http://www.w3.org/1999/xlink" content-type="dwc:verbatimCoordinates" xlink:type="simple"><named-content content-type="geo-json" specific-use="{&#34;type&#34;:&#34;Point&#34;,&#34;coordinates&#34;:[-80.406200,36.767600]}" id="NCID0E4GCK" xlink:type="simple">36.7676°N, -80.4062°W</named-content></named-content>, ± 3000m; 20 May 1983; R. L. Hoffman leg.; <named-content xmlns:xlink="http://www.w3.org/1999/xlink" content-type="dwc:institutional_code" xlink:title="Virginia Museum of Natural History" xlink:href="http://grbio.org/institution/virginia-museum-natural-history" xlink:type="simple">VMNH</named-content>, NAN0278 • 2 specimens; Patrick County, Below Townes Dam, Pinnacles of Dan; <named-content xmlns:xlink="http://www.w3.org/1999/xlink" content-type="dwc:verbatimCoordinates" xlink:type="simple"><named-content content-type="geo-json" specific-use="{&#34;type&#34;:&#34;Point&#34;,&#34;coordinates&#34;:[-80.430800,36.685900]}" id="NCID0EKHCK" xlink:type="simple">36.6859°N, -80.4308°W</named-content></named-content>, ± 3000m; 22 April 1972; R. L. Hoffman leg.; <named-content xmlns:xlink="http://www.w3.org/1999/xlink" content-type="dwc:institutional_code" xlink:title="Virginia Museum of Natural History" xlink:href="http://grbio.org/institution/virginia-museum-natural-history" xlink:type="simple">VMNH</named-content>, NAN0280 • 1 specimen; Patrick County, 1.5 miles NW of Patrick Springs; <named-content xmlns:xlink="http://www.w3.org/1999/xlink" content-type="dwc:verbatimCoordinates" xlink:type="simple"><named-content content-type="geo-json" specific-use="{&#34;type&#34;:&#34;Point&#34;,&#34;coordinates&#34;:[-80.214200,36.657100]}" id="NCID0EXHCK" xlink:type="simple">36.6571°N, -80.2142°W</named-content></named-content>, ± 3000m; 16 November 1952; L. Hubricht leg.; <named-content xmlns:xlink="http://www.w3.org/1999/xlink" content-type="dwc:institutional_code" xlink:title="Virginia Museum of Natural History" xlink:href="http://grbio.org/institution/virginia-museum-natural-history" xlink:type="simple">VMNH</named-content>, NAN0286 • 1 specimen; Patrick County, Pinnacles of Dan, 4 miles SW of Vesta; <named-content xmlns:xlink="http://www.w3.org/1999/xlink" content-type="dwc:verbatimCoordinates" xlink:type="simple"><named-content content-type="geo-json" specific-use="{&#34;type&#34;:&#34;Point&#34;,&#34;coordinates&#34;:[-80.409200,36.675600]}" id="NCID0EEICK" xlink:type="simple">36.6756°N, -80.4092°W</named-content></named-content>, ± 5000m; 19 April 1957; R. L. Hoffman leg.; <named-content xmlns:xlink="http://www.w3.org/1999/xlink" content-type="dwc:institutional_code" xlink:title="Virginia Museum of Natural History" xlink:href="http://grbio.org/institution/virginia-museum-natural-history" xlink:type="simple">VMNH</named-content>, NAN0289 • 3 ♂♂; Patrick County, Rock Castle Creek, Rock Castle Gorge Trail, Rocky Knob Recreation Center; <named-content xmlns:xlink="http://www.w3.org/1999/xlink" content-type="dwc:verbatimCoordinates" xlink:type="simple"><named-content content-type="geo-json" specific-use="{&#34;type&#34;:&#34;Point&#34;,&#34;coordinates&#34;:[-80.371700,36.785800]}" id="NCID0ERICK" xlink:type="simple">36.7858°N, -80.3717°W</named-content></named-content>, ± 7m; elev. 839 m; 21 September 2015; J. C. Means, P. E. Marek leg.; <abbrev xmlns:xlink="http://www.w3.org/1999/xlink" content-type="institution" xlink:title="Virginia Tech Insect Collection" id="ABBRID0EWICK" xlink:type="simple">VTEC</abbrev>, MPE00828, MPE00829, MPE00831 • 1 ♂; Patrick County, Pinnacles of Dan area, top of gated road leading to Townes Reservoir, Lower Dam Rd., SW of Meadows of Dan; <named-content xmlns:xlink="http://www.w3.org/1999/xlink" content-type="dwc:verbatimCoordinates" xlink:type="simple"><named-content content-type="geo-json" specific-use="{&#34;type&#34;:&#34;Point&#34;,&#34;coordinates&#34;:[-80.441500,36.686600]}" id="NCID0ENJCK" xlink:type="simple">36.6866°N, -80.4415°W</named-content></named-content>, ± 5m; elev. 842 m; 5 June 2016; D. A. Hennen leg.; <abbrev xmlns:xlink="http://www.w3.org/1999/xlink" content-type="institution" xlink:title="Virginia Tech Insect Collection" id="ABBRID0ESJCK" xlink:type="simple">VTEC</abbrev>, MPE02059 • 3 ♂♂; Roanoke County, Bradshaw Creek, ca. 5 miles N of LaFayette; <named-content xmlns:xlink="http://www.w3.org/1999/xlink" content-type="dwc:verbatimCoordinates" xlink:type="simple"><named-content content-type="geo-json" specific-use="{&#34;type&#34;:&#34;Point&#34;,&#34;coordinates&#34;:[-80.223800,37.299100]}" id="NCID0E6JCK" xlink:type="simple">37.2991°N, -80.2238°W</named-content></named-content>, ± 5000m; 1 March 1957; R. L. Hoffman leg.; <named-content xmlns:xlink="http://www.w3.org/1999/xlink" content-type="dwc:institutional_code" xlink:title="Virginia Museum of Natural History" xlink:href="http://grbio.org/institution/virginia-museum-natural-history" xlink:type="simple">VMNH</named-content>, NAN0303 • 3 ♂♂ and 1 ♀; Roanoke County, Poor Mtn.; <named-content xmlns:xlink="http://www.w3.org/1999/xlink" content-type="dwc:verbatimCoordinates" xlink:type="simple"><named-content content-type="geo-json" specific-use="{&#34;type&#34;:&#34;Point&#34;,&#34;coordinates&#34;:[-80.152500,37.197500]}" id="NCID0EMKCK" xlink:type="simple">37.1975°N, -80.1525°W</named-content></named-content>, ± 2000m; 15 October 1956; R. L. Hoffman leg.; <named-content xmlns:xlink="http://www.w3.org/1999/xlink" content-type="dwc:institutional_code" xlink:title="Virginia Museum of Natural History" xlink:href="http://grbio.org/institution/virginia-museum-natural-history" xlink:type="simple">VMNH</named-content>, NAN0305 • 1 ♂ and 2 ♀♀; Roanoke County, Side of road &amp; gully off Blue Ridge Parkway, Poor Mountain view pull off; <named-content xmlns:xlink="http://www.w3.org/1999/xlink" content-type="dwc:verbatimCoordinates" xlink:type="simple"><named-content content-type="geo-json" specific-use="{&#34;type&#34;:&#34;Point&#34;,&#34;coordinates&#34;:[-80.110800,37.136900]}" id="NCID0EZKCK" xlink:type="simple">37.1369°N, -80.1108°W</named-content></named-content>; elev. 899 m; 26 April 2017; J. C. Means, P. L. Shorter leg.; <abbrev xmlns:xlink="http://www.w3.org/1999/xlink" content-type="institution" xlink:title="Virginia Tech Insect Collection" id="ABBRID0E5KCK" xlink:type="simple">VTEC</abbrev>, MPE02495. Complete material examined information listed in Suppl. material <xref ref-type="supplementary-material" rid="S1">1</xref>.</p></tp:treatment-sec><tp:treatment-sec sec-type="diagnosis" id="SECID0EMLCK"><title>Diagnosis.</title><p>Adults of <italic><tp:taxon-name><tp:taxon-name-part taxon-name-part-type="genus" reg="Nannaria">Nannaria</tp:taxon-name-part><tp:taxon-name-part taxon-name-part-type="species" reg="cymontana">cymontana</tp:taxon-name-part></tp:taxon-name></italic> sp. nov. can be separated from the geographically close and morphologically similar species <italic><tp:taxon-name><tp:taxon-name-part taxon-name-part-type="genus" reg="Nannaria">N.</tp:taxon-name-part><tp:taxon-name-part taxon-name-part-type="species" reg="ericacea">ericacea</tp:taxon-name-part></tp:taxon-name></italic>, <italic><tp:taxon-name><tp:taxon-name-part taxon-name-part-type="genus" reg="Nannaria">N.</tp:taxon-name-part><tp:taxon-name-part taxon-name-part-type="species" reg="lutra">lutra</tp:taxon-name-part></tp:taxon-name></italic> sp. nov., and <italic><tp:taxon-name><tp:taxon-name-part taxon-name-part-type="genus" reg="Nannaria">N.</tp:taxon-name-part><tp:taxon-name-part taxon-name-part-type="species" reg="wilsoni">wilsoni</tp:taxon-name-part></tp:taxon-name></italic> by the following characters. Acropodite arc gradually curving, not straight with an abrupt bend at tip as in <italic><tp:taxon-name><tp:taxon-name-part taxon-name-part-type="genus" reg="Nannaria">N.</tp:taxon-name-part><tp:taxon-name-part taxon-name-part-type="species" reg="ericacea">ericacea</tp:taxon-name-part></tp:taxon-name></italic>. Acropodite medial flange lacking a dorsal median projection, not with a rounded projection as in <italic><tp:taxon-name><tp:taxon-name-part taxon-name-part-type="genus" reg="Nannaria">N.</tp:taxon-name-part><tp:taxon-name-part taxon-name-part-type="species" reg="lutra">lutra</tp:taxon-name-part></tp:taxon-name></italic> sp. nov. Acropodite medial flange small rather than large and laminate as in <italic><tp:taxon-name><tp:taxon-name-part taxon-name-part-type="genus" reg="Nannaria">N.</tp:taxon-name-part><tp:taxon-name-part taxon-name-part-type="species" reg="wilsoni">wilsoni</tp:taxon-name-part></tp:taxon-name></italic>, acropodite tip lateral flange sharp instead of rounded as in <italic><tp:taxon-name><tp:taxon-name-part taxon-name-part-type="genus" reg="Nannaria">N.</tp:taxon-name-part><tp:taxon-name-part taxon-name-part-type="species" reg="wilsoni">wilsoni</tp:taxon-name-part></tp:taxon-name></italic>, and prefemoral process tip spear-shaped, not gradually tapered as in <italic><tp:taxon-name><tp:taxon-name-part taxon-name-part-type="genus" reg="Nannaria">N.</tp:taxon-name-part><tp:taxon-name-part taxon-name-part-type="species" reg="wilsoni">wilsoni</tp:taxon-name-part></tp:taxon-name></italic>.</p></tp:treatment-sec><tp:treatment-sec sec-type="description" id="SECID0EVOCK"><title>Description.</title><p>Suppl. material <xref ref-type="supplementary-material" rid="S2">2</xref>. Based on holotype (♂) MPE00460 and paratype (♀) MPE00452.</p><p><bold>Measurements</bold>: Taken from holotype (♂) MPE00460: <abbrev xmlns:xlink="http://www.w3.org/1999/xlink" xlink:title="body length" id="ABBRID0ESPCK" xlink:type="simple">BL</abbrev> = 27.60, <abbrev xmlns:xlink="http://www.w3.org/1999/xlink" xlink:title="collum width" id="ABBRID0EWPCK" xlink:type="simple">CW</abbrev> = 3.72, <abbrev xmlns:xlink="http://www.w3.org/1999/xlink" xlink:title="intergenal width" id="ABBRID0E1PCK" xlink:type="simple">IW</abbrev> = 2.70, <abbrev xmlns:xlink="http://www.w3.org/1999/xlink" xlink:title="interantennal socket width" id="ABBRID0E5PCK" xlink:type="simple">ISW</abbrev> = 0.99, <abbrev xmlns:xlink="http://www.w3.org/1999/xlink" xlink:title="body ring 10 width" id="ABBRID0ECQCK" xlink:type="simple">B10W</abbrev> = 4.60, <abbrev xmlns:xlink="http://www.w3.org/1999/xlink" xlink:title="body ring 10 height" id="ABBRID0EGQCK" xlink:type="simple">B10H</abbrev> = 2.85. <bold>Color.</bold> Tergites with two paranotal red spots, collum outlined in red, and tergites with background black (Fig. <xref ref-type="fig" rid="F14">14</xref>). <bold>Gonopods.</bold> Male gonopod acropodite arc gradually curving (Fig. <xref ref-type="fig" rid="F15">15A–C</xref>). Acropodite gently twisted at anterior bend (Fig. <xref ref-type="fig" rid="F15">15A</xref>). Acropodite medial flange slightly lobed (Fig. <xref ref-type="fig" rid="F15">15C</xref>). Acropodite tip medial flange absent, acropodite tip lateral flange slightly bilobed, both projections rounded and small (Fig. <xref ref-type="fig" rid="F15">15A</xref>). Acropodite tip blunt, entire, directed ventrally (Fig. <xref ref-type="fig" rid="F15">15B</xref>). Prefemoral process sinuous and slightly spear-shaped distally, with tip directed medially (Fig. <xref ref-type="fig" rid="F15">15A</xref>). <bold>Cyphopods.</bold> Female cyphopod receptacle triangular.</p><fig id="F14" position="float" orientation="portrait"><object-id xmlns:xlink="http://www.w3.org/1999/xlink" content-type="doi" xlink:type="simple">10.3897/zookeys.1096.73485.figure14</object-id><object-id xmlns:xlink="http://www.w3.org/1999/xlink" content-type="arpha" xlink:type="simple">25BDE11A-F382-55EF-8653-4880FB10736E</object-id><label>Figure 14.</label><caption><p><italic><tp:taxon-name><tp:taxon-name-part taxon-name-part-type="genus" reg="Nannaria">Nannaria</tp:taxon-name-part><tp:taxon-name-part taxon-name-part-type="species" reg="cymontana">cymontana</tp:taxon-name-part></tp:taxon-name></italic> sp. nov., in situ, male holotype (MPE00460) from Floyd County, Virginia.</p></caption><graphic xmlns:xlink="http://www.w3.org/1999/xlink" xlink:href="zookeys-1096-017-g014.jpg" position="float" orientation="portrait" xlink:type="simple" id="oo_672966.jpg"><uri content-type="original_file" xlink:type="simple">https://binary.pensoft.net/fig/672966</uri></graphic></fig><fig id="F15" position="float" orientation="portrait"><object-id xmlns:xlink="http://www.w3.org/1999/xlink" content-type="doi" xlink:type="simple">10.3897/zookeys.1096.73485.figure15</object-id><object-id xmlns:xlink="http://www.w3.org/1999/xlink" content-type="arpha" xlink:type="simple">1A650312-5410-500C-884B-0823D05AEC90</object-id><label>Figure 15.</label><caption><p>Left gonopod of <italic><tp:taxon-name><tp:taxon-name-part taxon-name-part-type="genus" reg="Nannaria">Nannaria</tp:taxon-name-part><tp:taxon-name-part taxon-name-part-type="species" reg="cymontana">cymontana</tp:taxon-name-part></tp:taxon-name></italic> sp. nov., male holotype (MPE00460, Floyd County, Virginia) <bold>A</bold> anterior view <bold>B</bold> medial view <bold>C</bold> posterior view. Scale bar: 1 mm.</p></caption><graphic xmlns:xlink="http://www.w3.org/1999/xlink" xlink:href="zookeys-1096-017-g015.jpg" position="float" orientation="portrait" xlink:type="simple" id="oo_672967.jpg"><uri content-type="original_file" xlink:type="simple">https://binary.pensoft.net/fig/672967</uri></graphic></fig></tp:treatment-sec><tp:treatment-sec sec-type="variation" id="SECID0EMTCK"><title>Variation.</title><p>The size of the acropodite tip lateral flanges differs slightly among specimens, ranging from small to medium-sized.</p></tp:treatment-sec><tp:treatment-sec sec-type="distribution" id="SECID0ERTCK"><title>Distribution.</title><p>Known from the following Virginia counties: Carroll, Floyd, Montgomery, Patrick, and Roanoke (Fig. <xref ref-type="fig" rid="F51">51</xref>).</p></tp:treatment-sec><tp:treatment-sec sec-type="Ecological notes" id="SECID0E2TCK"><title>Ecological notes.</title><p>This species has been collected most often from rhododendron cove habitats, but is also sometimes found in mesic mixed forests.</p></tp:treatment-sec><tp:treatment-sec sec-type="etymology" id="SECID0EAUCK"><title>Etymology.</title><p>This species is named for its type locality, the Blue Ridge Parkway, an invaluable stretch of protected land which provides recreation for millions of people a year and conserves over 370 km<sup>2</sup> of natural habitat. The word <italic><tp:taxon-name><tp:taxon-name-part taxon-name-part-type="genus" reg="Nannaria"/><tp:taxon-name-part taxon-name-part-type="species" reg="cymontana">cymontana</tp:taxon-name-part></tp:taxon-name></italic> is a feminine adjective, a combination of the Latin <italic>cymatilis</italic> meaning blue and <italic>montanus</italic> meaning “of mountains.”</p></tp:treatment-sec><tp:treatment-sec><!--Section generated to contain objects referenced in tp:taxon-treatment.--><supplementary-material xmlns:xlink="http://www.w3.org/1999/xlink" id="S1" position="float" orientation="portrait" xlink:type="simple"><object-id content-type="doi" xlink:type="simple">10.3897/zookeys.1096.73485.suppl1</object-id><object-id content-type="arpha" xlink:type="simple">112104D2-9CD7-5BFB-8F09-23AE9C84E393</object-id><label>Supplementary material 1</label><caption><p><italic><tp:taxon-name><tp:taxon-name-part taxon-name-part-type="genus" reg="Nannaria">Nannaria</tp:taxon-name-part><tp:taxon-name-part taxon-name-part-type="species" reg="wilsoni">wilsoni</tp:taxon-name-part></tp:taxon-name></italic> species group specimens examined</p></caption><statement content-type="dataType"><label>Data type</label><p>Occurrences.</p></statement><statement content-type="notes"><label>Explanation note</label><p>A Darwin Core Standard spreadsheet of the <italic><tp:taxon-name><tp:taxon-name-part taxon-name-part-type="genus" reg="Nannaria">Nannaria</tp:taxon-name-part><tp:taxon-name-part taxon-name-part-type="species" reg="wilsoni">wilsoni</tp:taxon-name-part></tp:taxon-name></italic> species group specimens examined.</p></statement><media xlink:href="zookeys-1096-017-s001.xlsx" mimetype="application" mime-subtype="vnd.openxmlformats-officedocument.spreadsheetml.sheet" position="float" orientation="portrait" xlink:type="simple" id="oo_673005.xlsx"><uri content-type="original_file" xlink:type="simple">https://binary.pensoft.net/file/673005</uri></media><permissions><license xlink:type="simple"><license-p>This dataset is made available under the Open Database License (http://opendatacommons.org/licenses/odbl/1.0/). The Open Database License (ODbL) is a license agreement intended to allow users to freely share, modify, and use this Dataset while maintaining this same freedom for others, provided that the original source and author(s) are credited.</license-p></license></permissions><attrib specific-use="authors">Derek A. Hennen, Jackson C. Means, Paul E. Marek</attrib></supplementary-material><supplementary-material xmlns:xlink="http://www.w3.org/1999/xlink" id="S2" position="float" orientation="portrait" xlink:type="simple"><object-id content-type="doi" xlink:type="simple">10.3897/zookeys.1096.73485.suppl2</object-id><object-id content-type="arpha" xlink:type="simple">E2DBDFDB-F3BF-587D-A5AF-53DB8B214896</object-id><label>Supplementary material 2</label><caption><p><italic><tp:taxon-name><tp:taxon-name-part taxon-name-part-type="genus" reg="Nannaria">Nannaria</tp:taxon-name-part><tp:taxon-name-part taxon-name-part-type="species" reg="wilsoni">wilsoni</tp:taxon-name-part></tp:taxon-name></italic> species group morphology scoring matrix</p></caption><statement content-type="dataType"><label>Data type</label><p>Morphological scoring matrix.</p></statement><statement content-type="notes"><label>Explanation note</label><p>A spreadsheet with the morphological characters scored for each species in the <italic><tp:taxon-name><tp:taxon-name-part taxon-name-part-type="genus" reg="Nannaria">Nannaria</tp:taxon-name-part><tp:taxon-name-part taxon-name-part-type="species" reg="wilsoni">wilsoni</tp:taxon-name-part></tp:taxon-name></italic> group.</p></statement><media xlink:href="zookeys-1096-017-s002.xlsx" mimetype="application" mime-subtype="vnd.openxmlformats-officedocument.spreadsheetml.sheet" position="float" orientation="portrait" xlink:type="simple" id="oo_673006.xlsx"><uri content-type="original_file" xlink:type="simple">https://binary.pensoft.net/file/673006</uri></media><permissions><license xlink:type="simple"><license-p>This dataset is made available under the Open Database License (http://opendatacommons.org/licenses/odbl/1.0/). The Open Database License (ODbL) is a license agreement intended to allow users to freely share, modify, and use this Dataset while maintaining this same freedom for others, provided that the original source and author(s) are credited.</license-p></license></permissions><attrib specific-use="authors">Derek A. Hennen, Jackson C. Means, Paul E. Marek</attrib></supplementary-material><fig id="F51" position="float" orientation="portrait"><object-id xmlns:xlink="http://www.w3.org/1999/xlink" content-type="doi" xlink:type="simple">10.3897/zookeys.1096.73485.figure51</object-id><object-id xmlns:xlink="http://www.w3.org/1999/xlink" content-type="arpha" xlink:type="simple">5E222B05-66C0-5440-917D-D7E6BB195F56</object-id><label>Figure 51.</label><caption><p>Distribution of the Central Appalachian species of the <italic><tp:taxon-name><tp:taxon-name-part taxon-name-part-type="genus" reg="Nannaria">Nannaria</tp:taxon-name-part><tp:taxon-name-part taxon-name-part-type="species" reg="wilsoni">wilsoni</tp:taxon-name-part></tp:taxon-name></italic> species group. Dots = described species, stars = new species.</p></caption><graphic xmlns:xlink="http://www.w3.org/1999/xlink" xlink:href="zookeys-1096-017-g051.jpg" position="float" orientation="portrait" xlink:type="simple" id="oo_673003.jpg"><uri content-type="original_file" xlink:type="simple">https://binary.pensoft.net/fig/673003</uri></graphic></fig></tp:treatment-sec></tp:taxon-treatment>
