# Supplementary material for: ﻿A revision of the wilsoni species group in the millipede genus Nannaria Chamberlin, 1918 (Diplopoda, Polydesmida, Xystodesmidae)
Source: Zookeys. 2022 Apr 15;1096:17–118. doi: 10.3897/zookeys.1096.73485 (PMC9033750; doi:10.3897/zookeys.1096.73485)
Supplement: XML Treatment for Nannaria ericacea [file zookeys.1096.73485-treatment9.xml]

<!DOCTYPE tp:taxon-treatment
  PUBLIC "-//TaxonX//DTD Taxonomic Treatment Publishing DTD v0 20100105//EN" "tax-treatment-NSO.dtd">
<tp:taxon-treatment xmlns:tp="http://www.plazi.org/taxpub"><tp:treatment-meta><kwd-group><label>Taxon classification</label><kwd>
                <named-content content-type="kingdom">Animalia</named-content>
              </kwd><kwd>
                <named-content content-type="order">Polydesmida</named-content>
              </kwd><kwd>
                <named-content content-type="family">Xystodesmidae</named-content>
              </kwd></kwd-group><mixed-citation publication-type="journal"><person-group><name><surname>Hennen</surname><given-names>Derek A.</given-names></name><name><surname>Means</surname><given-names>Jackson C.</given-names></name><name><surname>Marek</surname><given-names>Paul E.</given-names></name></person-group><article-title>﻿A revision of the <italic><tp:taxon-name><tp:taxon-name-part taxon-name-part-type="genus" reg="Nannaria"/><tp:taxon-name-part taxon-name-part-type="species" reg="wilsoni">wilsoni</tp:taxon-name-part></tp:taxon-name></italic> species group in the millipede genus <italic><tp:taxon-name><tp:taxon-name-part taxon-name-part-type="genus" reg="Nannaria">Nannaria</tp:taxon-name-part></tp:taxon-name></italic> Chamberlin, 1918 (<tp:taxon-name><tp:taxon-name-part taxon-name-part-type="class">Diplopoda</tp:taxon-name-part></tp:taxon-name>, <tp:taxon-name><tp:taxon-name-part taxon-name-part-type="order">Polydesmida</tp:taxon-name-part></tp:taxon-name>, <tp:taxon-name><tp:taxon-name-part taxon-name-part-type="family">Xystodesmidae</tp:taxon-name-part></tp:taxon-name>)</article-title><source>Zookeys</source><day>15</day><month>04</month><year>2022</year><volume>1096</volume><fpage>17</fpage><lpage>118</lpage><pub-id pub-id-type="doi">10.3897/zookeys.1096.73485</pub-id></mixed-citation></tp:treatment-meta><tp:nomenclature><label>﻿</label><tp:taxon-name>
              <object-id xmlns:xlink="http://www.w3.org/1999/xlink" content-type="arpha" xlink:type="simple">6F786C37-9394-5550-8EC3-162480AF1397</object-id>
              <tp:taxon-name-part taxon-name-part-type="genus" reg="Nannaria">Nannaria</tp:taxon-name-part>
              <tp:taxon-name-part taxon-name-part-type="species" reg="ericacea">ericacea</tp:taxon-name-part>
            </tp:taxon-name><tp:taxon-authority>Hoffman, 1949</tp:taxon-authority><xref ref-type="fig" rid="F16">Vernacular name: The Heathland Twisted-Claw Millipede Figs 16</xref><xref ref-type="fig" rid="F17">, 17</xref><tp:nomenclature-citation-list><tp:nomenclature-citation><tp:taxon-name>
                  <tp:taxon-name-part taxon-name-part-type="genus" reg="Nannaria">Nannaria</tp:taxon-name-part>
                  <tp:taxon-name-part taxon-name-part-type="species" reg="ericacea">ericacea</tp:taxon-name-part>
                </tp:taxon-name><comment>Hoffman, 1949b: 381, figs 9, –10. <xref ref-type="bibr" rid="B25">Chamberlin and Hoffman 1958</xref>: 40. <xref ref-type="bibr" rid="B45">Hoffman 1999</xref>: 366 (351 in pdf version). <xref ref-type="bibr" rid="B62">Means et al. 2021a</xref>: 4, 5, S67, fig. 3. <xref ref-type="bibr" rid="B63">Means et al 2021b</xref>: 6, 9, figs 2, 4F.</comment></tp:nomenclature-citation></tp:nomenclature-citation-list></tp:nomenclature><tp:treatment-sec sec-type="type material" id="SECID0EBXCK"><title>Type material.</title><p><bold><italic>Holotype</italic></bold>: United States – <bold>Virginia</bold> • ♂; Alleghany County, McGraw Gap, 3 miles [4.8 km] northwest of Clifton Forge; 37.858°N, - 79.864°W, ±1000m; 13 April 1947; R. L. Hoffman leg.; <named-content xmlns:xlink="http://www.w3.org/1999/xlink" content-type="dwc:institutional_code" xlink:title="Smithsonian Institution, National Museum of Natural History" xlink:href="http://grbio.org/institution/smithsonian-institution-national-museum-natural-history-0" xlink:type="simple">USNM</named-content> Entomology, no. 1784; (non vidi). <bold><italic>Paratypes</italic></bold>: United States – <bold>Virginia</bold> • 1 ♂; same collection data as for holotype; 1 June 1948; <named-content xmlns:xlink="http://www.w3.org/1999/xlink" content-type="dwc:institutional_code" xlink:title="Virginia Museum of Natural History" xlink:href="http://grbio.org/institution/virginia-museum-natural-history" xlink:type="simple">VMNH</named-content>, NAN0366 (vidi) • 1 ♂ and 1 ♀; same collection data as for holotype; 27 April 1947; <named-content xmlns:xlink="http://www.w3.org/1999/xlink" content-type="dwc:institutional_code" xlink:title="Virginia Museum of Natural History" xlink:href="http://grbio.org/institution/virginia-museum-natural-history" xlink:type="simple">VMNH</named-content>, NAN0367 (vidi). <xref ref-type="bibr" rid="B36">Hoffman (1949b)</xref> indicated that he collected “several topoparatypes” for his personal collection from the type locality and listed three specimens with his personal collection codes “RLH Nos. 4-2747-1, 5-1847-1c, and 6-147-1a.” The <named-content xmlns:xlink="http://www.w3.org/1999/xlink" content-type="dwc:institutional_code" xlink:title="Virginia Museum of Natural History" xlink:href="http://grbio.org/institution/virginia-museum-natural-history" xlink:type="simple">VMNH</named-content> specimens included here, NAN0366 and NAN0367, represent these specimens. The jar that contains these specimens is labeled “PARATYPE” and the vials each have labels reading “TOPOPARATYPES.”</p></tp:treatment-sec><tp:treatment-sec sec-type="material" id="SECID0ELYCK"><title>Material examined.</title><p><bold>Non type material</bold>: United States – <bold>Virginia</bold> • 1 ♂; Alleghany County, Pott’s Mtn. Pond; <named-content xmlns:xlink="http://www.w3.org/1999/xlink" content-type="dwc:verbatimCoordinates" xlink:type="simple"><named-content content-type="geo-json" specific-use="{&#34;type&#34;:&#34;Point&#34;,&#34;coordinates&#34;:[-80.138500,37.602000]}" id="NCID0EYYCK" xlink:type="simple">37.602°N, -80.1385°W</named-content></named-content>, ± 5000m; elev. 1097 m; 2 January 1954; R. L. Hoffman leg.; <named-content xmlns:xlink="http://www.w3.org/1999/xlink" content-type="dwc:institutional_code" xlink:title="Virginia Museum of Natural History" xlink:href="http://grbio.org/institution/virginia-museum-natural-history" xlink:type="simple">VMNH</named-content>, NAN0441 • 2 specimens; Alleghany County, Top of Little Mtn, east of Natural Well on FS 342; <named-content xmlns:xlink="http://www.w3.org/1999/xlink" content-type="dwc:verbatimCoordinates" xlink:type="simple"><named-content content-type="geo-json" specific-use="{&#34;type&#34;:&#34;Point&#34;,&#34;coordinates&#34;:[-79.913400,37.922300]}" id="NCID0EFZCK" xlink:type="simple">37.9223°N, -79.9134°W</named-content></named-content>, ± 3000m; 30 January 2002; M. W. Donahue leg.; <named-content xmlns:xlink="http://www.w3.org/1999/xlink" content-type="dwc:institutional_code" xlink:title="Virginia Museum of Natural History" xlink:href="http://grbio.org/institution/virginia-museum-natural-history" xlink:type="simple">VMNH</named-content>, NAN0446 • 50 specimens; Bath County, Douthat State Park; <named-content xmlns:xlink="http://www.w3.org/1999/xlink" content-type="dwc:verbatimCoordinates" xlink:type="simple"><named-content content-type="geo-json" specific-use="{&#34;type&#34;:&#34;Point&#34;,&#34;coordinates&#34;:[-79.802200,37.896700]}" id="NCID0ESZCK" xlink:type="simple">37.8967°N, -79.8022°W</named-content></named-content>; 13 September 1988; R. M. Shelley leg.; <named-content xmlns:xlink="http://www.w3.org/1999/xlink" content-type="dwc:institutional_code" xlink:title="North Carolina Museum of Natural Sciences" xlink:href="http://grbio.org/institution/north-carolina-museum-natural-sciences" xlink:type="simple">NCSM</named-content>, NAN0465 • 2 ♂♂; Bath County, 5.4 km NW Warm Springs, Meadow Lane Farm; <named-content xmlns:xlink="http://www.w3.org/1999/xlink" content-type="dwc:verbatimCoordinates" xlink:type="simple"><named-content content-type="geo-json" specific-use="{&#34;type&#34;:&#34;Point&#34;,&#34;coordinates&#34;:[-79.835800,38.079200]}" id="NCID0E6ZCK" xlink:type="simple">38.0792°N, -79.8358°W</named-content></named-content>; elev. 577 m; 8 April 2017; J. C. Means leg.; <abbrev xmlns:xlink="http://www.w3.org/1999/xlink" content-type="institution" xlink:title="Virginia Tech Insect Collection" id="ABBRID0EE1CK" xlink:type="simple">VTEC</abbrev>, MPE02434, MPE03672 • 1 specimen; Botetourt County, Roaring Run DF site, ca. 7 mi. NW Eagle Rock; <named-content xmlns:xlink="http://www.w3.org/1999/xlink" content-type="dwc:verbatimCoordinates" xlink:type="simple"><named-content content-type="geo-json" specific-use="{&#34;type&#34;:&#34;Point&#34;,&#34;coordinates&#34;:[-79.893300,37.707900]}" id="NCID0EW1CK" xlink:type="simple">37.7079°N, -79.8933°W</named-content></named-content>, ± 2000m; 22 August to 21 September 1996; M. W. Donahue, R. S. Hocan leg.; <named-content xmlns:xlink="http://www.w3.org/1999/xlink" content-type="dwc:institutional_code" xlink:title="Virginia Museum of Natural History" xlink:href="http://grbio.org/institution/virginia-museum-natural-history" xlink:type="simple">VMNH</named-content>, NAN0436 • 1 specimen; same collection data as for preceding; 22 September to 26 October 1996; <named-content xmlns:xlink="http://www.w3.org/1999/xlink" content-type="dwc:institutional_code" xlink:title="Virginia Museum of Natural History" xlink:href="http://grbio.org/institution/virginia-museum-natural-history" xlink:type="simple">VMNH</named-content>, NAN0438 • 1 ♂; Botetourt County, Jefferson National Forest, along forest road just north of Blackhorse Gap; <named-content xmlns:xlink="http://www.w3.org/1999/xlink" content-type="dwc:verbatimCoordinates" xlink:type="simple"><named-content content-type="geo-json" specific-use="{&#34;type&#34;:&#34;Point&#34;,&#34;coordinates&#34;:[-79.757800,37.425600]}" id="NCID0EI2CK" xlink:type="simple">37.4256°N, -79.7578°W</named-content></named-content>; elev. 727 m; 11 June 2017; C. W. Harden leg.; <abbrev xmlns:xlink="http://www.w3.org/1999/xlink" content-type="institution" xlink:title="Virginia Tech Insect Collection" id="ABBRID0EN2CK" xlink:type="simple">VTEC</abbrev>, MPE02861 • 1 specimen; Craig County, West side Johns Creek Mountain near Maggie; <named-content xmlns:xlink="http://www.w3.org/1999/xlink" content-type="dwc:verbatimCoordinates" xlink:type="simple"><named-content content-type="geo-json" specific-use="{&#34;type&#34;:&#34;Point&#34;,&#34;coordinates&#34;:[-80.386500,37.398200]}" id="NCID0E12CK" xlink:type="simple">37.3982°N, -80.3865°W</named-content></named-content>, ± 5000m; 20 April 1976; R. L. Hoffman, et fils leg.; <named-content xmlns:xlink="http://www.w3.org/1999/xlink" content-type="dwc:institutional_code" xlink:title="Virginia Museum of Natural History" xlink:href="http://grbio.org/institution/virginia-museum-natural-history" xlink:type="simple">VMNH</named-content>, NAN0443 • 2 specimens; Craig County, Barbours Creek, NW of Newcastle; <named-content xmlns:xlink="http://www.w3.org/1999/xlink" content-type="dwc:verbatimCoordinates" xlink:type="simple"><named-content content-type="geo-json" specific-use="{&#34;type&#34;:&#34;Point&#34;,&#34;coordinates&#34;:[-80.057600,37.553600]}" id="NCID0EH3CK" xlink:type="simple">37.5536°N, -80.0576°W</named-content></named-content>, ± 5000m; June 1947; R. L. Hoffman leg.; <named-content xmlns:xlink="http://www.w3.org/1999/xlink" content-type="dwc:institutional_code" xlink:title="Virginia Museum of Natural History" xlink:href="http://grbio.org/institution/virginia-museum-natural-history" xlink:type="simple">VMNH</named-content>, NAN0447 • 2 ♂♂; Craig County, Appalachian Trail parking lot near Caldwell Fields campground. Side of stream, off 621; <named-content xmlns:xlink="http://www.w3.org/1999/xlink" content-type="dwc:verbatimCoordinates" xlink:type="simple"><named-content content-type="geo-json" specific-use="{&#34;type&#34;:&#34;Point&#34;,&#34;coordinates&#34;:[-80.250300,37.379500]}" id="NCID0EU3CK" xlink:type="simple">37.3795°N, -80.2503°W</named-content></named-content>; elev. 490 m; 13 June 2018; J. C. Means leg.; <abbrev xmlns:xlink="http://www.w3.org/1999/xlink" content-type="institution" xlink:title="Virginia Tech Insect Collection" id="ABBRID0EZ3CK" xlink:type="simple">VTEC</abbrev>, MPE04304, MPE04309 • 1 ♂ and 1 ♀; Giles County, 4 miles N Pembroke, Cascades Recreation Area, Jefferson National Forest; <named-content xmlns:xlink="http://www.w3.org/1999/xlink" content-type="dwc:verbatimCoordinates" xlink:type="simple"><named-content content-type="geo-json" specific-use="{&#34;type&#34;:&#34;Point&#34;,&#34;coordinates&#34;:[-80.599400,37.353500]}" id="NCID0EL4CK" xlink:type="simple">37.3535°N, -80.5994°W</named-content></named-content>; 3 August 1981; R. M. Shelley leg.; <named-content xmlns:xlink="http://www.w3.org/1999/xlink" content-type="dwc:institutional_code" xlink:title="North Carolina Museum of Natural Sciences" xlink:href="http://grbio.org/institution/north-carolina-museum-natural-sciences" xlink:type="simple">NCSM</named-content>, NAN0460 • 2 specimens; Montgomery County, Brush Mtn. nr. Blacksburg; <named-content xmlns:xlink="http://www.w3.org/1999/xlink" content-type="dwc:verbatimCoordinates" xlink:type="simple"><named-content content-type="geo-json" specific-use="{&#34;type&#34;:&#34;Point&#34;,&#34;coordinates&#34;:[-80.465000,37.282200]}" id="NCID0EY4CK" xlink:type="simple">37.2822°N, -80.465°W</named-content></named-content>, ± 5000m; 28 November 1960; R. L. Hoffman leg.; <named-content xmlns:xlink="http://www.w3.org/1999/xlink" content-type="dwc:institutional_code" xlink:title="Virginia Museum of Natural History" xlink:href="http://grbio.org/institution/virginia-museum-natural-history" xlink:type="simple">VMNH</named-content>, NAN0431 • 2 specimens; Montgomery County, RAAP - Radford, 30 m E of RDAISA bldg.; <named-content xmlns:xlink="http://www.w3.org/1999/xlink" content-type="dwc:verbatimCoordinates" xlink:type="simple"><named-content content-type="geo-json" specific-use="{&#34;type&#34;:&#34;Point&#34;,&#34;coordinates&#34;:[-80.536600,37.185900]}" id="NCID0EF5CK" xlink:type="simple">37.1859°N, -80.5366°W</named-content></named-content>, ± 3000m; 8 May 1998; S. Garriock leg.; <named-content xmlns:xlink="http://www.w3.org/1999/xlink" content-type="dwc:institutional_code" xlink:title="Virginia Museum of Natural History" xlink:href="http://grbio.org/institution/virginia-museum-natural-history" xlink:type="simple">VMNH</named-content>, NAN0432 • 2 specimens; Montgomery County, Blacksburg; <named-content xmlns:xlink="http://www.w3.org/1999/xlink" content-type="dwc:verbatimCoordinates" xlink:type="simple"><named-content content-type="geo-json" specific-use="{&#34;type&#34;:&#34;Point&#34;,&#34;coordinates&#34;:[-80.416200,37.221000]}" id="NCID0ES5CK" xlink:type="simple">37.221°N, -80.4162°W</named-content></named-content>, ± 500m; 26 September 1957; R. L. Hoffman leg.; <named-content xmlns:xlink="http://www.w3.org/1999/xlink" content-type="dwc:institutional_code" xlink:title="Virginia Museum of Natural History" xlink:href="http://grbio.org/institution/virginia-museum-natural-history" xlink:type="simple">VMNH</named-content>, NAN0434 • 1 specimen; same collection data as for preceding; 28 October 1956; <named-content xmlns:xlink="http://www.w3.org/1999/xlink" content-type="dwc:institutional_code" xlink:title="Virginia Museum of Natural History" xlink:href="http://grbio.org/institution/virginia-museum-natural-history" xlink:type="simple">VMNH</named-content>, NAN0435 • 2 specimens; same collection data as for preceding; 26 October 1957; <named-content xmlns:xlink="http://www.w3.org/1999/xlink" content-type="dwc:institutional_code" xlink:title="Virginia Museum of Natural History" xlink:href="http://grbio.org/institution/virginia-museum-natural-history" xlink:type="simple">VMNH</named-content>, NAN0442 • 4 specimens; same collection data as for preceding; 13 April 1958; R. L. Hoffman, R. Crabill leg.; <named-content xmlns:xlink="http://www.w3.org/1999/xlink" content-type="dwc:institutional_code" xlink:title="Virginia Museum of Natural History" xlink:href="http://grbio.org/institution/virginia-museum-natural-history" xlink:type="simple">VMNH</named-content>, NAN0448 • 1 ♀; Montgomery County, Dry Run, 5 mi. NE of Blacksburg; <named-content xmlns:xlink="http://www.w3.org/1999/xlink" content-type="dwc:verbatimCoordinates" xlink:type="simple"><named-content content-type="geo-json" specific-use="{&#34;type&#34;:&#34;Point&#34;,&#34;coordinates&#34;:[-80.314300,37.279200]}" id="NCID0EO6CK" xlink:type="simple">37.2792°N, -80.3143°W</named-content></named-content>, ± 2000m; 20 April 1957; R. L. Hoffman leg.; <named-content xmlns:xlink="http://www.w3.org/1999/xlink" content-type="dwc:institutional_code" xlink:title="Virginia Museum of Natural History" xlink:href="http://grbio.org/institution/virginia-museum-natural-history" xlink:type="simple">VMNH</named-content>, NAN0440 • 1 specimen; Montgomery County, 1 mi. NE of Vicker Station; <named-content xmlns:xlink="http://www.w3.org/1999/xlink" content-type="dwc:verbatimCoordinates" xlink:type="simple"><named-content content-type="geo-json" specific-use="{&#34;type&#34;:&#34;Point&#34;,&#34;coordinates&#34;:[-80.475100,37.173800]}" id="NCID0E26CK" xlink:type="simple">37.1738°N, -80.4751°W</named-content></named-content>, ± 4000m; 11 April 1964; R. L. Hoffman leg.; <named-content xmlns:xlink="http://www.w3.org/1999/xlink" content-type="dwc:institutional_code" xlink:title="Virginia Museum of Natural History" xlink:href="http://grbio.org/institution/virginia-museum-natural-history" xlink:type="simple">VMNH</named-content>, NAN0444 • 1 specimen; Montgomery County, Trillium Vale, Blacksburg; <named-content xmlns:xlink="http://www.w3.org/1999/xlink" content-type="dwc:verbatimCoordinates" xlink:type="simple"><named-content content-type="geo-json" specific-use="{&#34;type&#34;:&#34;Point&#34;,&#34;coordinates&#34;:[-80.390200,37.228600]}" id="NCID0EIADK" xlink:type="simple">37.2286°N, -80.3902°W</named-content></named-content>, ± 1000m; 10 October 1950; R. L. Hoffman leg.; <named-content xmlns:xlink="http://www.w3.org/1999/xlink" content-type="dwc:institutional_code" xlink:title="Virginia Museum of Natural History" xlink:href="http://grbio.org/institution/virginia-museum-natural-history" xlink:type="simple">VMNH</named-content>, NAN0445 • 2 ♂♂ and 1 ♀; Montgomery County, Gateway Trail, Jefferson National Forest on Brush Mtn.; <named-content xmlns:xlink="http://www.w3.org/1999/xlink" content-type="dwc:verbatimCoordinates" xlink:type="simple"><named-content content-type="geo-json" specific-use="{&#34;type&#34;:&#34;Point&#34;,&#34;coordinates&#34;:[-80.460400,37.248800]}" id="NCID0EVADK" xlink:type="simple">37.2488°N, -80.4604°W</named-content></named-content>; 18 May 2014; P. E. Marek leg.; <abbrev xmlns:xlink="http://www.w3.org/1999/xlink" content-type="institution" xlink:title="Virginia Tech Insect Collection" id="ABBRID0E1ADK" xlink:type="simple">VTEC</abbrev>, MPE00032, MPE00038, MPE00039 • 3 ♂♂ and 1 ♀; Montgomery County, Stadium Woods, Virginia Tech Campus; <named-content xmlns:xlink="http://www.w3.org/1999/xlink" content-type="dwc:verbatimCoordinates" xlink:type="simple"><named-content content-type="geo-json" specific-use="{&#34;type&#34;:&#34;Point&#34;,&#34;coordinates&#34;:[-80.415600,37.220000]}" id="NCID0ERBDK" xlink:type="simple">37.22°N, -80.4156°W</named-content></named-content>; elev. 640 m; 15 June 2014; P. E. Marek leg.; <abbrev xmlns:xlink="http://www.w3.org/1999/xlink" content-type="institution" xlink:title="Virginia Tech Insect Collection" id="ABBRID0EWBDK" xlink:type="simple">VTEC</abbrev>, MPE00040, MPE00042, MPE00043, MPE00041 • 2 ♂♂; Montgomery County, Gateway Trail, 1/2 mile in from main trail by stream; <named-content xmlns:xlink="http://www.w3.org/1999/xlink" content-type="dwc:verbatimCoordinates" xlink:type="simple"><named-content content-type="geo-json" specific-use="{&#34;type&#34;:&#34;Point&#34;,&#34;coordinates&#34;:[-80.461000,37.250600]}" id="NCID0ESCDK" xlink:type="simple">37.2506°N, -80.461°W</named-content></named-content>, ± 3m; elev. 642 m; 26 September 2014; J. C. Means, P. E. Marek, E. Francis, K. Lawler, N. Zegler leg.; <abbrev xmlns:xlink="http://www.w3.org/1999/xlink" content-type="institution" xlink:title="Virginia Tech Insect Collection" id="ABBRID0EXCDK" xlink:type="simple">VTEC</abbrev>, MPE00226, MPE00229 • 1 ♂; Montgomery County, Golden Hills Disc Golf course, in gully; <named-content xmlns:xlink="http://www.w3.org/1999/xlink" content-type="dwc:verbatimCoordinates" xlink:type="simple"><named-content content-type="geo-json" specific-use="{&#34;type&#34;:&#34;Point&#34;,&#34;coordinates&#34;:[-80.407800,37.172900]}" id="NCID0EJDDK" xlink:type="simple">37.1729°N, -80.4078°W</named-content></named-content>, ± 3m; elev. 628 m; 8 November 2014; J. C. Means, D. A. Hennen, P. E. Marek leg.; <abbrev xmlns:xlink="http://www.w3.org/1999/xlink" content-type="institution" xlink:title="Virginia Tech Insect Collection" id="ABBRID0EODDK" xlink:type="simple">VTEC</abbrev>, MPE00276 • 1 ♂; Montgomery County, On Price Mtn., north side, in gully off old road; <named-content xmlns:xlink="http://www.w3.org/1999/xlink" content-type="dwc:verbatimCoordinates" xlink:type="simple"><named-content content-type="geo-json" specific-use="{&#34;type&#34;:&#34;Point&#34;,&#34;coordinates&#34;:[-80.457700,37.191600]}" id="NCID0E2DDK" xlink:type="simple">37.1916°N, -80.4577°W</named-content></named-content>, ± 3m; elev. 674 m; 28 July 2015; P. E. Marek, P. L. Shorter, J. C. Means, V. Wong leg.; <abbrev xmlns:xlink="http://www.w3.org/1999/xlink" content-type="institution" xlink:title="Virginia Tech Insect Collection" id="ABBRID0EAEDK" xlink:type="simple">VTEC</abbrev>, MPE00765 • 2 ♂♂; Montgomery County, Pandapas Pond, in bottomland below horse trail parking lot; <named-content xmlns:xlink="http://www.w3.org/1999/xlink" content-type="dwc:verbatimCoordinates" xlink:type="simple"><named-content content-type="geo-json" specific-use="{&#34;type&#34;:&#34;Point&#34;,&#34;coordinates&#34;:[-80.448500,37.282400]}" id="NCID0ENEDK" xlink:type="simple">37.2824°N, -80.4485°W</named-content></named-content>; 22 September 2015; J. C. Means leg.; <abbrev xmlns:xlink="http://www.w3.org/1999/xlink" content-type="institution" xlink:title="Virginia Tech Insect Collection" id="ABBRID0ESEDK" xlink:type="simple">VTEC</abbrev>, MPE00835, MPE00837 • 1 ♂; Montgomery County, Blacksburg: Along the edge of the Duck Pond, Virginia Tech Campus; <named-content xmlns:xlink="http://www.w3.org/1999/xlink" content-type="dwc:verbatimCoordinates" xlink:type="simple"><named-content content-type="geo-json" specific-use="{&#34;type&#34;:&#34;Point&#34;,&#34;coordinates&#34;:[-80.427200,37.225100]}" id="NCID0EEFDK" xlink:type="simple">37.2251°N, -80.4272°W</named-content></named-content>; 15 October 2015; K. Lawler leg.; <abbrev xmlns:xlink="http://www.w3.org/1999/xlink" content-type="institution" xlink:title="Virginia Tech Insect Collection" id="ABBRID0EJFDK" xlink:type="simple">VTEC</abbrev>, MPE00896 • 1 ♀; Montgomery County, Blacksburg: Virginia Tech campus, Stadium Woods; <named-content xmlns:xlink="http://www.w3.org/1999/xlink" content-type="dwc:verbatimCoordinates" xlink:type="simple"><named-content content-type="geo-json" specific-use="{&#34;type&#34;:&#34;Point&#34;,&#34;coordinates&#34;:[-80.416400,37.220800]}" id="NCID0EWFDK" xlink:type="simple">37.2208°N, -80.4164°W</named-content></named-content>; 12 October 2015; K. Lawler leg.; <abbrev xmlns:xlink="http://www.w3.org/1999/xlink" content-type="institution" xlink:title="Virginia Tech Insect Collection" id="ABBRID0E2FDK" xlink:type="simple">VTEC</abbrev>, MPE00897 • 2 ♂♂ and 4 ♀♀; Montgomery County, Jefferson Nat’l Forest, off Craig Creek Rd. (621); <named-content xmlns:xlink="http://www.w3.org/1999/xlink" content-type="dwc:verbatimCoordinates" xlink:type="simple"><named-content content-type="geo-json" specific-use="{&#34;type&#34;:&#34;Point&#34;,&#34;coordinates&#34;:[-80.325100,37.347700]}" id="NCID0EIGDK" xlink:type="simple">37.3477°N, -80.3251°W</named-content></named-content>, ± 2m; elev. 599 m; 6 October 2016; P. L. Shorter, P. E. Marek, J. C. Means, V. Wong leg.; <abbrev xmlns:xlink="http://www.w3.org/1999/xlink" content-type="institution" xlink:title="Virginia Tech Insect Collection" id="ABBRID0ENGDK" xlink:type="simple">VTEC</abbrev>, MPE02145, MPE02155, MPE02153, MPE02154, MPE02156, MPE02157 • 5 ♂♂; Montgomery County, Blacksburg: Stadium Woods; <named-content xmlns:xlink="http://www.w3.org/1999/xlink" content-type="dwc:verbatimCoordinates" xlink:type="simple"><named-content content-type="geo-json" specific-use="{&#34;type&#34;:&#34;Point&#34;,&#34;coordinates&#34;:[-80.416700,37.220800]}" id="NCID0ETHDK" xlink:type="simple">37.2208°N, -80.4167°W</named-content></named-content>; elev. 635 m; 9 November 2017; J. C. Means, D. A. Hennen, G. G. Schiermeyer leg.; <abbrev xmlns:xlink="http://www.w3.org/1999/xlink" content-type="institution" xlink:title="Virginia Tech Insect Collection" id="ABBRID0EYHDK" xlink:type="simple">VTEC</abbrev>, MPE03459, MPE03460, MPE03461, MPE03462, MPE03463 • 1 ♀; Montgomery County, Stadium Woods; <named-content xmlns:xlink="http://www.w3.org/1999/xlink" content-type="dwc:verbatimCoordinates" xlink:type="simple"><named-content content-type="geo-json" specific-use="{&#34;type&#34;:&#34;Point&#34;,&#34;coordinates&#34;:[-80.416700,37.220800]}" id="NCID0EZIDK" xlink:type="simple">37.2208°N, -80.4167°W</named-content></named-content>; 27 October 2017; G. G. Schiermeyer leg.; <abbrev xmlns:xlink="http://www.w3.org/1999/xlink" content-type="institution" xlink:title="Virginia Tech Insect Collection" id="ABBRID0E5IDK" xlink:type="simple">VTEC</abbrev>, MPE03676 • 1 ♂; Montgomery County, Gateway Trail, near entrance; <named-content xmlns:xlink="http://www.w3.org/1999/xlink" content-type="dwc:verbatimCoordinates" xlink:type="simple"><named-content content-type="geo-json" specific-use="{&#34;type&#34;:&#34;Point&#34;,&#34;coordinates&#34;:[-80.460400,37.248800]}" id="NCID0ELJDK" xlink:type="simple">37.2488°N, -80.4604°W</named-content></named-content>; elev. 603 m; 25 September 2013; P. E. Marek leg.; <abbrev xmlns:xlink="http://www.w3.org/1999/xlink" content-type="institution" xlink:title="Virginia Tech Insect Collection" id="ABBRID0EQJDK" xlink:type="simple">VTEC</abbrev>, MPE03716 • 2 ♂♂; Montgomery County, Blacksburg, end of Valley View Drive near quarry; <named-content xmlns:xlink="http://www.w3.org/1999/xlink" content-type="dwc:verbatimCoordinates" xlink:type="simple"><named-content content-type="geo-json" specific-use="{&#34;type&#34;:&#34;Point&#34;,&#34;coordinates&#34;:[-80.389400,37.221800]}" id="NCID0E4JDK" xlink:type="simple">37.2218°N, -80.3894°W</named-content></named-content>, ± 3m; elev. 680 m; 13 September 2019; F. Vasquez, J. C. Means, P. E. Marek, D. A. Hennen, I. Huerta leg.; <abbrev xmlns:xlink="http://www.w3.org/1999/xlink" content-type="institution" xlink:title="Virginia Tech Insect Collection" id="ABBRID0ECKDK" xlink:type="simple">VTEC</abbrev>, MPE04999, MPE05000 • 1 specimen; Roanoke County; <named-content xmlns:xlink="http://www.w3.org/1999/xlink" content-type="dwc:verbatimCoordinates" xlink:type="simple"><named-content content-type="geo-json" specific-use="{&#34;type&#34;:&#34;Point&#34;,&#34;coordinates&#34;:[-80.050000,37.280000]}" id="NCID0EUKDK" xlink:type="simple">37.28°N, -80.05°W</named-content></named-content>; 7 April 1965; <named-content xmlns:xlink="http://www.w3.org/1999/xlink" content-type="dwc:institutional_code" xlink:title="Virginia Museum of Natural History" xlink:href="http://grbio.org/institution/virginia-museum-natural-history" xlink:type="simple">VMNH</named-content>, NAN0437 • 1 specimen; Roanoke County, Along Rt. 624, 4.5 miles SW of Catawba; <named-content xmlns:xlink="http://www.w3.org/1999/xlink" content-type="dwc:verbatimCoordinates" xlink:type="simple"><named-content content-type="geo-json" specific-use="{&#34;type&#34;:&#34;Point&#34;,&#34;coordinates&#34;:[-80.173700,37.351200]}" id="NCID0EBLDK" xlink:type="simple">37.3512°N, -80.1737°W</named-content></named-content>, ± 1000m; 9 April 1964; R. L. Hoffman leg.; <named-content xmlns:xlink="http://www.w3.org/1999/xlink" content-type="dwc:institutional_code" xlink:title="Virginia Museum of Natural History" xlink:href="http://grbio.org/institution/virginia-museum-natural-history" xlink:type="simple">VMNH</named-content>, NAN0439 • 3 ♂♂ and 1 ♀; Roanoke County, Salem, Carvin’s Cove, down a huge gully off the Trough Trail, bank of stream; <named-content xmlns:xlink="http://www.w3.org/1999/xlink" content-type="dwc:verbatimCoordinates" xlink:type="simple"><named-content content-type="geo-json" specific-use="{&#34;type&#34;:&#34;Point&#34;,&#34;coordinates&#34;:[-79.993900,37.359900]}" id="NCID0EOLDK" xlink:type="simple">37.3599°N, -79.9939°W</named-content></named-content>; elev. 451 m; 20 November 2016; J. C. Means leg.; <abbrev xmlns:xlink="http://www.w3.org/1999/xlink" content-type="institution" xlink:title="Virginia Tech Insect Collection" id="ABBRID0ETLDK" xlink:type="simple">VTEC</abbrev>, MPE02263, MPE02264, MPE03711, MPE02265. Complete material examined information listed in Suppl. material <xref ref-type="supplementary-material" rid="S1">1</xref>.</p></tp:treatment-sec><tp:treatment-sec sec-type="diagnosis" id="SECID0EQMDK"><title>Diagnosis.</title><p>Adults <italic>of <tp:taxon-name><tp:taxon-name-part taxon-name-part-type="genus" reg="Nannaria">Nannaria</tp:taxon-name-part><tp:taxon-name-part taxon-name-part-type="species" reg="ericacea">ericacea</tp:taxon-name-part></tp:taxon-name></italic> can be separated from the geographically close and morphologically similar species <italic><tp:taxon-name><tp:taxon-name-part taxon-name-part-type="genus" reg="Nannaria">N.</tp:taxon-name-part><tp:taxon-name-part taxon-name-part-type="species" reg="liriodendra">liriodendra</tp:taxon-name-part></tp:taxon-name></italic> sp. nov. and <italic><tp:taxon-name><tp:taxon-name-part taxon-name-part-type="genus" reg="Nannaria">N.</tp:taxon-name-part><tp:taxon-name-part taxon-name-part-type="species" reg="paraptoma">paraptoma</tp:taxon-name-part></tp:taxon-name></italic> sp. nov. by the following characters. Acropodite arc straight, with abrupt bend at tip, rather than gradually curving as in <italic><tp:taxon-name><tp:taxon-name-part taxon-name-part-type="genus" reg="Nannaria">N.</tp:taxon-name-part><tp:taxon-name-part taxon-name-part-type="species" reg="liriodendra">liriodendra</tp:taxon-name-part></tp:taxon-name></italic> sp. nov. and <italic><tp:taxon-name><tp:taxon-name-part taxon-name-part-type="genus" reg="Nannaria">N.</tp:taxon-name-part><tp:taxon-name-part taxon-name-part-type="species" reg="paraptoma">paraptoma</tp:taxon-name-part></tp:taxon-name></italic> sp. nov. Acropodite tip medial flange triangular, not as long as the dorsal triangular projection of <italic><tp:taxon-name><tp:taxon-name-part taxon-name-part-type="genus" reg="Nannaria">N.</tp:taxon-name-part><tp:taxon-name-part taxon-name-part-type="species" reg="paraptoma">paraptoma</tp:taxon-name-part></tp:taxon-name></italic> sp. nov.</p></tp:treatment-sec><tp:treatment-sec sec-type="description" id="SECID0EZODK"><title>Description.</title><p>Suppl. material <xref ref-type="supplementary-material" rid="S2">2</xref>. Based on (♂) MPE02263 and (♀) MPE02265.</p><p><bold>Measurements</bold>: Taken from (♂) specimen MPE02263: <abbrev xmlns:xlink="http://www.w3.org/1999/xlink" xlink:title="body length" id="ABBRID0EWPDK" xlink:type="simple">BL</abbrev> = 38.48, <abbrev xmlns:xlink="http://www.w3.org/1999/xlink" xlink:title="collum width" id="ABBRID0E1PDK" xlink:type="simple">CW</abbrev> = 4.35, <abbrev xmlns:xlink="http://www.w3.org/1999/xlink" xlink:title="intergenal width" id="ABBRID0E5PDK" xlink:type="simple">IW</abbrev> = 3.12, <abbrev xmlns:xlink="http://www.w3.org/1999/xlink" xlink:title="interantennal socket width" id="ABBRID0ECQDK" xlink:type="simple">ISW</abbrev> = 0.85, <abbrev xmlns:xlink="http://www.w3.org/1999/xlink" xlink:title="body ring 10 width" id="ABBRID0EGQDK" xlink:type="simple">B10W</abbrev> = 5.63, <abbrev xmlns:xlink="http://www.w3.org/1999/xlink" xlink:title="body ring 10 height" id="ABBRID0EKQDK" xlink:type="simple">B10H</abbrev> = 3.44. <bold>Color.</bold> Tergites with two paranotal orange-red spots, collum outlined in orange-red, and tergites with background black to brown (Fig. <xref ref-type="fig" rid="F16">16</xref>). <bold>Gonopods.</bold> Male gonopod acropodite arc straight, with abrupt bend distally (Fig. <xref ref-type="fig" rid="F17">17A–C</xref>). Acropodite anterior bend with gentle twist (Fig. <xref ref-type="fig" rid="F17">17C</xref>), acropodite medial flange absent. Acropodite tip medial flange a large triangular process, slightly curved (Fig. <xref ref-type="fig" rid="F17">17C</xref>). Acropodite tip lateral flange triangular (Fig. <xref ref-type="fig" rid="F17">17A</xref>). Acropodite tip entire, slightly expanded with small lateral and medial lobes (Fig. <xref ref-type="fig" rid="F17">17A</xref>), acropodite tip directed ventrally. Prefemoral process simple, curving (Fig. <xref ref-type="fig" rid="F17">17A</xref>), with tip directed cephalically (Fig. <xref ref-type="fig" rid="F17">17B</xref>). <bold>Cyphopods.</bold> Female cyphopod receptacle triangular.</p><fig id="F16" position="float" orientation="portrait"><object-id xmlns:xlink="http://www.w3.org/1999/xlink" content-type="doi" xlink:type="simple">10.3897/zookeys.1096.73485.figure16</object-id><object-id xmlns:xlink="http://www.w3.org/1999/xlink" content-type="arpha" xlink:type="simple">B3491BC7-FE54-5656-AFFC-A57D4C405B72</object-id><label>Figure 16.</label><caption><p><italic><tp:taxon-name><tp:taxon-name-part taxon-name-part-type="genus" reg="Nannaria">Nannaria</tp:taxon-name-part><tp:taxon-name-part taxon-name-part-type="species" reg="ericacea">ericacea</tp:taxon-name-part></tp:taxon-name></italic>, in situ, male (MPE02263) from Roanoke County, Virginia.</p></caption><graphic xmlns:xlink="http://www.w3.org/1999/xlink" xlink:href="zookeys-1096-017-g016.jpg" position="float" orientation="portrait" xlink:type="simple" id="oo_672968.jpg"><uri content-type="original_file" xlink:type="simple">https://binary.pensoft.net/fig/672968</uri></graphic></fig><fig id="F17" position="float" orientation="portrait"><object-id xmlns:xlink="http://www.w3.org/1999/xlink" content-type="doi" xlink:type="simple">10.3897/zookeys.1096.73485.figure17</object-id><object-id xmlns:xlink="http://www.w3.org/1999/xlink" content-type="arpha" xlink:type="simple">B7969D6C-CB9D-5966-95A1-507E948EAAD6</object-id><label>Figure 17.</label><caption><p>Left gonopod of <italic><tp:taxon-name><tp:taxon-name-part taxon-name-part-type="genus" reg="Nannaria">Nannaria</tp:taxon-name-part><tp:taxon-name-part taxon-name-part-type="species" reg="ericacea">ericacea</tp:taxon-name-part></tp:taxon-name></italic> (MPE02263, Roanoke County, Virginia) <bold>A</bold> anterior view <bold>B</bold> medial view <bold>C</bold> posterior view. Scale bar: 1 mm.</p></caption><graphic xmlns:xlink="http://www.w3.org/1999/xlink" xlink:href="zookeys-1096-017-g017.jpg" position="float" orientation="portrait" xlink:type="simple" id="oo_672969.jpg"><uri content-type="original_file" xlink:type="simple">https://binary.pensoft.net/fig/672969</uri></graphic></fig></tp:treatment-sec><tp:treatment-sec sec-type="variation" id="SECID0EUTDK"><title>Variation.</title><p>Acropodite tip sometimes lacking small distal lobes, size of acropodite medial flange typically large, but sometimes smaller.</p></tp:treatment-sec><tp:treatment-sec sec-type="distribution" id="SECID0EZTDK"><title>Distribution.</title><p>Restricted to Virginia, <italic><tp:taxon-name><tp:taxon-name-part taxon-name-part-type="genus" reg="Nannaria">Nannaria</tp:taxon-name-part><tp:taxon-name-part taxon-name-part-type="species" reg="ericacea">ericacea</tp:taxon-name-part></tp:taxon-name></italic> has been recorded from the following counties: Alleghany, Bath, Botetourt, Craig, Giles, Montgomery, and Roanoke (Fig. <xref ref-type="fig" rid="F51">51</xref>).</p></tp:treatment-sec><tp:treatment-sec sec-type="Ecological notes" id="SECID0EOUDK"><title>Ecological notes.</title><p><italic><tp:taxon-name><tp:taxon-name-part taxon-name-part-type="genus" reg="Nannaria">Nannaria</tp:taxon-name-part><tp:taxon-name-part taxon-name-part-type="species" reg="ericacea">ericacea</tp:taxon-name-part></tp:taxon-name></italic> has been collected in a variety of habitats, ranging from pine-oak forests to ericaceous forests of rhododendron and hemlock. Elevation records range from 451 meters to 1097 meters. <xref ref-type="bibr" rid="B36">Hoffman (1949b)</xref> provided a thorough description of the habitat at the type locality, describing it as “a deep watergap in sandstone ridges, with the forest composed chiefly of <italic><tp:taxon-name><tp:taxon-name-part taxon-name-part-type="genus" reg="Tsuga">Tsuga</tp:taxon-name-part><tp:taxon-name-part taxon-name-part-type="species" reg="canadensis">canadensis</tp:taxon-name-part></tp:taxon-name></italic>, <italic><tp:taxon-name><tp:taxon-name-part taxon-name-part-type="genus" reg="Liriodendron">Liriodendron</tp:taxon-name-part><tp:taxon-name-part taxon-name-part-type="species" reg="tulipifera">tulipifera</tp:taxon-name-part></tp:taxon-name></italic>, <italic><tp:taxon-name><tp:taxon-name-part taxon-name-part-type="genus" reg="Quercus">Quercus</tp:taxon-name-part><tp:taxon-name-part taxon-name-part-type="species" reg="alba">alba</tp:taxon-name-part></tp:taxon-name></italic>, <italic><tp:taxon-name><tp:taxon-name-part taxon-name-part-type="genus" reg="Quercus">Q.</tp:taxon-name-part><tp:taxon-name-part taxon-name-part-type="species" reg="prinus">prinus</tp:taxon-name-part></tp:taxon-name></italic> [now <italic><tp:taxon-name><tp:taxon-name-part taxon-name-part-type="genus" reg="Quercus">Quercus</tp:taxon-name-part><tp:taxon-name-part taxon-name-part-type="species" reg="montana">montana</tp:taxon-name-part></tp:taxon-name></italic> Willd.], <italic><tp:taxon-name><tp:taxon-name-part taxon-name-part-type="genus" reg="Acer">Acer</tp:taxon-name-part><tp:taxon-name-part taxon-name-part-type="species" reg="rubrum">rubrum</tp:taxon-name-part></tp:taxon-name></italic>, <italic><tp:taxon-name><tp:taxon-name-part taxon-name-part-type="genus" reg="Acer">A.</tp:taxon-name-part><tp:taxon-name-part taxon-name-part-type="species" reg="pennsylvanicum">pennsylvanicum</tp:taxon-name-part></tp:taxon-name></italic>, <italic><tp:taxon-name><tp:taxon-name-part taxon-name-part-type="genus" reg="Rhododendron">Rhododendron</tp:taxon-name-part><tp:taxon-name-part taxon-name-part-type="species" reg="maximum">maximum</tp:taxon-name-part></tp:taxon-name></italic>, and <italic><tp:taxon-name><tp:taxon-name-part taxon-name-part-type="genus" reg="Kalmia">Kalmia</tp:taxon-name-part><tp:taxon-name-part taxon-name-part-type="species" reg="latifolia">latifolia</tp:taxon-name-part></tp:taxon-name></italic>. Herbaceous plants at the type locality include <italic><tp:taxon-name><tp:taxon-name-part taxon-name-part-type="genus" reg="Urtica">Urtica</tp:taxon-name-part><tp:taxon-name-part taxon-name-part-type="species" reg="dioica">dioica</tp:taxon-name-part></tp:taxon-name></italic>, <italic><tp:taxon-name><tp:taxon-name-part taxon-name-part-type="genus" reg="Mitella">Mitella</tp:taxon-name-part><tp:taxon-name-part taxon-name-part-type="species" reg="diphylla">diphylla</tp:taxon-name-part></tp:taxon-name></italic>, <italic><tp:taxon-name><tp:taxon-name-part taxon-name-part-type="genus" reg="Mitchella">Mitchella</tp:taxon-name-part><tp:taxon-name-part taxon-name-part-type="species" reg="repens">repens</tp:taxon-name-part></tp:taxon-name></italic>, and the ferns <italic><tp:taxon-name><tp:taxon-name-part taxon-name-part-type="genus" reg="Polypodium">Polypodium</tp:taxon-name-part><tp:taxon-name-part taxon-name-part-type="species" reg="virginianum">virginianum</tp:taxon-name-part></tp:taxon-name></italic> and <italic><tp:taxon-name><tp:taxon-name-part taxon-name-part-type="genus" reg="Polystichum">Polystichum</tp:taxon-name-part><tp:taxon-name-part taxon-name-part-type="species" reg="acrostichoides">acrostichoides</tp:taxon-name-part></tp:taxon-name></italic>.”</p></tp:treatment-sec><tp:treatment-sec sec-type="etymology" id="SECID0E4ZDK"><title>Etymology.</title><p>The specific epithet <italic><tp:taxon-name><tp:taxon-name-part taxon-name-part-type="genus" reg="Nannaria"/><tp:taxon-name-part taxon-name-part-type="species" reg="ericacea">ericacea</tp:taxon-name-part></tp:taxon-name></italic> derives from the Greek <italic>ereike</italic>, heather, referring to the flowering plant family <tp:taxon-name><tp:taxon-name-part taxon-name-part-type="family">Ericaceae</tp:taxon-name-part></tp:taxon-name>, known as the heath or heather family. The name was given based on the abundance of this species in ericaceous habitats (<xref ref-type="bibr" rid="B36">Hoffman 1949b</xref>).</p></tp:treatment-sec><tp:treatment-sec><!--Section generated to contain objects referenced in tp:taxon-treatment.--><supplementary-material xmlns:xlink="http://www.w3.org/1999/xlink" id="S1" position="float" orientation="portrait" xlink:type="simple"><object-id content-type="doi" xlink:type="simple">10.3897/zookeys.1096.73485.suppl1</object-id><object-id content-type="arpha" xlink:type="simple">112104D2-9CD7-5BFB-8F09-23AE9C84E393</object-id><label>Supplementary material 1</label><caption><p><italic><tp:taxon-name><tp:taxon-name-part taxon-name-part-type="genus" reg="Nannaria">Nannaria</tp:taxon-name-part><tp:taxon-name-part taxon-name-part-type="species" reg="wilsoni">wilsoni</tp:taxon-name-part></tp:taxon-name></italic> species group specimens examined</p></caption><statement content-type="dataType"><label>Data type</label><p>Occurrences.</p></statement><statement content-type="notes"><label>Explanation note</label><p>A Darwin Core Standard spreadsheet of the <italic><tp:taxon-name><tp:taxon-name-part taxon-name-part-type="genus" reg="Nannaria">Nannaria</tp:taxon-name-part><tp:taxon-name-part taxon-name-part-type="species" reg="wilsoni">wilsoni</tp:taxon-name-part></tp:taxon-name></italic> species group specimens examined.</p></statement><media xlink:href="zookeys-1096-017-s001.xlsx" mimetype="application" mime-subtype="vnd.openxmlformats-officedocument.spreadsheetml.sheet" position="float" orientation="portrait" xlink:type="simple" id="oo_673005.xlsx"><uri content-type="original_file" xlink:type="simple">https://binary.pensoft.net/file/673005</uri></media><permissions><license xlink:type="simple"><license-p>This dataset is made available under the Open Database License (http://opendatacommons.org/licenses/odbl/1.0/). The Open Database License (ODbL) is a license agreement intended to allow users to freely share, modify, and use this Dataset while maintaining this same freedom for others, provided that the original source and author(s) are credited.</license-p></license></permissions><attrib specific-use="authors">Derek A. Hennen, Jackson C. Means, Paul E. Marek</attrib></supplementary-material><supplementary-material xmlns:xlink="http://www.w3.org/1999/xlink" id="S2" position="float" orientation="portrait" xlink:type="simple"><object-id content-type="doi" xlink:type="simple">10.3897/zookeys.1096.73485.suppl2</object-id><object-id content-type="arpha" xlink:type="simple">E2DBDFDB-F3BF-587D-A5AF-53DB8B214896</object-id><label>Supplementary material 2</label><caption><p><italic><tp:taxon-name><tp:taxon-name-part taxon-name-part-type="genus" reg="Nannaria">Nannaria</tp:taxon-name-part><tp:taxon-name-part taxon-name-part-type="species" reg="wilsoni">wilsoni</tp:taxon-name-part></tp:taxon-name></italic> species group morphology scoring matrix</p></caption><statement content-type="dataType"><label>Data type</label><p>Morphological scoring matrix.</p></statement><statement content-type="notes"><label>Explanation note</label><p>A spreadsheet with the morphological characters scored for each species in the <italic><tp:taxon-name><tp:taxon-name-part taxon-name-part-type="genus" reg="Nannaria">Nannaria</tp:taxon-name-part><tp:taxon-name-part taxon-name-part-type="species" reg="wilsoni">wilsoni</tp:taxon-name-part></tp:taxon-name></italic> group.</p></statement><media xlink:href="zookeys-1096-017-s002.xlsx" mimetype="application" mime-subtype="vnd.openxmlformats-officedocument.spreadsheetml.sheet" position="float" orientation="portrait" xlink:type="simple" id="oo_673006.xlsx"><uri content-type="original_file" xlink:type="simple">https://binary.pensoft.net/file/673006</uri></media><permissions><license xlink:type="simple"><license-p>This dataset is made available under the Open Database License (http://opendatacommons.org/licenses/odbl/1.0/). The Open Database License (ODbL) is a license agreement intended to allow users to freely share, modify, and use this Dataset while maintaining this same freedom for others, provided that the original source and author(s) are credited.</license-p></license></permissions><attrib specific-use="authors">Derek A. Hennen, Jackson C. Means, Paul E. Marek</attrib></supplementary-material><fig id="F51" position="float" orientation="portrait"><object-id xmlns:xlink="http://www.w3.org/1999/xlink" content-type="doi" xlink:type="simple">10.3897/zookeys.1096.73485.figure51</object-id><object-id xmlns:xlink="http://www.w3.org/1999/xlink" content-type="arpha" xlink:type="simple">5E222B05-66C0-5440-917D-D7E6BB195F56</object-id><label>Figure 51.</label><caption><p>Distribution of the Central Appalachian species of the <italic><tp:taxon-name><tp:taxon-name-part taxon-name-part-type="genus" reg="Nannaria">Nannaria</tp:taxon-name-part><tp:taxon-name-part taxon-name-part-type="species" reg="wilsoni">wilsoni</tp:taxon-name-part></tp:taxon-name></italic> species group. Dots = described species, stars = new species.</p></caption><graphic xmlns:xlink="http://www.w3.org/1999/xlink" xlink:href="zookeys-1096-017-g051.jpg" position="float" orientation="portrait" xlink:type="simple" id="oo_673003.jpg"><uri content-type="original_file" xlink:type="simple">https://binary.pensoft.net/fig/673003</uri></graphic></fig></tp:treatment-sec><ref-list><ref id="B25"><mixed-citation xmlns:xlink="http://www.w3.org/1999/xlink" xlink:type="simple"><person-group><name name-style="western"><surname>Chamberlin</surname><given-names>RV</given-names></name><name name-style="western"><surname>Hoffman</surname><given-names>RL</given-names></name></person-group> (<year>1958</year>) <article-title>Checklist of the millipeds of North America.</article-title><source>Bulletin - United States National Museum</source><volume>212</volume>(<issue>212</issue>): <fpage>1</fpage>–<lpage>236</lpage>. <ext-link xlink:href="10.5479/si.03629236.212" ext-link-type="doi" xlink:type="simple">https://doi.org/10.5479/si.03629236.212</ext-link></mixed-citation></ref><ref id="B45"><mixed-citation xmlns:xlink="http://www.w3.org/1999/xlink" xlink:type="simple"><person-group><name name-style="western"><surname>Hoffman</surname><given-names>RL</given-names></name></person-group> (<year>1999</year>) <article-title>Checklist of the millipedes of North and Middle America.</article-title><source>Virginia Museum of Natural History Special Publication</source><volume>8</volume>: <fpage>1</fpage>–<lpage>584</lpage>.</mixed-citation></ref><ref id="B62"><mixed-citation xmlns:xlink="http://www.w3.org/1999/xlink" xlink:type="simple"><person-group><name name-style="western"><surname>Means</surname><given-names>JC</given-names></name><name name-style="western"><surname>Hennen</surname><given-names>DA</given-names></name><name name-style="western"><surname>Tanabe</surname><given-names>T</given-names></name><name name-style="western"><surname>Marek</surname><given-names>PE</given-names></name></person-group> (<year>2021a</year>) <article-title>Phylogenetic systematics of the millipede family <tp:taxon-name><tp:taxon-name-part taxon-name-part-type="family">Xystodesmidae</tp:taxon-name-part></tp:taxon-name>.</article-title><source>Insect Systematics and Diversity</source><volume>5</volume>(<issue>2</issue>): <fpage>1</fpage>–<lpage>26</lpage>. <ext-link xlink:href="10.1093/isd/ixab003" ext-link-type="doi" xlink:type="simple">https://doi.org/10.1093/isd/ixab003</ext-link></mixed-citation></ref><ref id="B63"><mixed-citation xmlns:xlink="http://www.w3.org/1999/xlink" xlink:type="simple"><person-group><name name-style="western"><surname>Means</surname><given-names>JC</given-names></name><name name-style="western"><surname>Hennen</surname><given-names>DA</given-names></name><name name-style="western"><surname>Marek</surname><given-names>PE</given-names></name></person-group> (<year>2021b</year>) <article-title>A revision of the <italic><tp:taxon-name><tp:taxon-name-part taxon-name-part-type="genus"/><tp:taxon-name-part taxon-name-part-type="species">minor</tp:taxon-name-part></tp:taxon-name></italic> species group in the millipede genus <italic><tp:taxon-name><tp:taxon-name-part taxon-name-part-type="genus">Nannaria</tp:taxon-name-part></tp:taxon-name></italic> Chamberlin, 1918 (<tp:taxon-name><tp:taxon-name-part taxon-name-part-type="class">Diplopoda</tp:taxon-name-part></tp:taxon-name>, <tp:taxon-name><tp:taxon-name-part taxon-name-part-type="order">Polydesmida</tp:taxon-name-part></tp:taxon-name>, <tp:taxon-name><tp:taxon-name-part taxon-name-part-type="family">Xystodesmidae</tp:taxon-name-part></tp:taxon-name>).</article-title><source>ZooKeys</source><volume>1030</volume>: <fpage>1</fpage>–<lpage>180</lpage>. <ext-link xlink:href="10.3897/zookeys.1030.62544" ext-link-type="doi" xlink:type="simple">https://doi.org/10.3897/zookeys.1030.62544</ext-link></mixed-citation></ref><ref id="B36"><mixed-citation xmlns:xlink="http://www.w3.org/1999/xlink" xlink:type="simple"><person-group><name name-style="western"><surname>Hoffman</surname><given-names>RL</given-names></name></person-group> (<year>1949b</year>) <article-title>Nine new xystodesmid millipeds from Virginia and West Virginia, with records of established species.</article-title><source>Proceedings of the United States National Museum</source><volume>99</volume>(<issue>3244</issue>): <fpage>371</fpage>–<lpage>389</lpage>. <ext-link xlink:href="10.5479/si.00963801.99-3244.371" ext-link-type="doi" xlink:type="simple">https://doi.org/10.5479/si.00963801.99-3244.371</ext-link></mixed-citation></ref></ref-list></tp:taxon-treatment>
