# Supplementary material for: ﻿A revision of the wilsoni species group in the millipede genus Nannaria Chamberlin, 1918 (Diplopoda, Polydesmida, Xystodesmidae)
Source: Zookeys. 2022 Apr 15;1096:17–118. doi: 10.3897/zookeys.1096.73485 (PMC9033750; doi:10.3897/zookeys.1096.73485)
Supplement: XML Treatment for Nannaria lutra [file zookeys.1096.73485-treatment13.xml]

<!DOCTYPE tp:taxon-treatment
  PUBLIC "-//TaxonX//DTD Taxonomic Treatment Publishing DTD v0 20100105//EN" "tax-treatment-NSO.dtd">
<tp:taxon-treatment xmlns:tp="http://www.plazi.org/taxpub"><tp:treatment-meta><kwd-group><label>Taxon classification</label><kwd>
                <named-content content-type="kingdom">Animalia</named-content>
              </kwd><kwd>
                <named-content content-type="order">Polydesmida</named-content>
              </kwd><kwd>
                <named-content content-type="family">Xystodesmidae</named-content>
              </kwd></kwd-group><mixed-citation publication-type="journal"><person-group><name><surname>Hennen</surname><given-names>Derek A.</given-names></name><name><surname>Means</surname><given-names>Jackson C.</given-names></name><name><surname>Marek</surname><given-names>Paul E.</given-names></name></person-group><article-title>﻿A revision of the <italic><tp:taxon-name><tp:taxon-name-part taxon-name-part-type="genus" reg="Nannaria"/><tp:taxon-name-part taxon-name-part-type="species" reg="wilsoni">wilsoni</tp:taxon-name-part></tp:taxon-name></italic> species group in the millipede genus <italic><tp:taxon-name><tp:taxon-name-part taxon-name-part-type="genus" reg="Nannaria">Nannaria</tp:taxon-name-part></tp:taxon-name></italic> Chamberlin, 1918 (<tp:taxon-name><tp:taxon-name-part taxon-name-part-type="class">Diplopoda</tp:taxon-name-part></tp:taxon-name>, <tp:taxon-name><tp:taxon-name-part taxon-name-part-type="order">Polydesmida</tp:taxon-name-part></tp:taxon-name>, <tp:taxon-name><tp:taxon-name-part taxon-name-part-type="family">Xystodesmidae</tp:taxon-name-part></tp:taxon-name>)</article-title><source>Zookeys</source><day>15</day><month>04</month><year>2022</year><volume>1096</volume><fpage>17</fpage><lpage>118</lpage><pub-id pub-id-type="doi">10.3897/zookeys.1096.73485</pub-id></mixed-citation></tp:treatment-meta><tp:nomenclature><label>﻿</label><tp:taxon-name>
              <object-id xmlns:xlink="http://www.w3.org/1999/xlink" content-type="arpha" xlink:type="simple">1B3699BC-E59E-57F1-93EF-5A4C64A0FAAE</object-id>
              <tp:taxon-name-part taxon-name-part-type="genus" reg="Nannaria">Nannaria</tp:taxon-name-part>
              <tp:taxon-name-part taxon-name-part-type="species" reg="lutra">lutra</tp:taxon-name-part>
              <object-id xmlns:xlink="http://www.w3.org/1999/xlink" content-type="zoobank" xlink:type="simple">http://zoobank.org/E7E48D0E-44E4-46ED-B7AA-ED4D5C5C9186</object-id>
            </tp:taxon-name><tp:taxon-status xmlns:xlink="http://www.w3.org/1999/xlink" xlink:type="simple">sp. nov.</tp:taxon-status><xref ref-type="fig" rid="F24">Vernacular name: The Otter Twisted-Claw Millipede Figs 24</xref><xref ref-type="fig" rid="F25">, 25</xref></tp:nomenclature><tp:treatment-sec sec-type="material" id="SECID0EPKFK"><title>Material examined.</title><p><bold>Type material: <italic>Holotype</italic></bold>: United States – <bold>Virginia</bold> • ♂; Rockbridge County, Glasgow: Jefferson National Forest, James River Face Wilderness, Balcony Falls Trailhead, at end of SR 782 off SR 759; <named-content xmlns:xlink="http://www.w3.org/1999/xlink" content-type="dwc:verbatimCoordinates" xlink:type="simple"><named-content content-type="geo-json" specific-use="{&#34;type&#34;:&#34;Point&#34;,&#34;coordinates&#34;:[-79.470900,37.618500]}" id="NCID0E5KFK" xlink:type="simple">37.6185°N, -79.4709°W</named-content></named-content>, ±9m; elev. 250 m; 18 August 2016; D. A. Hennen, J. C. Means, V. Wong leg.; riparian area near trail in sandy soil, moist oak, maple litter, forest with pawpaw, sourwood; <abbrev xmlns:xlink="http://www.w3.org/1999/xlink" content-type="institution" xlink:title="Virginia Tech Insect Collection" id="ABBRID0EDLFK" xlink:type="simple">VTEC</abbrev>, MPE02147. <bold><italic>Paratypes</italic></bold>: United States – <bold>Virginia</bold> • 1 ♂ and 1 ♀; same collection data as for holotype; <abbrev xmlns:xlink="http://www.w3.org/1999/xlink" content-type="institution" xlink:title="Virginia Tech Insect Collection" id="ABBRID0ESLFK" xlink:type="simple">VTEC</abbrev>, MPE02232, MPE02233 • 1 ♂; Bedford County, Flat Top Mountain, Peaks of Otter, near mile marker 82.8, Blue Ridge Parkway; <named-content xmlns:xlink="http://www.w3.org/1999/xlink" content-type="dwc:verbatimCoordinates" xlink:type="simple"><named-content content-type="geo-json" specific-use="{&#34;type&#34;:&#34;Point&#34;,&#34;coordinates&#34;:[-79.580100,37.469000]}" id="NCID0EEMFK" xlink:type="simple">37.4690°N, -79.5801°W</named-content></named-content>, ±500m; 27 October 1986; J. C. Mitchell leg.; <named-content xmlns:xlink="http://www.w3.org/1999/xlink" content-type="dwc:institutional_code" xlink:title="Virginia Museum of Natural History" xlink:href="http://grbio.org/institution/virginia-museum-natural-history" xlink:type="simple">VMNH</named-content>, NAN0388. <bold>Non type material</bold>: United States – <bold>Virginia</bold> • 2 specimens; Bedford County, Blue Ridge Parkway, Floyd Field; <named-content xmlns:xlink="http://www.w3.org/1999/xlink" content-type="dwc:verbatimCoordinates" xlink:type="simple"><named-content content-type="geo-json" specific-use="{&#34;type&#34;:&#34;Point&#34;,&#34;coordinates&#34;:[-79.549300,37.493700]}" id="NCID0EVMFK" xlink:type="simple">37.4937°N, -79.5493°W</named-content></named-content>, ± 1000m; 13 May 1990; J. C. Mitchell leg.; <named-content xmlns:xlink="http://www.w3.org/1999/xlink" content-type="dwc:institutional_code" xlink:title="Virginia Museum of Natural History" xlink:href="http://grbio.org/institution/virginia-museum-natural-history" xlink:type="simple">VMNH</named-content>, NAN0377 • 2 specimens; Bedford County, Peaks of Otter, Blue Ridge Parkway maintenance area; <named-content xmlns:xlink="http://www.w3.org/1999/xlink" content-type="dwc:verbatimCoordinates" xlink:type="simple"><named-content content-type="geo-json" specific-use="{&#34;type&#34;:&#34;Point&#34;,&#34;coordinates&#34;:[-79.599100,37.451200]}" id="NCID0ECNFK" xlink:type="simple">37.4512°N, -79.5991°W</named-content></named-content>, ± 3000m; 21 June 1990; J. C. Mitchell leg.; <named-content xmlns:xlink="http://www.w3.org/1999/xlink" content-type="dwc:institutional_code" xlink:title="Virginia Museum of Natural History" xlink:href="http://grbio.org/institution/virginia-museum-natural-history" xlink:type="simple">VMNH</named-content>, NAN0381 • 8 specimens; Bedford County, Peaks of Otter, at base of Flat Top; <named-content xmlns:xlink="http://www.w3.org/1999/xlink" content-type="dwc:verbatimCoordinates" xlink:type="simple"><named-content content-type="geo-json" specific-use="{&#34;type&#34;:&#34;Point&#34;,&#34;coordinates&#34;:[-79.599500,37.454500]}" id="NCID0EPNFK" xlink:type="simple">37.4545°N, -79.5995°W</named-content></named-content>, ± 2000m; 19 May 1967; R. L. Hoffman, et al. leg.; <named-content xmlns:xlink="http://www.w3.org/1999/xlink" content-type="dwc:institutional_code" xlink:title="Virginia Museum of Natural History" xlink:href="http://grbio.org/institution/virginia-museum-natural-history" xlink:type="simple">VMNH</named-content>, NAN0383 • 1 specimen; Bedford County, Peaks of Otter; <named-content xmlns:xlink="http://www.w3.org/1999/xlink" content-type="dwc:verbatimCoordinates" xlink:type="simple"><named-content content-type="geo-json" specific-use="{&#34;type&#34;:&#34;Point&#34;,&#34;coordinates&#34;:[-79.599100,37.451200]}" id="NCID0E3NFK" xlink:type="simple">37.4512°N, -79.5991°W</named-content></named-content>, ± 3000m; elev. 852 m; 14 to 15 October 1962; R. L. Hoffman leg.; <named-content xmlns:xlink="http://www.w3.org/1999/xlink" content-type="dwc:institutional_code" xlink:title="Virginia Museum of Natural History" xlink:href="http://grbio.org/institution/virginia-museum-natural-history" xlink:type="simple">VMNH</named-content>, NAN0385 • 4 specimens; Bedford County, Peaks of Otter; <named-content xmlns:xlink="http://www.w3.org/1999/xlink" content-type="dwc:verbatimCoordinates" xlink:type="simple"><named-content content-type="geo-json" specific-use="{&#34;type&#34;:&#34;Point&#34;,&#34;coordinates&#34;:[-79.599100,37.451200]}" id="NCID0EJOFK" xlink:type="simple">37.4512°N, -79.5991°W</named-content></named-content>, ± 3000m; 15 October 1955; R. B., R. L. Hoffman leg.; <named-content xmlns:xlink="http://www.w3.org/1999/xlink" content-type="dwc:institutional_code" xlink:title="Virginia Museum of Natural History" xlink:href="http://grbio.org/institution/virginia-museum-natural-history" xlink:type="simple">VMNH</named-content>, NAN0386 • 2 specimens; Bedford County, Headforemost Mtn Overlook, B. R. P.; <named-content xmlns:xlink="http://www.w3.org/1999/xlink" content-type="dwc:verbatimCoordinates" xlink:type="simple"><named-content content-type="geo-json" specific-use="{&#34;type&#34;:&#34;Point&#34;,&#34;coordinates&#34;:[-79.563300,37.481500]}" id="NCID0EWOFK" xlink:type="simple">37.4815°N, -79.5633°W</named-content></named-content>, ± 500m; 18 September 1989; C. A. Pague, K. A. Buhlmann leg.; <named-content xmlns:xlink="http://www.w3.org/1999/xlink" content-type="dwc:institutional_code" xlink:title="Virginia Museum of Natural History" xlink:href="http://grbio.org/institution/virginia-museum-natural-history" xlink:type="simple">VMNH</named-content>, NAN0387 • 7 specimens; Bedford County, MP 81, Blue Ridge Pkw.; <named-content xmlns:xlink="http://www.w3.org/1999/xlink" content-type="dwc:verbatimCoordinates" xlink:type="simple"><named-content content-type="geo-json" specific-use="{&#34;type&#34;:&#34;Point&#34;,&#34;coordinates&#34;:[-79.552200,37.492900]}" id="NCID0EDPFK" xlink:type="simple">37.4929°N, -79.5522°W</named-content></named-content>, ± 500m; elev. 975 m; 20 October 1956; R. L. Hoffman, Highton leg.; <named-content xmlns:xlink="http://www.w3.org/1999/xlink" content-type="dwc:institutional_code" xlink:title="Virginia Museum of Natural History" xlink:href="http://grbio.org/institution/virginia-museum-natural-history" xlink:type="simple">VMNH</named-content>, NAN0391 • 1 specimen; Bedford County, Road to radar station, Apple Orchard Mountain; <named-content xmlns:xlink="http://www.w3.org/1999/xlink" content-type="dwc:verbatimCoordinates" xlink:type="simple"><named-content content-type="geo-json" specific-use="{&#34;type&#34;:&#34;Point&#34;,&#34;coordinates&#34;:[-79.509000,37.517600]}" id="NCID0EQPFK" xlink:type="simple">37.5176°N, -79.509°W</named-content></named-content>, ± 500m; elev. 1219 m; 15 June 1997; R. L. Hoffman leg.; <named-content xmlns:xlink="http://www.w3.org/1999/xlink" content-type="dwc:institutional_code" xlink:title="Virginia Museum of Natural History" xlink:href="http://grbio.org/institution/virginia-museum-natural-history" xlink:type="simple">VMNH</named-content>, NAN0393 • 6 ♂♂; Bedford County, Blue Ridge Parkway, MM 88, Side of road in gully; <named-content xmlns:xlink="http://www.w3.org/1999/xlink" content-type="dwc:verbatimCoordinates" xlink:type="simple"><named-content content-type="geo-json" specific-use="{&#34;type&#34;:&#34;Point&#34;,&#34;coordinates&#34;:[-79.629500,37.458100]}" id="NCID0E4PFK" xlink:type="simple">37.4581°N, -79.6295°W</named-content></named-content>, ± 6m; elev. 741 m; J. C. Means leg.; <abbrev xmlns:xlink="http://www.w3.org/1999/xlink" content-type="institution" xlink:title="Virginia Tech Insect Collection" id="ABBRID0ECQFK" xlink:type="simple">VTEC</abbrev>, MPE00156, MPE00158, MPE00159, MPE00160, MPE00161, MPE00162 • 1 ♂; Bedford County, at base of Sharp Top Mtn. trail behind Nature Center; <named-content xmlns:xlink="http://www.w3.org/1999/xlink" content-type="dwc:verbatimCoordinates" xlink:type="simple"><named-content content-type="geo-json" specific-use="{&#34;type&#34;:&#34;Point&#34;,&#34;coordinates&#34;:[-79.603300,37.440700]}" id="NCID0EIRFK" xlink:type="simple">37.4407°N, -79.6033°W</named-content></named-content>; 18 June 2016; P. L. Shorter, N. Rodgers leg.; <abbrev xmlns:xlink="http://www.w3.org/1999/xlink" content-type="institution" xlink:title="Virginia Tech Insect Collection" id="ABBRID0ENRFK" xlink:type="simple">VTEC</abbrev>, MPE01933 • 5 specimens; Botetourt County, “Sugarland” on SW side of Apple Orchard Mtn.; <named-content xmlns:xlink="http://www.w3.org/1999/xlink" content-type="dwc:verbatimCoordinates" xlink:type="simple"><named-content content-type="geo-json" specific-use="{&#34;type&#34;:&#34;Point&#34;,&#34;coordinates&#34;:[-79.529400,37.512700]}" id="NCID0E1RFK" xlink:type="simple">37.5127°N, -79.5294°W</named-content></named-content>, ± 1000m; 27 May 1962; R. L. Hoffman leg.; <named-content xmlns:xlink="http://www.w3.org/1999/xlink" content-type="dwc:institutional_code" xlink:title="Virginia Museum of Natural History" xlink:href="http://grbio.org/institution/virginia-museum-natural-history" xlink:type="simple">VMNH</named-content>, NAN0363 • 2 specimens; Botetourt County, MP 92, Blue Ridge Parkway; <named-content xmlns:xlink="http://www.w3.org/1999/xlink" content-type="dwc:verbatimCoordinates" xlink:type="simple"><named-content content-type="geo-json" specific-use="{&#34;type&#34;:&#34;Point&#34;,&#34;coordinates&#34;:[-79.689500,37.476800]}" id="NCID0EHSFK" xlink:type="simple">37.4768°N, -79.6895°W</named-content></named-content>, ± 1000m; 20 October 1956; M. Highton leg.; <named-content xmlns:xlink="http://www.w3.org/1999/xlink" content-type="dwc:institutional_code" xlink:title="Virginia Museum of Natural History" xlink:href="http://grbio.org/institution/virginia-museum-natural-history" xlink:type="simple">VMNH</named-content>, NAN0374 • 5 specimens; Botetourt County, Jefferson National Forest, Wildcat Mountain; <named-content xmlns:xlink="http://www.w3.org/1999/xlink" content-type="dwc:verbatimCoordinates" xlink:type="simple"><named-content content-type="geo-json" specific-use="{&#34;type&#34;:&#34;Point&#34;,&#34;coordinates&#34;:[-79.536700,37.549500]}" id="NCID0EUSFK" xlink:type="simple">37.5495°N, -79.5367°W</named-content></named-content>, ± 2000m; 29 October 1989; J. C. Mitchell leg.; <named-content xmlns:xlink="http://www.w3.org/1999/xlink" content-type="dwc:institutional_code" xlink:title="Virginia Museum of Natural History" xlink:href="http://grbio.org/institution/virginia-museum-natural-history" xlink:type="simple">VMNH</named-content>, NAN0375 • 1 specimen; Botetourt County, “Sugarland” on W side of Apple Orchard Mtn.; <named-content xmlns:xlink="http://www.w3.org/1999/xlink" content-type="dwc:verbatimCoordinates" xlink:type="simple"><named-content content-type="geo-json" specific-use="{&#34;type&#34;:&#34;Point&#34;,&#34;coordinates&#34;:[-79.529400,37.512700]}" id="NCID0EBTFK" xlink:type="simple">37.5127°N, -79.5294°W</named-content></named-content>, ± 1000m; 1 June 1962; R. L. Hoffman leg.; <named-content xmlns:xlink="http://www.w3.org/1999/xlink" content-type="dwc:institutional_code" xlink:title="Virginia Museum of Natural History" xlink:href="http://grbio.org/institution/virginia-museum-natural-history" xlink:type="simple">VMNH</named-content>, NAN0376 • 1 specimen; Botetourt County, west side Apple Orchard Mtn.; <named-content xmlns:xlink="http://www.w3.org/1999/xlink" content-type="dwc:verbatimCoordinates" xlink:type="simple"><named-content content-type="geo-json" specific-use="{&#34;type&#34;:&#34;Point&#34;,&#34;coordinates&#34;:[-79.529400,37.512700]}" id="NCID0EOTFK" xlink:type="simple">37.5127°N, -79.5294°W</named-content></named-content>, ± 1000m; elev. 1036 m; 11 April 1976; R. L. Hoffman leg.; <named-content xmlns:xlink="http://www.w3.org/1999/xlink" content-type="dwc:institutional_code" xlink:title="Virginia Museum of Natural History" xlink:href="http://grbio.org/institution/virginia-museum-natural-history" xlink:type="simple">VMNH</named-content>, NAN0378 • 2 specimens; Botetourt County, N side of Bearwallow Gap, 3 mi S of Buchanan on Rt. 43; <named-content xmlns:xlink="http://www.w3.org/1999/xlink" content-type="dwc:verbatimCoordinates" xlink:type="simple"><named-content content-type="geo-json" specific-use="{&#34;type&#34;:&#34;Point&#34;,&#34;coordinates&#34;:[-79.668400,37.484100]}" id="NCID0E2TFK" xlink:type="simple">37.4841°N, -79.6684°W</named-content></named-content>, ± 1000m; 27 May 1962; R. L. Hoffman leg.; <named-content xmlns:xlink="http://www.w3.org/1999/xlink" content-type="dwc:institutional_code" xlink:title="Virginia Museum of Natural History" xlink:href="http://grbio.org/institution/virginia-museum-natural-history" xlink:type="simple">VMNH</named-content>, NAN0379 • 2 specimens; Botetourt County, west side Apple Orchard Mtn near crest, along AT, berleseate; <named-content xmlns:xlink="http://www.w3.org/1999/xlink" content-type="dwc:verbatimCoordinates" xlink:type="simple"><named-content content-type="geo-json" specific-use="{&#34;type&#34;:&#34;Point&#34;,&#34;coordinates&#34;:[-79.514300,37.517900]}" id="NCID0EIUFK" xlink:type="simple">37.5179°N, -79.5143°W</named-content></named-content>, ± 1000m; 16 May 1998; R. L. Hoffman leg.; <named-content xmlns:xlink="http://www.w3.org/1999/xlink" content-type="dwc:institutional_code" xlink:title="Virginia Museum of Natural History" xlink:href="http://grbio.org/institution/virginia-museum-natural-history" xlink:type="simple">VMNH</named-content>, NAN0380 • 2 specimens; Botetourt County, west slope Apple Orchard Mountain, off USFS 812; <named-content xmlns:xlink="http://www.w3.org/1999/xlink" content-type="dwc:verbatimCoordinates" xlink:type="simple"><named-content content-type="geo-json" specific-use="{&#34;type&#34;:&#34;Point&#34;,&#34;coordinates&#34;:[-79.527000,37.517100]}" id="NCID0EVUFK" xlink:type="simple">37.5171°N, -79.527°W</named-content></named-content>, ± 1000m; 13 May 1990; J. C. Mitchell leg.; <named-content xmlns:xlink="http://www.w3.org/1999/xlink" content-type="dwc:institutional_code" xlink:title="Virginia Museum of Natural History" xlink:href="http://grbio.org/institution/virginia-museum-natural-history" xlink:type="simple">VMNH</named-content>, NAN0382 • 1 specimen; Botetourt County, North Creek, ca. 1–3 mi. E of Arcadia; <named-content xmlns:xlink="http://www.w3.org/1999/xlink" content-type="dwc:verbatimCoordinates" xlink:type="simple"><named-content content-type="geo-json" specific-use="{&#34;type&#34;:&#34;Point&#34;,&#34;coordinates&#34;:[-79.584700,37.541700]}" id="NCID0ECVFK" xlink:type="simple">37.5417°N, -79.5847°W</named-content></named-content>, ± 1000m; 13 October 1973; R. L. Hoffman leg.; <named-content xmlns:xlink="http://www.w3.org/1999/xlink" content-type="dwc:institutional_code" xlink:title="Virginia Museum of Natural History" xlink:href="http://grbio.org/institution/virginia-museum-natural-history" xlink:type="simple">VMNH</named-content>, NAN0384 • 7 specimens; Botetourt County, Apple Orchard Mtn.; <named-content xmlns:xlink="http://www.w3.org/1999/xlink" content-type="dwc:verbatimCoordinates" xlink:type="simple"><named-content content-type="geo-json" specific-use="{&#34;type&#34;:&#34;Point&#34;,&#34;coordinates&#34;:[-79.512000,37.532400]}" id="NCID0EPVFK" xlink:type="simple">37.5324°N, -79.512°W</named-content></named-content>, ± 2000m; elev. 975 m; 14 October 1962; Bio. Club leg.; <named-content xmlns:xlink="http://www.w3.org/1999/xlink" content-type="dwc:institutional_code" xlink:title="Virginia Museum of Natural History" xlink:href="http://grbio.org/institution/virginia-museum-natural-history" xlink:type="simple">VMNH</named-content>, NAN0389 • 1 ♀; Botetourt County, west side of Apple Orchard Mtn., east of Arcadia; <named-content xmlns:xlink="http://www.w3.org/1999/xlink" content-type="dwc:verbatimCoordinates" xlink:type="simple"><named-content content-type="geo-json" specific-use="{&#34;type&#34;:&#34;Point&#34;,&#34;coordinates&#34;:[-79.527000,37.517100]}" id="NCID0E3VFK" xlink:type="simple">37.5171°N, -79.527°W</named-content></named-content>, ± 2000m; 22 July 1990; J. C. Mitchell leg.; <named-content xmlns:xlink="http://www.w3.org/1999/xlink" content-type="dwc:institutional_code" xlink:title="Virginia Museum of Natural History" xlink:href="http://grbio.org/institution/virginia-museum-natural-history" xlink:type="simple">VMNH</named-content>, NAN0390 • 1 ♀; Botetourt County, Jefferson National Forest, nr Parkers Gap, off FS 812, Apple Orchard Mtn; <named-content xmlns:xlink="http://www.w3.org/1999/xlink" content-type="dwc:verbatimCoordinates" xlink:type="simple"><named-content content-type="geo-json" specific-use="{&#34;type&#34;:&#34;Point&#34;,&#34;coordinates&#34;:[-79.520800,37.535100]}" id="NCID0EJWFK" xlink:type="simple">37.5351°N, -79.5208°W</named-content></named-content>, ± 1000m; 8 November 1990; J. C. Mitchell leg.; <named-content xmlns:xlink="http://www.w3.org/1999/xlink" content-type="dwc:institutional_code" xlink:title="Virginia Museum of Natural History" xlink:href="http://grbio.org/institution/virginia-museum-natural-history" xlink:type="simple">VMNH</named-content>, NAN0392 • 13 specimens; Botetourt County, Apple Orchard Mtn., ca 6 mi. E of Buchanan; <named-content xmlns:xlink="http://www.w3.org/1999/xlink" content-type="dwc:verbatimCoordinates" xlink:type="simple"><named-content content-type="geo-json" specific-use="{&#34;type&#34;:&#34;Point&#34;,&#34;coordinates&#34;:[-79.527000,37.517100]}" id="NCID0EWWFK" xlink:type="simple">37.5171°N, -79.527°W</named-content></named-content>, ± 2000m; elev. 914 m; 3 September 1973; R. L. Hoffman leg.; <named-content xmlns:xlink="http://www.w3.org/1999/xlink" content-type="dwc:institutional_code" xlink:title="Virginia Museum of Natural History" xlink:href="http://grbio.org/institution/virginia-museum-natural-history" xlink:type="simple">VMNH</named-content>, NAN0394 • 1 ♂; Rockbridge County, Glasglow: Jefferson National Forest, James River Face Wilderness, Balcony Falls Trailhead, at end of CR 782 off 759; <named-content xmlns:xlink="http://www.w3.org/1999/xlink" content-type="dwc:verbatimCoordinates" xlink:type="simple"><named-content content-type="geo-json" specific-use="{&#34;type&#34;:&#34;Point&#34;,&#34;coordinates&#34;:[-79.470900,37.618500]}" id="NCID0EDXFK" xlink:type="simple">37.6185°N, -79.4709°W</named-content></named-content>, ± 9m; elev. 250 m; 18 August 2016; J. C. Means, D. A. Hennen, V. Wong leg.; <abbrev xmlns:xlink="http://www.w3.org/1999/xlink" content-type="institution" xlink:title="Virginia Tech Insect Collection" id="ABBRID0EIXFK" xlink:type="simple">VTEC</abbrev>, MPE03667. Complete material examined information listed in Suppl. material <xref ref-type="supplementary-material" rid="S1">1</xref>.</p></tp:treatment-sec><tp:treatment-sec sec-type="diagnosis" id="SECID0EWXFK"><title>Diagnosis.</title><p>Adults of <italic><tp:taxon-name><tp:taxon-name-part taxon-name-part-type="genus" reg="Nannaria">Nannaria</tp:taxon-name-part><tp:taxon-name-part taxon-name-part-type="species" reg="lutra">lutra</tp:taxon-name-part></tp:taxon-name></italic> sp. nov. can be separated from the geographically close and morphologically similar species <italic><tp:taxon-name><tp:taxon-name-part taxon-name-part-type="genus" reg="Nannaria">N.</tp:taxon-name-part><tp:taxon-name-part taxon-name-part-type="species" reg="cymontana">cymontana</tp:taxon-name-part></tp:taxon-name></italic> sp. nov. and <italic><tp:taxon-name><tp:taxon-name-part taxon-name-part-type="genus" reg="Nannaria">N.</tp:taxon-name-part><tp:taxon-name-part taxon-name-part-type="species" reg="ericacea">ericacea</tp:taxon-name-part></tp:taxon-name></italic> by the following characters. Acropodite arc gently curving, rather than straight with an abrupt bend at tip and triangular projection as in <italic><tp:taxon-name><tp:taxon-name-part taxon-name-part-type="genus" reg="Nannaria">N.</tp:taxon-name-part><tp:taxon-name-part taxon-name-part-type="species" reg="ericacea">ericacea</tp:taxon-name-part></tp:taxon-name></italic>. Acropodite with a median dome-like projection near medial flange, which is absent in <italic><tp:taxon-name><tp:taxon-name-part taxon-name-part-type="genus" reg="Nannaria">N.</tp:taxon-name-part><tp:taxon-name-part taxon-name-part-type="species" reg="cymontana">cymontana</tp:taxon-name-part></tp:taxon-name></italic> sp. nov.</p></tp:treatment-sec><tp:treatment-sec sec-type="description" id="SECID0ETZFK"><title>Description.</title><p>Suppl. material <xref ref-type="supplementary-material" rid="S2">2</xref>. Based on holotype (♂) MPE02147 and paratype (♀) MPE02233.</p><p><bold>Measurements</bold>: Taken from holotype (♂) MPE02147: <abbrev xmlns:xlink="http://www.w3.org/1999/xlink" xlink:title="body length" id="ABBRID0EQ1FK" xlink:type="simple">BL</abbrev> = 25.60, <abbrev xmlns:xlink="http://www.w3.org/1999/xlink" xlink:title="collum width" id="ABBRID0EU1FK" xlink:type="simple">CW</abbrev> = 3.80, <abbrev xmlns:xlink="http://www.w3.org/1999/xlink" xlink:title="intergenal width" id="ABBRID0EY1FK" xlink:type="simple">IW</abbrev> = 2.76, <abbrev xmlns:xlink="http://www.w3.org/1999/xlink" xlink:title="interantennal socket width" id="ABBRID0E31FK" xlink:type="simple">ISW</abbrev> = 0.87, <abbrev xmlns:xlink="http://www.w3.org/1999/xlink" xlink:title="body ring 10 width" id="ABBRID0EA2FK" xlink:type="simple">B10W</abbrev> = 4.75, <abbrev xmlns:xlink="http://www.w3.org/1999/xlink" xlink:title="body ring 10 height" id="ABBRID0EE2FK" xlink:type="simple">B10H</abbrev> = 2.69. <bold>Color.</bold> Tergites with two paranotal orange spots, collum outlined in orange, and tergites with background chestnut brown (Fig. <xref ref-type="fig" rid="F24">24</xref>). <bold>Gonopods.</bold> Male gonopod acropodite arc gradually curving (Fig. <xref ref-type="fig" rid="F25">25A–C</xref>). Acropodite undivided, and with an undulating twist at anterior bend (Fig. <xref ref-type="fig" rid="F25">25A</xref>). Acropodite medial flange slightly lobed, with a median dome-like projection dorsally (Fig. <xref ref-type="fig" rid="F25">25C</xref>). Acropodite tip medial flange absent. Acropodite tip lateral flange bilobed, the more distal lobe slightly smaller (Fig. <xref ref-type="fig" rid="F25">25A</xref>). Acropodite tip directed caudally (Fig. <xref ref-type="fig" rid="F25">25B</xref>). Prefemoral process sinuous; tip directed medially (Fig. <xref ref-type="fig" rid="F25">25B</xref>). <bold>Cyphopods.</bold> Female cyphopod receptacle triangular.</p><fig id="F24" position="float" orientation="portrait"><object-id xmlns:xlink="http://www.w3.org/1999/xlink" content-type="doi" xlink:type="simple">10.3897/zookeys.1096.73485.figure24</object-id><object-id xmlns:xlink="http://www.w3.org/1999/xlink" content-type="arpha" xlink:type="simple">2B6D9738-4DCD-5D0B-B00A-A8E88EA05C0B</object-id><label>Figure 24.</label><caption><p><italic><tp:taxon-name><tp:taxon-name-part taxon-name-part-type="genus" reg="Nannaria">Nannaria</tp:taxon-name-part><tp:taxon-name-part taxon-name-part-type="species" reg="lutra">lutra</tp:taxon-name-part></tp:taxon-name></italic> sp. nov., in situ, male holotype (MPE02147) from Rockbridge County, Virginia.</p></caption><graphic xmlns:xlink="http://www.w3.org/1999/xlink" xlink:href="zookeys-1096-017-g024.jpg" position="float" orientation="portrait" xlink:type="simple" id="oo_672976.jpg"><uri content-type="original_file" xlink:type="simple">https://binary.pensoft.net/fig/672976</uri></graphic></fig><fig id="F25" position="float" orientation="portrait"><object-id xmlns:xlink="http://www.w3.org/1999/xlink" content-type="doi" xlink:type="simple">10.3897/zookeys.1096.73485.figure25</object-id><object-id xmlns:xlink="http://www.w3.org/1999/xlink" content-type="arpha" xlink:type="simple">329A10DB-ACC0-585F-931B-707D496AC03E</object-id><label>Figure 25.</label><caption><p>Left gonopod of <italic><tp:taxon-name><tp:taxon-name-part taxon-name-part-type="genus" reg="Nannaria">Nannaria</tp:taxon-name-part><tp:taxon-name-part taxon-name-part-type="species" reg="lutra">lutra</tp:taxon-name-part></tp:taxon-name></italic> sp. nov., male holotype (MPE02147, Rockbridge County, Virginia) <bold>A</bold> anterior view <bold>B</bold> medial view <bold>C</bold> posterior view. Scale bar: 1 mm.</p></caption><graphic xmlns:xlink="http://www.w3.org/1999/xlink" xlink:href="zookeys-1096-017-g025.jpg" position="float" orientation="portrait" xlink:type="simple" id="oo_672977.jpg"><uri content-type="original_file" xlink:type="simple">https://binary.pensoft.net/fig/672977</uri></graphic></fig></tp:treatment-sec><tp:treatment-sec sec-type="variation" id="SECID0EK5FK"><title>Variation.</title><p>Size and shape of the median dome-like projection varies and is sometimes more pointed than rounded. Acropodite tip lateral flange sometimes with lobes smaller and rounder, rather than pointed.</p></tp:treatment-sec><tp:treatment-sec sec-type="distribution" id="SECID0EP5FK"><title>Distribution.</title><p><italic><tp:taxon-name><tp:taxon-name-part taxon-name-part-type="genus" reg="Nannaria">Nannaria</tp:taxon-name-part><tp:taxon-name-part taxon-name-part-type="species" reg="lutra">lutra</tp:taxon-name-part></tp:taxon-name></italic> sp. nov. is known from the following Virginia counties: Bedford, Botetourt, and Rockbridge (Fig. <xref ref-type="fig" rid="F51">51</xref>).</p></tp:treatment-sec><tp:treatment-sec sec-type="Ecological notes" id="SECID0EE6FK"><title>Ecological notes.</title><p>This species is known from mixed hardwood forests at elevations ranging from 250 m to 1219 m.</p></tp:treatment-sec><tp:treatment-sec sec-type="etymology" id="SECID0EJ6FK"><title>Etymology.</title><p>The specific name is a noun in apposition derived from the Latin word <italic><tp:taxon-name><tp:taxon-name-part taxon-name-part-type="genus" reg="Nannaria"/><tp:taxon-name-part taxon-name-part-type="species" reg="lutra">lutra</tp:taxon-name-part></tp:taxon-name></italic>, meaning otter. The name is an honorific for the Peaks of Otter, a trio of mountain peaks along the Blue Ridge Parkway in Bedford County and Botetourt County, Virginia.</p></tp:treatment-sec><tp:treatment-sec><!--Section generated to contain objects referenced in tp:taxon-treatment.--><supplementary-material xmlns:xlink="http://www.w3.org/1999/xlink" id="S1" position="float" orientation="portrait" xlink:type="simple"><object-id content-type="doi" xlink:type="simple">10.3897/zookeys.1096.73485.suppl1</object-id><object-id content-type="arpha" xlink:type="simple">112104D2-9CD7-5BFB-8F09-23AE9C84E393</object-id><label>Supplementary material 1</label><caption><p><italic><tp:taxon-name><tp:taxon-name-part taxon-name-part-type="genus" reg="Nannaria">Nannaria</tp:taxon-name-part><tp:taxon-name-part taxon-name-part-type="species" reg="wilsoni">wilsoni</tp:taxon-name-part></tp:taxon-name></italic> species group specimens examined</p></caption><statement content-type="dataType"><label>Data type</label><p>Occurrences.</p></statement><statement content-type="notes"><label>Explanation note</label><p>A Darwin Core Standard spreadsheet of the <italic><tp:taxon-name><tp:taxon-name-part taxon-name-part-type="genus" reg="Nannaria">Nannaria</tp:taxon-name-part><tp:taxon-name-part taxon-name-part-type="species" reg="wilsoni">wilsoni</tp:taxon-name-part></tp:taxon-name></italic> species group specimens examined.</p></statement><media xlink:href="zookeys-1096-017-s001.xlsx" mimetype="application" mime-subtype="vnd.openxmlformats-officedocument.spreadsheetml.sheet" position="float" orientation="portrait" xlink:type="simple" id="oo_673005.xlsx"><uri content-type="original_file" xlink:type="simple">https://binary.pensoft.net/file/673005</uri></media><permissions><license xlink:type="simple"><license-p>This dataset is made available under the Open Database License (http://opendatacommons.org/licenses/odbl/1.0/). The Open Database License (ODbL) is a license agreement intended to allow users to freely share, modify, and use this Dataset while maintaining this same freedom for others, provided that the original source and author(s) are credited.</license-p></license></permissions><attrib specific-use="authors">Derek A. Hennen, Jackson C. Means, Paul E. Marek</attrib></supplementary-material><supplementary-material xmlns:xlink="http://www.w3.org/1999/xlink" id="S2" position="float" orientation="portrait" xlink:type="simple"><object-id content-type="doi" xlink:type="simple">10.3897/zookeys.1096.73485.suppl2</object-id><object-id content-type="arpha" xlink:type="simple">E2DBDFDB-F3BF-587D-A5AF-53DB8B214896</object-id><label>Supplementary material 2</label><caption><p><italic><tp:taxon-name><tp:taxon-name-part taxon-name-part-type="genus" reg="Nannaria">Nannaria</tp:taxon-name-part><tp:taxon-name-part taxon-name-part-type="species" reg="wilsoni">wilsoni</tp:taxon-name-part></tp:taxon-name></italic> species group morphology scoring matrix</p></caption><statement content-type="dataType"><label>Data type</label><p>Morphological scoring matrix.</p></statement><statement content-type="notes"><label>Explanation note</label><p>A spreadsheet with the morphological characters scored for each species in the <italic><tp:taxon-name><tp:taxon-name-part taxon-name-part-type="genus" reg="Nannaria">Nannaria</tp:taxon-name-part><tp:taxon-name-part taxon-name-part-type="species" reg="wilsoni">wilsoni</tp:taxon-name-part></tp:taxon-name></italic> group.</p></statement><media xlink:href="zookeys-1096-017-s002.xlsx" mimetype="application" mime-subtype="vnd.openxmlformats-officedocument.spreadsheetml.sheet" position="float" orientation="portrait" xlink:type="simple" id="oo_673006.xlsx"><uri content-type="original_file" xlink:type="simple">https://binary.pensoft.net/file/673006</uri></media><permissions><license xlink:type="simple"><license-p>This dataset is made available under the Open Database License (http://opendatacommons.org/licenses/odbl/1.0/). The Open Database License (ODbL) is a license agreement intended to allow users to freely share, modify, and use this Dataset while maintaining this same freedom for others, provided that the original source and author(s) are credited.</license-p></license></permissions><attrib specific-use="authors">Derek A. Hennen, Jackson C. Means, Paul E. Marek</attrib></supplementary-material><fig id="F51" position="float" orientation="portrait"><object-id xmlns:xlink="http://www.w3.org/1999/xlink" content-type="doi" xlink:type="simple">10.3897/zookeys.1096.73485.figure51</object-id><object-id xmlns:xlink="http://www.w3.org/1999/xlink" content-type="arpha" xlink:type="simple">5E222B05-66C0-5440-917D-D7E6BB195F56</object-id><label>Figure 51.</label><caption><p>Distribution of the Central Appalachian species of the <italic><tp:taxon-name><tp:taxon-name-part taxon-name-part-type="genus" reg="Nannaria">Nannaria</tp:taxon-name-part><tp:taxon-name-part taxon-name-part-type="species" reg="wilsoni">wilsoni</tp:taxon-name-part></tp:taxon-name></italic> species group. Dots = described species, stars = new species.</p></caption><graphic xmlns:xlink="http://www.w3.org/1999/xlink" xlink:href="zookeys-1096-017-g051.jpg" position="float" orientation="portrait" xlink:type="simple" id="oo_673003.jpg"><uri content-type="original_file" xlink:type="simple">https://binary.pensoft.net/fig/673003</uri></graphic></fig></tp:treatment-sec></tp:taxon-treatment>
