# Supplementary material for: ﻿A revision of the wilsoni species group in the millipede genus Nannaria Chamberlin, 1918 (Diplopoda, Polydesmida, Xystodesmidae)
Source: Zookeys. 2022 Apr 15;1096:17–118. doi: 10.3897/zookeys.1096.73485 (PMC9033750; doi:10.3897/zookeys.1096.73485)
Supplement: XML Treatment for Nannaria marianae [file zookeys.1096.73485-treatment14.xml]

<!DOCTYPE tp:taxon-treatment
  PUBLIC "-//TaxonX//DTD Taxonomic Treatment Publishing DTD v0 20100105//EN" "tax-treatment-NSO.dtd">
<tp:taxon-treatment xmlns:tp="http://www.plazi.org/taxpub"><tp:treatment-meta><kwd-group><label>Taxon classification</label><kwd>
                <named-content content-type="kingdom">Animalia</named-content>
              </kwd><kwd>
                <named-content content-type="order">Polydesmida</named-content>
              </kwd><kwd>
                <named-content content-type="family">Xystodesmidae</named-content>
              </kwd></kwd-group><mixed-citation publication-type="journal"><person-group><name><surname>Hennen</surname><given-names>Derek A.</given-names></name><name><surname>Means</surname><given-names>Jackson C.</given-names></name><name><surname>Marek</surname><given-names>Paul E.</given-names></name></person-group><article-title>﻿A revision of the <italic><tp:taxon-name><tp:taxon-name-part taxon-name-part-type="genus" reg="Nannaria"/><tp:taxon-name-part taxon-name-part-type="species" reg="wilsoni">wilsoni</tp:taxon-name-part></tp:taxon-name></italic> species group in the millipede genus <italic><tp:taxon-name><tp:taxon-name-part taxon-name-part-type="genus" reg="Nannaria">Nannaria</tp:taxon-name-part></tp:taxon-name></italic> Chamberlin, 1918 (<tp:taxon-name><tp:taxon-name-part taxon-name-part-type="class">Diplopoda</tp:taxon-name-part></tp:taxon-name>, <tp:taxon-name><tp:taxon-name-part taxon-name-part-type="order">Polydesmida</tp:taxon-name-part></tp:taxon-name>, <tp:taxon-name><tp:taxon-name-part taxon-name-part-type="family">Xystodesmidae</tp:taxon-name-part></tp:taxon-name>)</article-title><source>Zookeys</source><day>15</day><month>04</month><year>2022</year><volume>1096</volume><fpage>17</fpage><lpage>118</lpage><pub-id pub-id-type="doi">10.3897/zookeys.1096.73485</pub-id></mixed-citation></tp:treatment-meta><tp:nomenclature><label>﻿</label><tp:taxon-name>
              <object-id xmlns:xlink="http://www.w3.org/1999/xlink" content-type="arpha" xlink:type="simple">309CEDA4-4A60-5E88-A586-E47E35B39E0E</object-id>
              <tp:taxon-name-part taxon-name-part-type="genus" reg="Nannaria">Nannaria</tp:taxon-name-part>
              <tp:taxon-name-part taxon-name-part-type="species" reg="marianae">marianae</tp:taxon-name-part>
              <object-id xmlns:xlink="http://www.w3.org/1999/xlink" content-type="zoobank" xlink:type="simple">http://zoobank.org/A929D071-FB10-4D61-A63F-802EE42AC414</object-id>
            </tp:taxon-name><tp:taxon-status xmlns:xlink="http://www.w3.org/1999/xlink" xlink:type="simple">sp. nov.</tp:taxon-status><xref ref-type="fig" rid="F26">Vernacular name: The Maple Flats Twisted-Claw Millipede Figs 26</xref><xref ref-type="fig" rid="F27">, 27</xref></tp:nomenclature><tp:treatment-sec sec-type="material" id="SECID0EKBGK"><title>Material examined.</title><p><bold>Type material: <italic>Holotype</italic></bold>: United States – <bold>Virginia</bold> • ♂; Augusta County, Sherando: George Washington National Forest, Maple Flat Ponds area; <named-content xmlns:xlink="http://www.w3.org/1999/xlink" content-type="dwc:verbatimCoordinates" xlink:type="simple"><named-content content-type="geo-json" specific-use="{&#34;type&#34;:&#34;Point&#34;,&#34;coordinates&#34;:[-78.993800,37.977600]}" id="NCID0EZBGK" xlink:type="simple">37.9776°N, -78.9938°W</named-content></named-content>, ±7 m; elev. 480 m; 12 June 2019; D. A. Hennen, J. C. Means, M. Hellier, P. E. Marek; white oak, hickory, tuliptree forest around sinkhole ponds; <abbrev xmlns:xlink="http://www.w3.org/1999/xlink" content-type="institution" xlink:title="Virginia Tech Insect Collection" id="ABBRID0E5BGK" xlink:type="simple">VTEC</abbrev>, MPE05006. <bold><italic>Paratypes</italic></bold>: United States – <bold>Virginia</bold> • 2 ♂♂ and 1 ♀; same collection data as for holotype; <abbrev xmlns:xlink="http://www.w3.org/1999/xlink" content-type="institution" xlink:title="Virginia Tech Insect Collection" id="ABBRID0ENCGK" xlink:type="simple">VTEC</abbrev>, MPE05005, <named-content xmlns:xlink="http://www.w3.org/1999/xlink" content-type="dwc:institutional_code" xlink:title="Virginia Museum of Natural History" xlink:href="http://grbio.org/institution/virginia-museum-natural-history" xlink:type="simple">VMNH</named-content>, MPE04982, <abbrev xmlns:xlink="http://www.w3.org/1999/xlink" content-type="institution" xlink:title="Virginia Tech Insect Collection" id="ABBRID0EBDGK" xlink:type="simple">VTEC</abbrev>, MPE05010. <bold>Non type material</bold>: United States – <bold>Virginia</bold> • 3 ♂♂; Augusta County; <named-content xmlns:xlink="http://www.w3.org/1999/xlink" content-type="dwc:institutional_code" xlink:title="Virginia Museum of Natural History" xlink:href="http://grbio.org/institution/virginia-museum-natural-history" xlink:type="simple">VMNH</named-content>, NAN0158 • 1 ♀; Augusta County, St. Mary’s Wilderness Cellar Mountain Trail, near trailhead; <named-content xmlns:xlink="http://www.w3.org/1999/xlink" content-type="dwc:verbatimCoordinates" xlink:type="simple"><named-content content-type="geo-json" specific-use="{&#34;type&#34;:&#34;Point&#34;,&#34;coordinates&#34;:[-79.138200,37.942900]}" id="NCID0EXDGK" xlink:type="simple">37.9429°N, -79.1382°W</named-content></named-content>, ± 2m; elev. 624 m; 24 June 2017; P. E. Marek, C. Hall leg.; <abbrev xmlns:xlink="http://www.w3.org/1999/xlink" content-type="institution" xlink:title="Virginia Tech Insect Collection" id="ABBRID0E3DGK" xlink:type="simple">VTEC</abbrev>, MPE02900 • 3 ♀♀; Augusta County, George Washington National Forest, St. Mary’s Wilderness, St. Mary’s River Trail; <named-content xmlns:xlink="http://www.w3.org/1999/xlink" content-type="dwc:verbatimCoordinates" xlink:type="simple"><named-content content-type="geo-json" specific-use="{&#34;type&#34;:&#34;Point&#34;,&#34;coordinates&#34;:[-79.130900,37.925600]}" id="NCID0EJEGK" xlink:type="simple">37.9256°N, -79.1309°W</named-content></named-content>, ± 6m; elev. 542 m; 24 May 2018; D. A. Hennen, J. C. Means leg.; <abbrev xmlns:xlink="http://www.w3.org/1999/xlink" content-type="institution" xlink:title="Virginia Tech Insect Collection" id="ABBRID0EOEGK" xlink:type="simple">VTEC</abbrev>, MPE04013, MPE04014, MPE04017 • 5 ♂♂ and 3 ♀♀; Augusta County, Sherando: George Washington National Forest, Maple Flat Ponds area; <named-content xmlns:xlink="http://www.w3.org/1999/xlink" content-type="dwc:verbatimCoordinates" xlink:type="simple"><named-content content-type="geo-json" specific-use="{&#34;type&#34;:&#34;Point&#34;,&#34;coordinates&#34;:[-78.993800,37.977600]}" id="NCID0EFFGK" xlink:type="simple">37.9776°N, -78.9938°W</named-content></named-content>, ± 7m; elev. 480 m; 12 June 2019; D. A. Hennen, J. C. Means, P. E. Marek, M. Hellier leg.; <abbrev xmlns:xlink="http://www.w3.org/1999/xlink" content-type="institution" xlink:title="Virginia Tech Insect Collection" id="ABBRID0EKFGK" xlink:type="simple">VTEC</abbrev>, MPE04983, MPE04986, MPE05007, MPE05008, MPE05009, MPE04984, MPE04985, MPE05010. Complete material examined information listed in Suppl. material <xref ref-type="supplementary-material" rid="S1">1</xref>.</p></tp:treatment-sec><tp:treatment-sec sec-type="diagnosis" id="SECID0E2GGK"><title>Diagnosis.</title><p>Adults of <italic><tp:taxon-name><tp:taxon-name-part taxon-name-part-type="genus" reg="Nannaria">Nannaria</tp:taxon-name-part><tp:taxon-name-part taxon-name-part-type="species" reg="marianae">marianae</tp:taxon-name-part></tp:taxon-name></italic> sp. nov. can be separated from the geographically close and morphologically similar species <italic><tp:taxon-name><tp:taxon-name-part taxon-name-part-type="genus" reg="Nannaria">N.</tp:taxon-name-part><tp:taxon-name-part taxon-name-part-type="species" reg="morrisoni">morrisoni</tp:taxon-name-part></tp:taxon-name></italic> and <italic><tp:taxon-name><tp:taxon-name-part taxon-name-part-type="genus" reg="Nannaria">N.</tp:taxon-name-part><tp:taxon-name-part taxon-name-part-type="species" reg="orycta">orycta</tp:taxon-name-part></tp:taxon-name></italic> sp. nov. by the following characters. Immediately recognizable by its stout prefemoral process, which projects at a 45° angle from the telopodite, rather than the acicular or slightly curving prefemoral process of <italic><tp:taxon-name><tp:taxon-name-part taxon-name-part-type="genus" reg="Nannaria">N.</tp:taxon-name-part><tp:taxon-name-part taxon-name-part-type="species" reg="morrisoni">morrisoni</tp:taxon-name-part></tp:taxon-name></italic> and <italic><tp:taxon-name><tp:taxon-name-part taxon-name-part-type="genus" reg="Nannaria">N.</tp:taxon-name-part><tp:taxon-name-part taxon-name-part-type="species" reg="orycta">orycta</tp:taxon-name-part></tp:taxon-name></italic> sp. nov. Additionally, the acropodite tip lateral flange is laminate and very large, with jagged teeth along its edges, unlike any other <italic><tp:taxon-name><tp:taxon-name-part taxon-name-part-type="genus" reg="Nannaria">Nannaria</tp:taxon-name-part></tp:taxon-name></italic> species.</p></tp:treatment-sec><tp:treatment-sec sec-type="description" id="SECID0E6IGK"><title>Description.</title><p>Suppl. material <xref ref-type="supplementary-material" rid="S2">2</xref>. Based on holotype (♂) MPE05006 and paratype (♀) MPE05010.</p><p><bold>Measurements</bold>: Taken from holotype (♂) MPE05006: <abbrev xmlns:xlink="http://www.w3.org/1999/xlink" xlink:title="body length" id="ABBRID0E3JGK" xlink:type="simple">BL</abbrev> = 29.60, <abbrev xmlns:xlink="http://www.w3.org/1999/xlink" xlink:title="collum width" id="ABBRID0EAKGK" xlink:type="simple">CW</abbrev> = 3.60, <abbrev xmlns:xlink="http://www.w3.org/1999/xlink" xlink:title="intergenal width" id="ABBRID0EEKGK" xlink:type="simple">IW</abbrev> = 2.57, <abbrev xmlns:xlink="http://www.w3.org/1999/xlink" xlink:title="interantennal socket width" id="ABBRID0EIKGK" xlink:type="simple">ISW</abbrev> = 0.82, <abbrev xmlns:xlink="http://www.w3.org/1999/xlink" xlink:title="body ring 10 width" id="ABBRID0EMKGK" xlink:type="simple">B10W</abbrev> = 4.35, <abbrev xmlns:xlink="http://www.w3.org/1999/xlink" xlink:title="body ring 10 height" id="ABBRID0EQKGK" xlink:type="simple">B10H</abbrev> = 2.67. <bold>Color.</bold> Tergites with two paranotal orange spots, collum outlined in orange, and tergites with background chestnut brown (Fig. <xref ref-type="fig" rid="F26">26</xref>). <bold>Gonopods.</bold> Male gonopod acropodite arc straight, with acute bend at midpoint (Fig. <xref ref-type="fig" rid="F27">27A–C</xref>). Acropodite anterior bend twist lacking or almost imperceptible (Fig. <xref ref-type="fig" rid="F27">27C</xref>). Acropodite medial flange lobed (Fig. <xref ref-type="fig" rid="F27">27C</xref>). Acropodite tip medial flange absent. Acropodite tip lateral flange laminate and greatly enlarged, with various small teeth along its edges and culminating in a broad, triangular tip (Fig. <xref ref-type="fig" rid="F27">27A</xref>), extremely divergent to any species of <italic><tp:taxon-name><tp:taxon-name-part taxon-name-part-type="genus" reg="Nannaria">Nannaria</tp:taxon-name-part></tp:taxon-name></italic>. Acropodite tip sinuous, bifurcate, directed medially (Fig. <xref ref-type="fig" rid="F27">27B</xref>). Prefemoral process stout, thick; projecting straight at a 45° angle from the acropodite (Fig. <xref ref-type="fig" rid="F27">27A</xref>), dissimilar to any other <italic><tp:taxon-name><tp:taxon-name-part taxon-name-part-type="genus" reg="Nannaria"/><tp:taxon-name-part taxon-name-part-type="species" reg="wilsoni">wilsoni</tp:taxon-name-part></tp:taxon-name></italic> species group prefemoral process. <bold>Cyphopods.</bold> Female cyphopod receptacle enlarged into a triangular hood, covering cyphopod valves.</p><fig id="F26" position="float" orientation="portrait"><object-id xmlns:xlink="http://www.w3.org/1999/xlink" content-type="doi" xlink:type="simple">10.3897/zookeys.1096.73485.figure26</object-id><object-id xmlns:xlink="http://www.w3.org/1999/xlink" content-type="arpha" xlink:type="simple">DDFDDF59-0343-5A27-A623-95812F89A69F</object-id><label>Figure 26.</label><caption><p><italic><tp:taxon-name><tp:taxon-name-part taxon-name-part-type="genus" reg="Nannaria">Nannaria</tp:taxon-name-part><tp:taxon-name-part taxon-name-part-type="species" reg="marianae">marianae</tp:taxon-name-part></tp:taxon-name></italic> sp. nov., in situ, male holotype (MPE05006) from Augusta County, Virginia.</p></caption><graphic xmlns:xlink="http://www.w3.org/1999/xlink" xlink:href="zookeys-1096-017-g026.jpg" position="float" orientation="portrait" xlink:type="simple" id="oo_672978.jpg"><uri content-type="original_file" xlink:type="simple">https://binary.pensoft.net/fig/672978</uri></graphic></fig><fig id="F27" position="float" orientation="portrait"><object-id xmlns:xlink="http://www.w3.org/1999/xlink" content-type="doi" xlink:type="simple">10.3897/zookeys.1096.73485.figure27</object-id><object-id xmlns:xlink="http://www.w3.org/1999/xlink" content-type="arpha" xlink:type="simple">84E5E821-2F20-56D1-9F16-236E01A93354</object-id><label>Figure 27.</label><caption><p>Left gonopod of <italic><tp:taxon-name><tp:taxon-name-part taxon-name-part-type="genus" reg="Nannaria">Nannaria</tp:taxon-name-part><tp:taxon-name-part taxon-name-part-type="species" reg="marianae">marianae</tp:taxon-name-part></tp:taxon-name></italic> sp. nov., male holotype (MPE05006, Augusta County, Virginia) <bold>A</bold> anterior view <bold>B</bold> medial view <bold>C</bold> posterior view. Scale bar: 1 mm.</p></caption><graphic xmlns:xlink="http://www.w3.org/1999/xlink" xlink:href="zookeys-1096-017-g027.jpg" position="float" orientation="portrait" xlink:type="simple" id="oo_672979.jpg"><uri content-type="original_file" xlink:type="simple">https://binary.pensoft.net/fig/672979</uri></graphic></fig></tp:treatment-sec><tp:treatment-sec sec-type="variation" id="SECID0EHOGK"><title>Variation.</title><p>The number and shape of the teeth on the laminate acropodite tip lateral flange varies, but are generally quite jagged.</p></tp:treatment-sec><tp:treatment-sec sec-type="distribution" id="SECID0EMOGK"><title>Distribution.</title><p><italic><tp:taxon-name><tp:taxon-name-part taxon-name-part-type="genus" reg="Nannaria">Nannaria</tp:taxon-name-part><tp:taxon-name-part taxon-name-part-type="species" reg="marianae">marianae</tp:taxon-name-part></tp:taxon-name></italic> sp. nov. is known from a small area at the base of the Blue Ridge Mountains in southern Augusta County, Virginia (Fig. <xref ref-type="fig" rid="F51">51</xref>). Males have only been collected at the Maple Flats Sinkhole Ponds complex near Sherando, but genetic analysis places female <italic><tp:taxon-name><tp:taxon-name-part taxon-name-part-type="genus" reg="Nannaria">Nannaria</tp:taxon-name-part></tp:taxon-name></italic> specimens collected in the nearby St. Mary’s Wilderness area with these males.</p></tp:treatment-sec><tp:treatment-sec sec-type="Ecological notes" id="SECID0EIPGK"><title>Ecological notes.</title><p>This species has been collected in a mesic white oak, hickory, and tuliptree forest and a mesic oak, hemlock, and mountain laurel forest along a stream. The Maple Flat Ponds area is known to harbor disjunct plant species (<xref ref-type="bibr" rid="B11">Buhlmann et al. 1999</xref>). Elevation for these sites ranges from 480 m to 624 m.</p></tp:treatment-sec><tp:treatment-sec sec-type="etymology" id="SECID0ESPGK"><title>Etymology.</title><p>The specific name is a noun in the genitive case derived as a matronym, named in honor of Marian Winsor Hennen (née Wood), the wife of DAH, in recognition of her patience, love, and support during DAH’s doctoral studies. She grew up in Augusta County, Virginia, where all collections of this species have occurred, and has participated in her fair share of millipede collecting trips. The vernacular name for this species references the type locality, where this species was finally found after five years of searching for it at locations throughout Augusta County. Before its discovery at Maple Flats, this species was known only from <named-content xmlns:xlink="http://www.w3.org/1999/xlink" content-type="dwc:institutional_code" xlink:title="Virginia Museum of Natural History" xlink:href="http://grbio.org/institution/virginia-museum-natural-history" xlink:type="simple">VMNH</named-content> specimens that stated the locality simply as “Augusta County.”</p></tp:treatment-sec><tp:treatment-sec><!--Section generated to contain objects referenced in tp:taxon-treatment.--><supplementary-material xmlns:xlink="http://www.w3.org/1999/xlink" id="S1" position="float" orientation="portrait" xlink:type="simple"><object-id content-type="doi" xlink:type="simple">10.3897/zookeys.1096.73485.suppl1</object-id><object-id content-type="arpha" xlink:type="simple">112104D2-9CD7-5BFB-8F09-23AE9C84E393</object-id><label>Supplementary material 1</label><caption><p><italic><tp:taxon-name><tp:taxon-name-part taxon-name-part-type="genus" reg="Nannaria">Nannaria</tp:taxon-name-part><tp:taxon-name-part taxon-name-part-type="species" reg="wilsoni">wilsoni</tp:taxon-name-part></tp:taxon-name></italic> species group specimens examined</p></caption><statement content-type="dataType"><label>Data type</label><p>Occurrences.</p></statement><statement content-type="notes"><label>Explanation note</label><p>A Darwin Core Standard spreadsheet of the <italic><tp:taxon-name><tp:taxon-name-part taxon-name-part-type="genus" reg="Nannaria">Nannaria</tp:taxon-name-part><tp:taxon-name-part taxon-name-part-type="species" reg="wilsoni">wilsoni</tp:taxon-name-part></tp:taxon-name></italic> species group specimens examined.</p></statement><media xlink:href="zookeys-1096-017-s001.xlsx" mimetype="application" mime-subtype="vnd.openxmlformats-officedocument.spreadsheetml.sheet" position="float" orientation="portrait" xlink:type="simple" id="oo_673005.xlsx"><uri content-type="original_file" xlink:type="simple">https://binary.pensoft.net/file/673005</uri></media><permissions><license xlink:type="simple"><license-p>This dataset is made available under the Open Database License (http://opendatacommons.org/licenses/odbl/1.0/). The Open Database License (ODbL) is a license agreement intended to allow users to freely share, modify, and use this Dataset while maintaining this same freedom for others, provided that the original source and author(s) are credited.</license-p></license></permissions><attrib specific-use="authors">Derek A. Hennen, Jackson C. Means, Paul E. Marek</attrib></supplementary-material><supplementary-material xmlns:xlink="http://www.w3.org/1999/xlink" id="S2" position="float" orientation="portrait" xlink:type="simple"><object-id content-type="doi" xlink:type="simple">10.3897/zookeys.1096.73485.suppl2</object-id><object-id content-type="arpha" xlink:type="simple">E2DBDFDB-F3BF-587D-A5AF-53DB8B214896</object-id><label>Supplementary material 2</label><caption><p><italic><tp:taxon-name><tp:taxon-name-part taxon-name-part-type="genus" reg="Nannaria">Nannaria</tp:taxon-name-part><tp:taxon-name-part taxon-name-part-type="species" reg="wilsoni">wilsoni</tp:taxon-name-part></tp:taxon-name></italic> species group morphology scoring matrix</p></caption><statement content-type="dataType"><label>Data type</label><p>Morphological scoring matrix.</p></statement><statement content-type="notes"><label>Explanation note</label><p>A spreadsheet with the morphological characters scored for each species in the <italic><tp:taxon-name><tp:taxon-name-part taxon-name-part-type="genus" reg="Nannaria">Nannaria</tp:taxon-name-part><tp:taxon-name-part taxon-name-part-type="species" reg="wilsoni">wilsoni</tp:taxon-name-part></tp:taxon-name></italic> group.</p></statement><media xlink:href="zookeys-1096-017-s002.xlsx" mimetype="application" mime-subtype="vnd.openxmlformats-officedocument.spreadsheetml.sheet" position="float" orientation="portrait" xlink:type="simple" id="oo_673006.xlsx"><uri content-type="original_file" xlink:type="simple">https://binary.pensoft.net/file/673006</uri></media><permissions><license xlink:type="simple"><license-p>This dataset is made available under the Open Database License (http://opendatacommons.org/licenses/odbl/1.0/). The Open Database License (ODbL) is a license agreement intended to allow users to freely share, modify, and use this Dataset while maintaining this same freedom for others, provided that the original source and author(s) are credited.</license-p></license></permissions><attrib specific-use="authors">Derek A. Hennen, Jackson C. Means, Paul E. Marek</attrib></supplementary-material><fig id="F51" position="float" orientation="portrait"><object-id xmlns:xlink="http://www.w3.org/1999/xlink" content-type="doi" xlink:type="simple">10.3897/zookeys.1096.73485.figure51</object-id><object-id xmlns:xlink="http://www.w3.org/1999/xlink" content-type="arpha" xlink:type="simple">5E222B05-66C0-5440-917D-D7E6BB195F56</object-id><label>Figure 51.</label><caption><p>Distribution of the Central Appalachian species of the <italic><tp:taxon-name><tp:taxon-name-part taxon-name-part-type="genus" reg="Nannaria">Nannaria</tp:taxon-name-part><tp:taxon-name-part taxon-name-part-type="species" reg="wilsoni">wilsoni</tp:taxon-name-part></tp:taxon-name></italic> species group. Dots = described species, stars = new species.</p></caption><graphic xmlns:xlink="http://www.w3.org/1999/xlink" xlink:href="zookeys-1096-017-g051.jpg" position="float" orientation="portrait" xlink:type="simple" id="oo_673003.jpg"><uri content-type="original_file" xlink:type="simple">https://binary.pensoft.net/fig/673003</uri></graphic></fig></tp:treatment-sec><ref-list><ref id="B11"><mixed-citation xmlns:xlink="http://www.w3.org/1999/xlink" xlink:type="simple"><person-group><name name-style="western"><surname>Buhlmann</surname><given-names>KA</given-names></name><name name-style="western"><surname>Mitchell</surname><given-names>JC</given-names></name><name name-style="western"><surname>Smith</surname><given-names>LR</given-names></name></person-group> (<year>1999</year>) <article-title>Descriptive ecology of the Shenandoah Valley sinkhole pond system in Virginia.</article-title><source>Banisteria</source><volume>13</volume>: <fpage>23</fpage>–<lpage>51</lpage>. <ext-link xlink:href="https://virginianaturalhistorysociety.com/banisteria/pdf-files/ban13/Ban_13_Buhlmann_Mitchell_Smith.pdf" ext-link-type="uri" xlink:type="simple">https://virginianaturalhistorysociety.com/banisteria/pdf-files/ban13/Ban_13_Buhlmann_Mitchell_Smith.pdf</ext-link></mixed-citation></ref></ref-list></tp:taxon-treatment>
