# Supplementary material for: ﻿A revision of the wilsoni species group in the millipede genus Nannaria Chamberlin, 1918 (Diplopoda, Polydesmida, Xystodesmidae)
Source: Zookeys. 2022 Apr 15;1096:17–118. doi: 10.3897/zookeys.1096.73485 (PMC9033750; doi:10.3897/zookeys.1096.73485)
Supplement: XML Treatment for Nannaria morrisoni [file zookeys.1096.73485-treatment15.xml]

<!DOCTYPE tp:taxon-treatment
  PUBLIC "-//TaxonX//DTD Taxonomic Treatment Publishing DTD v0 20100105//EN" "tax-treatment-NSO.dtd">
<tp:taxon-treatment xmlns:tp="http://www.plazi.org/taxpub"><tp:treatment-meta><kwd-group><label>Taxon classification</label><kwd>
                <named-content content-type="kingdom">Animalia</named-content>
              </kwd><kwd>
                <named-content content-type="order">Polydesmida</named-content>
              </kwd><kwd>
                <named-content content-type="family">Xystodesmidae</named-content>
              </kwd></kwd-group><mixed-citation publication-type="journal"><person-group><name><surname>Hennen</surname><given-names>Derek A.</given-names></name><name><surname>Means</surname><given-names>Jackson C.</given-names></name><name><surname>Marek</surname><given-names>Paul E.</given-names></name></person-group><article-title>﻿A revision of the <italic><tp:taxon-name><tp:taxon-name-part taxon-name-part-type="genus" reg="Nannaria"/><tp:taxon-name-part taxon-name-part-type="species" reg="wilsoni">wilsoni</tp:taxon-name-part></tp:taxon-name></italic> species group in the millipede genus <italic><tp:taxon-name><tp:taxon-name-part taxon-name-part-type="genus" reg="Nannaria">Nannaria</tp:taxon-name-part></tp:taxon-name></italic> Chamberlin, 1918 (<tp:taxon-name><tp:taxon-name-part taxon-name-part-type="class">Diplopoda</tp:taxon-name-part></tp:taxon-name>, <tp:taxon-name><tp:taxon-name-part taxon-name-part-type="order">Polydesmida</tp:taxon-name-part></tp:taxon-name>, <tp:taxon-name><tp:taxon-name-part taxon-name-part-type="family">Xystodesmidae</tp:taxon-name-part></tp:taxon-name>)</article-title><source>Zookeys</source><day>15</day><month>04</month><year>2022</year><volume>1096</volume><fpage>17</fpage><lpage>118</lpage><pub-id pub-id-type="doi">10.3897/zookeys.1096.73485</pub-id></mixed-citation></tp:treatment-meta><tp:nomenclature><label>﻿</label><tp:taxon-name>
              <object-id xmlns:xlink="http://www.w3.org/1999/xlink" content-type="arpha" xlink:type="simple">63269600-1F2D-5055-8C0A-08DD2B11CB0E</object-id>
              <tp:taxon-name-part taxon-name-part-type="genus" reg="Nannaria">Nannaria</tp:taxon-name-part>
              <tp:taxon-name-part taxon-name-part-type="species" reg="morrisoni">morrisoni</tp:taxon-name-part>
            </tp:taxon-name><tp:taxon-authority>Hoffman, 1948</tp:taxon-authority><xref ref-type="fig" rid="F28">Vernacular name: Morrison’s Twisted-Claw Millipede Figs 28</xref><xref ref-type="fig" rid="F29">, 29</xref><tp:nomenclature-citation-list><tp:nomenclature-citation><tp:taxon-name>
                  <tp:taxon-name-part taxon-name-part-type="genus" reg="Nannaria">Nannaria</tp:taxon-name-part>
                  <tp:taxon-name-part taxon-name-part-type="species" reg="morrisoni">morrisoni</tp:taxon-name-part>
                </tp:taxon-name><comment>Hoffman, 1948: 348, figs 3–4. <xref ref-type="bibr" rid="B25">Chamberlin and Hoffman 1958</xref>: 41. <xref ref-type="bibr" rid="B45">Hoffman 1999</xref>: 367 (351 in pdf version). <xref ref-type="bibr" rid="B62">Means et al. 2021a</xref>: S68, fig. 3.</comment></tp:nomenclature-citation></tp:nomenclature-citation-list></tp:nomenclature><tp:treatment-sec sec-type="type material" id="SECID0EESGK"><title>Type material.</title><p><bold><italic>Holotype</italic></bold>: United States – <bold>Virginia</bold> • ♂; Albemarle County, Saddle Hollow, about 3 miles [4.8 km] west of Crozet; <named-content xmlns:xlink="http://www.w3.org/1999/xlink" content-type="dwc:verbatimCoordinates" xlink:type="simple"><named-content content-type="geo-json" specific-use="{&#34;type&#34;:&#34;Point&#34;,&#34;coordinates&#34;:[-78.731000,38.082000]}" id="NCID0EUSGK" xlink:type="simple">38.082°N, -78.731°W</named-content></named-content>, ±1000m; elev. ca. 610 m; 28 March 1948; R. L. Hoffman leg.; “Dominant vegetation <italic><tp:taxon-name><tp:taxon-name-part taxon-name-part-type="genus" reg="Liriodendron">Liriodendron</tp:taxon-name-part><tp:taxon-name-part taxon-name-part-type="species" reg="tulipifera">tulipifera</tp:taxon-name-part></tp:taxon-name></italic>, <italic><tp:taxon-name><tp:taxon-name-part taxon-name-part-type="genus" reg="Quercus">Quercus</tp:taxon-name-part></tp:taxon-name></italic> spp., and <italic><tp:taxon-name><tp:taxon-name-part taxon-name-part-type="genus" reg="Cercis">Cercis</tp:taxon-name-part><tp:taxon-name-part taxon-name-part-type="species" reg="canadensis">canadensis</tp:taxon-name-part></tp:taxon-name></italic>” (<xref ref-type="bibr" rid="B34">Hoffman 1948</xref>); <named-content xmlns:xlink="http://www.w3.org/1999/xlink" content-type="dwc:institutional_code" xlink:title="Smithsonian Institution, National Museum of Natural History" xlink:href="http://grbio.org/institution/smithsonian-institution-national-museum-natural-history-0" xlink:type="simple">USNM</named-content> Entomology, no. 1834; (non vidi). <bold><italic>Paratypes</italic></bold>: United States – <bold>Virginia</bold> • 2 ♂♂; Page County, along Skyline Drive, 4 miles [6.4 km] north of Thornton Gap; <named-content xmlns:xlink="http://www.w3.org/1999/xlink" content-type="dwc:verbatimCoordinates" xlink:type="simple"><named-content content-type="geo-json" specific-use="{&#34;type&#34;:&#34;Point&#34;,&#34;coordinates&#34;:[-78.318900,38.706700]}" id="NCID0EHUGK" xlink:type="simple">38.7067°N, -78.3189°W</named-content></named-content>, ±1000m; April 1936; I. Fox, J. P. E. Morrison leg.; <named-content xmlns:xlink="http://www.w3.org/1999/xlink" content-type="dwc:institutional_code" xlink:title="Smithsonian Institution, National Museum of Natural History" xlink:href="http://grbio.org/institution/smithsonian-institution-national-museum-natural-history-0" xlink:type="simple">USNM</named-content> Entomology, no. 1836 (non vidi).</p></tp:treatment-sec><tp:treatment-sec sec-type="material" id="SECID0ERUGK"><title>Material examined.</title><p><bold>Non type material</bold>: United States – <bold>Virginia</bold> • 2 specimens; Albemarle County, Sugar Hollow; <named-content xmlns:xlink="http://www.w3.org/1999/xlink" content-type="dwc:verbatimCoordinates" xlink:type="simple"><named-content content-type="geo-json" specific-use="{&#34;type&#34;:&#34;Point&#34;,&#34;coordinates&#34;:[-78.723400,38.129000]}" id="NCID0E5UGK" xlink:type="simple">38.129°N, -78.7234°W</named-content></named-content>, ± 2000m; 21 March 1949; R. L. Hoffman leg.; <named-content xmlns:xlink="http://www.w3.org/1999/xlink" content-type="dwc:institutional_code" xlink:title="Virginia Museum of Natural History" xlink:href="http://grbio.org/institution/virginia-museum-natural-history" xlink:type="simple">VMNH</named-content>, NAN0400 • 1 ♀; Albemarle County, Carters Bridge: Peter Rausse’s land, near tasting room before construction, by stream; <named-content xmlns:xlink="http://www.w3.org/1999/xlink" content-type="dwc:verbatimCoordinates" xlink:type="simple"><named-content content-type="geo-json" specific-use="{&#34;type&#34;:&#34;Point&#34;,&#34;coordinates&#34;:[-78.484200,37.945600]}" id="NCID0ELVGK" xlink:type="simple">37.9456°N, -78.4842°W</named-content></named-content>; 19 July 2014; J. C. Means leg.; <abbrev xmlns:xlink="http://www.w3.org/1999/xlink" content-type="institution" xlink:title="Virginia Tech Insect Collection" id="ABBRID0EQVGK" xlink:type="simple">VTEC</abbrev>, MPE00114 • 2 ♀♀; Albemarle County, Sugar Hollow, entrance by parking lot; <named-content xmlns:xlink="http://www.w3.org/1999/xlink" content-type="dwc:verbatimCoordinates" xlink:type="simple"><named-content content-type="geo-json" specific-use="{&#34;type&#34;:&#34;Point&#34;,&#34;coordinates&#34;:[-78.713900,38.125600]}" id="NCID0E4VGK" xlink:type="simple">38.1256°N, -78.7139°W</named-content></named-content>; 28 February 2016; J. C. Means leg.; <abbrev xmlns:xlink="http://www.w3.org/1999/xlink" content-type="institution" xlink:title="Virginia Tech Insect Collection" id="ABBRID0ECWGK" xlink:type="simple">VTEC</abbrev>, MPE01007, MPE03715 • 1 ♂ and 4 ♀♀; Albemarle County, Sugar Hollow, North of Charlottesville Reservoir; <named-content xmlns:xlink="http://www.w3.org/1999/xlink" content-type="dwc:verbatimCoordinates" xlink:type="simple"><named-content content-type="geo-json" specific-use="{&#34;type&#34;:&#34;Point&#34;,&#34;coordinates&#34;:[-78.744300,38.147400]}" id="NCID0EUWGK" xlink:type="simple">38.1474°N, -78.7443°W</named-content></named-content>, ± 9m; elev. 487 m; 22 June 2016; J. C. Means, D. A. Hennen leg.; <abbrev xmlns:xlink="http://www.w3.org/1999/xlink" content-type="institution" xlink:title="Virginia Tech Insect Collection" id="ABBRID0EZWGK" xlink:type="simple">VTEC</abbrev>, MPE02107, MPE01885, MPE02015, MPE02016, MPE02149 • 2 ♂♂ and 3 ♀♀; Albemarle County, Shenandoah NP, nr JCT CR-611 &amp; Appalachian Tr., Jarman Gap, near spring; <named-content xmlns:xlink="http://www.w3.org/1999/xlink" content-type="dwc:verbatimCoordinates" xlink:type="simple"><named-content content-type="geo-json" specific-use="{&#34;type&#34;:&#34;Point&#34;,&#34;coordinates&#34;:[-78.777900,38.096600]}" id="NCID0E1XGK" xlink:type="simple">38.0966°N, -78.7779°W</named-content></named-content>; elev. 709 m; 6 June 2005; P. E. Marek, C. Lin leg.; <abbrev xmlns:xlink="http://www.w3.org/1999/xlink" content-type="institution" xlink:title="Virginia Tech Insect Collection" id="ABBRID0E6XGK" xlink:type="simple">VTEC</abbrev>, SPC000495, SPC000497, SPC000496, SPC000498, SPC000499 • 13 specimens; Amherst County, South side Tar Jacket Ridge, FS 1167; <named-content xmlns:xlink="http://www.w3.org/1999/xlink" content-type="dwc:verbatimCoordinates" xlink:type="simple"><named-content content-type="geo-json" specific-use="{&#34;type&#34;:&#34;Point&#34;,&#34;coordinates&#34;:[-79.184400,37.761000]}" id="NCID0EAZGK" xlink:type="simple">37.761°N, -79.1844°W</named-content></named-content>, ± 2000m; 5 June 1998; <named-content xmlns:xlink="http://www.w3.org/1999/xlink" content-type="dwc:institutional_code" xlink:title="Virginia Museum of Natural History" xlink:href="http://grbio.org/institution/virginia-museum-natural-history" xlink:type="simple">VMNH</named-content> survey leg.; <named-content xmlns:xlink="http://www.w3.org/1999/xlink" content-type="dwc:institutional_code" xlink:title="Virginia Museum of Natural History" xlink:href="http://grbio.org/institution/virginia-museum-natural-history" xlink:type="simple">VMNH</named-content>, NAN0395 • 4 specimens; same collection data as for preceding; 15 August to 13 November 1999; <named-content xmlns:xlink="http://www.w3.org/1999/xlink" content-type="dwc:institutional_code" xlink:title="Virginia Museum of Natural History" xlink:href="http://grbio.org/institution/virginia-museum-natural-history" xlink:type="simple">VMNH</named-content>, NAN0397 • 8 specimens; same collection data as for preceding; 6 May 1998; <named-content xmlns:xlink="http://www.w3.org/1999/xlink" content-type="dwc:institutional_code" xlink:title="Virginia Museum of Natural History" xlink:href="http://grbio.org/institution/virginia-museum-natural-history" xlink:type="simple">VMNH</named-content>, NAN0398 • 23 specimens; same collection data as for preceding; 4 August 1998; <named-content xmlns:xlink="http://www.w3.org/1999/xlink" content-type="dwc:institutional_code" xlink:title="Virginia Museum of Natural History" xlink:href="http://grbio.org/institution/virginia-museum-natural-history" xlink:type="simple">VMNH</named-content>, NAN0410 • 8 specimens; Amherst County, DF site on Tar Jacket Ridge, head of Piney River; <named-content xmlns:xlink="http://www.w3.org/1999/xlink" content-type="dwc:verbatimCoordinates" xlink:type="simple"><named-content content-type="geo-json" specific-use="{&#34;type&#34;:&#34;Point&#34;,&#34;coordinates&#34;:[-79.174900,37.770700]}" id="NCID0EB1GK" xlink:type="simple">37.7707°N, -79.1749°W</named-content></named-content>, ± 2000m; 9 July 1998; Jon Schilling leg.; <named-content xmlns:xlink="http://www.w3.org/1999/xlink" content-type="dwc:institutional_code" xlink:title="Virginia Museum of Natural History" xlink:href="http://grbio.org/institution/virginia-museum-natural-history" xlink:type="simple">VMNH</named-content>, NAN0401 • 1 specimen; Amherst County, Pitfall on Tar Jacket Ridge, off FS 1167; <named-content xmlns:xlink="http://www.w3.org/1999/xlink" content-type="dwc:verbatimCoordinates" xlink:type="simple"><named-content content-type="geo-json" specific-use="{&#34;type&#34;:&#34;Point&#34;,&#34;coordinates&#34;:[-79.184400,37.761000]}" id="NCID0EO1GK" xlink:type="simple">37.761°N, -79.1844°W</named-content></named-content>, ± 2000m; 7 November to 18 December 1997; <named-content xmlns:xlink="http://www.w3.org/1999/xlink" content-type="dwc:institutional_code" xlink:title="Virginia Museum of Natural History" xlink:href="http://grbio.org/institution/virginia-museum-natural-history" xlink:type="simple">VMNH</named-content> survey leg.; <named-content xmlns:xlink="http://www.w3.org/1999/xlink" content-type="dwc:institutional_code" xlink:title="Virginia Museum of Natural History" xlink:href="http://grbio.org/institution/virginia-museum-natural-history" xlink:type="simple">VMNH</named-content>, NAN0404 • 21 specimens; Amherst County, East slope of Tar Jacket Ridge, ca. 5 mi NE of Oronoco; <named-content xmlns:xlink="http://www.w3.org/1999/xlink" content-type="dwc:verbatimCoordinates" xlink:type="simple"><named-content content-type="geo-json" specific-use="{&#34;type&#34;:&#34;Point&#34;,&#34;coordinates&#34;:[-79.184000,37.771200]}" id="NCID0EA2GK" xlink:type="simple">37.7712°N, -79.184°W</named-content></named-content>, ± 2000m; 14 May to 23 June 1999; <named-content xmlns:xlink="http://www.w3.org/1999/xlink" content-type="dwc:institutional_code" xlink:title="Virginia Museum of Natural History" xlink:href="http://grbio.org/institution/virginia-museum-natural-history" xlink:type="simple">VMNH</named-content> survey leg.; <named-content xmlns:xlink="http://www.w3.org/1999/xlink" content-type="dwc:institutional_code" xlink:title="Virginia Museum of Natural History" xlink:href="http://grbio.org/institution/virginia-museum-natural-history" xlink:type="simple">VMNH</named-content>, NAN0405 • 1 specimen; Amherst County, DF site on Tar Jacket Ridge, off FS 1167; <named-content xmlns:xlink="http://www.w3.org/1999/xlink" content-type="dwc:verbatimCoordinates" xlink:type="simple"><named-content content-type="geo-json" specific-use="{&#34;type&#34;:&#34;Point&#34;,&#34;coordinates&#34;:[-79.184400,37.761000]}" id="NCID0ES2GK" xlink:type="simple">37.761°N, -79.1844°W</named-content></named-content>, ± 2000m; 21 October 1997; <named-content xmlns:xlink="http://www.w3.org/1999/xlink" content-type="dwc:institutional_code" xlink:title="Virginia Museum of Natural History" xlink:href="http://grbio.org/institution/virginia-museum-natural-history" xlink:type="simple">VMNH</named-content> survey leg.; <named-content xmlns:xlink="http://www.w3.org/1999/xlink" content-type="dwc:institutional_code" xlink:title="Virginia Museum of Natural History" xlink:href="http://grbio.org/institution/virginia-museum-natural-history" xlink:type="simple">VMNH</named-content>, NAN0406 • 2 ♂♂ and 1 ♀; Amherst County, gully along Mt. Pleasant hiking trail; <named-content xmlns:xlink="http://www.w3.org/1999/xlink" content-type="dwc:verbatimCoordinates" xlink:type="simple"><named-content content-type="geo-json" specific-use="{&#34;type&#34;:&#34;Point&#34;,&#34;coordinates&#34;:[-79.185000,37.754700]}" id="NCID0EE3GK" xlink:type="simple">37.7547°N, -79.185°W</named-content></named-content>; elev. 1020 m; 31 December 2016; J. C. Means leg.; <abbrev xmlns:xlink="http://www.w3.org/1999/xlink" content-type="institution" xlink:title="Virginia Tech Insect Collection" id="ABBRID0EJ3GK" xlink:type="simple">VTEC</abbrev>, MPE02491, MPE02830, MPE02829 • 1 specimen; Greene County, Hightop Mtn, 2 mi S Swift Run Gap; <named-content xmlns:xlink="http://www.w3.org/1999/xlink" content-type="dwc:verbatimCoordinates" xlink:type="simple"><named-content content-type="geo-json" specific-use="{&#34;type&#34;:&#34;Point&#34;,&#34;coordinates&#34;:[-78.552300,38.337600]}" id="NCID0EA4GK" xlink:type="simple">38.3376°N, -78.5523°W</named-content></named-content>, ± 2000m; 17 October 1990; C. A. Pague leg.; <named-content xmlns:xlink="http://www.w3.org/1999/xlink" content-type="dwc:institutional_code" xlink:title="Virginia Museum of Natural History" xlink:href="http://grbio.org/institution/virginia-museum-natural-history" xlink:type="simple">VMNH</named-content>, NAN0399 • 1 ♂; Greene County, Shenandoah National Park: Appalachian Trail off South River Falls Trail; <named-content xmlns:xlink="http://www.w3.org/1999/xlink" content-type="dwc:verbatimCoordinates" xlink:type="simple"><named-content content-type="geo-json" specific-use="{&#34;type&#34;:&#34;Point&#34;,&#34;coordinates&#34;:[-78.514700,38.385000]}" id="NCID0EN4GK" xlink:type="simple">38.385°N, -78.5147°W</named-content></named-content>; elev. 896 m; 29 April 2017; J. C. Means leg.; <abbrev xmlns:xlink="http://www.w3.org/1999/xlink" content-type="institution" xlink:title="Virginia Tech Insect Collection" id="ABBRID0ES4GK" xlink:type="simple">VTEC</abbrev>, MPE02591 • 3 ♂♂ and 2 ♀♀; Greene County, Shenandoah National Park: tributary above South River Falls; <named-content xmlns:xlink="http://www.w3.org/1999/xlink" content-type="dwc:verbatimCoordinates" xlink:type="simple"><named-content content-type="geo-json" specific-use="{&#34;type&#34;:&#34;Point&#34;,&#34;coordinates&#34;:[-78.503600,38.380200]}" id="NCID0E64GK" xlink:type="simple">38.3802°N, -78.5036°W</named-content></named-content>; elev. 679 m; 29 April 2017; J. C. Means leg.; <abbrev xmlns:xlink="http://www.w3.org/1999/xlink" content-type="institution" xlink:title="Virginia Tech Insect Collection" id="ABBRID0EE5GK" xlink:type="simple">VTEC</abbrev>, MPE02595, MPE02607, MPE02608, MPE02596, MPE02606 • 1 ♂; Greene County, Shenandoah National Park: base of South River Falls; <named-content xmlns:xlink="http://www.w3.org/1999/xlink" content-type="dwc:verbatimCoordinates" xlink:type="simple"><named-content content-type="geo-json" specific-use="{&#34;type&#34;:&#34;Point&#34;,&#34;coordinates&#34;:[-78.499700,38.379100]}" id="NCID0EF6GK" xlink:type="simple">38.3791°N, -78.4997°W</named-content></named-content>; elev. 607 m; 29 April 2017; J. C. Means leg.; <abbrev xmlns:xlink="http://www.w3.org/1999/xlink" content-type="institution" xlink:title="Virginia Tech Insect Collection" id="ABBRID0EK6GK" xlink:type="simple">VTEC</abbrev>, MPE02605 • 1 ♀; Greene County, Shenandoah National Park: Fire road intersecting South River Falls Trail; <named-content xmlns:xlink="http://www.w3.org/1999/xlink" content-type="dwc:verbatimCoordinates" xlink:type="simple"><named-content content-type="geo-json" specific-use="{&#34;type&#34;:&#34;Point&#34;,&#34;coordinates&#34;:[-78.509700,38.382000]}" id="NCID0EX6GK" xlink:type="simple">38.382°N, -78.5097°W</named-content></named-content>; elev. 811 m; 29 April 2017; J. C. Means leg.; <abbrev xmlns:xlink="http://www.w3.org/1999/xlink" content-type="institution" xlink:title="Virginia Tech Insect Collection" id="ABBRID0E36GK" xlink:type="simple">VTEC</abbrev>, MPE03669 • 2 ♂♂ and 1♀; Madison County, Luray; <named-content xmlns:xlink="http://www.w3.org/1999/xlink" content-type="dwc:verbatimCoordinates" xlink:type="simple"><named-content content-type="geo-json" specific-use="{&#34;type&#34;:&#34;Point&#34;,&#34;coordinates&#34;:[-78.459300,38.664900]}" id="NCID0EJAHK" xlink:type="simple">38.6649°N, -78.4593°W</named-content></named-content>; July 1966; C. Ewing leg.; <named-content xmlns:xlink="http://www.w3.org/1999/xlink" content-type="dwc:institutional_code" xlink:title="North Carolina Museum of Natural Sciences" xlink:href="http://grbio.org/institution/north-carolina-museum-natural-sciences" xlink:type="simple">NCSM</named-content>, NAN0489 • 1 specimen; Madison County, Shenandoah National Park, Little Stony Man Trail; <named-content xmlns:xlink="http://www.w3.org/1999/xlink" content-type="dwc:verbatimCoordinates" xlink:type="simple"><named-content content-type="geo-json" specific-use="{&#34;type&#34;:&#34;Point&#34;,&#34;coordinates&#34;:[-78.361600,38.611800]}" id="NCID0EWAHK" xlink:type="simple">38.6118°N, -78.3616°W</named-content></named-content>, ± 2000m; 27 May 1990; C. A. Pague leg.; <named-content xmlns:xlink="http://www.w3.org/1999/xlink" content-type="dwc:institutional_code" xlink:title="Virginia Museum of Natural History" xlink:href="http://grbio.org/institution/virginia-museum-natural-history" xlink:type="simple">VMNH</named-content>, NAN0396 • 2 ♀♀; Nelson County, Humpback Mountain; <named-content xmlns:xlink="http://www.w3.org/1999/xlink" content-type="dwc:verbatimCoordinates" xlink:type="simple"><named-content content-type="geo-json" specific-use="{&#34;type&#34;:&#34;Point&#34;,&#34;coordinates&#34;:[-78.898600,37.948700]}" id="NCID0EDBHK" xlink:type="simple">37.9487°N, -78.8986°W</named-content></named-content>, ± 2000m; 14 October 1948; R. L. Hoffman leg.; <named-content xmlns:xlink="http://www.w3.org/1999/xlink" content-type="dwc:institutional_code" xlink:title="Virginia Museum of Natural History" xlink:href="http://grbio.org/institution/virginia-museum-natural-history" xlink:type="simple">VMNH</named-content>, NAN0409 • 2 ♂♂; Nelson County, Appalachian Trail crossing of 56, up hill over Tye River; <named-content xmlns:xlink="http://www.w3.org/1999/xlink" content-type="dwc:verbatimCoordinates" xlink:type="simple"><named-content content-type="geo-json" specific-use="{&#34;type&#34;:&#34;Point&#34;,&#34;coordinates&#34;:[-79.021300,37.838800]}" id="NCID0EQBHK" xlink:type="simple">37.8388°N, -79.0213°W</named-content></named-content>; elev. 339 m; 17 September 2016; J. C. Means leg.; <abbrev xmlns:xlink="http://www.w3.org/1999/xlink" content-type="institution" xlink:title="Virginia Tech Insect Collection" id="ABBRID0EVBHK" xlink:type="simple">VTEC</abbrev>, MPE02115, MPE02116 • 1 ♀; Nelson County, VA-826, 0.8 rd km S of US-56; <named-content xmlns:xlink="http://www.w3.org/1999/xlink" content-type="dwc:verbatimCoordinates" xlink:type="simple"><named-content content-type="geo-json" specific-use="{&#34;type&#34;:&#34;Point&#34;,&#34;coordinates&#34;:[-79.116500,37.842500]}" id="NCID0EHCHK" xlink:type="simple">37.8425°N, -79.1165°W</named-content></named-content>, ± 2m; elev. 878 m; 24 June 2017; P. E. Marek, C. Hall leg.; <abbrev xmlns:xlink="http://www.w3.org/1999/xlink" content-type="institution" xlink:title="Virginia Tech Insect Collection" id="ABBRID0EMCHK" xlink:type="simple">VTEC</abbrev>, MPE02872 • 3 specimens; Page County, Panorama, Skyline Drive; <named-content xmlns:xlink="http://www.w3.org/1999/xlink" content-type="dwc:verbatimCoordinates" xlink:type="simple"><named-content content-type="geo-json" specific-use="{&#34;type&#34;:&#34;Point&#34;,&#34;coordinates&#34;:[-78.321300,38.659200]}" id="NCID0EZCHK" xlink:type="simple">38.6592°N, -78.3213°W</named-content></named-content>, ± 2000m; 21 July 1938; E. M. Loomis, H. F. Loomis leg.; <named-content xmlns:xlink="http://www.w3.org/1999/xlink" content-type="dwc:institutional_code" xlink:title="Virginia Museum of Natural History" xlink:href="http://grbio.org/institution/virginia-museum-natural-history" xlink:type="simple">VMNH</named-content>, NAN0403 • 1 specimen; Rockbridge County, W side of Rocky Mtn. on BRP; <named-content xmlns:xlink="http://www.w3.org/1999/xlink" content-type="dwc:verbatimCoordinates" xlink:type="simple"><named-content content-type="geo-json" specific-use="{&#34;type&#34;:&#34;Point&#34;,&#34;coordinates&#34;:[-79.198800,37.796300]}" id="NCID0EGDHK" xlink:type="simple">37.7963°N, -79.1988°W</named-content></named-content>, ± 2000m; 24 August 1949; R. L. Hoffman leg.; <named-content xmlns:xlink="http://www.w3.org/1999/xlink" content-type="dwc:institutional_code" xlink:title="Virginia Museum of Natural History" xlink:href="http://grbio.org/institution/virginia-museum-natural-history" xlink:type="simple">VMNH</named-content>, NAN0407. Complete material examined information listed in Suppl. material <xref ref-type="supplementary-material" rid="S1">1</xref>.</p></tp:treatment-sec><tp:treatment-sec sec-type="diagnosis" id="SECID0EUDHK"><title>Diagnosis.</title><p>Adults of <italic><tp:taxon-name><tp:taxon-name-part taxon-name-part-type="genus" reg="Nannaria">Nannaria</tp:taxon-name-part><tp:taxon-name-part taxon-name-part-type="species" reg="morrisoni">morrisoni</tp:taxon-name-part></tp:taxon-name></italic> can be separated from the geographically close and morphologically similar species <italic><tp:taxon-name><tp:taxon-name-part taxon-name-part-type="genus" reg="Nannaria">N.</tp:taxon-name-part><tp:taxon-name-part taxon-name-part-type="species" reg="shenandoa">shenandoa</tp:taxon-name-part></tp:taxon-name></italic> and <italic><tp:taxon-name><tp:taxon-name-part taxon-name-part-type="genus" reg="Nannaria">N.</tp:taxon-name-part><tp:taxon-name-part taxon-name-part-type="species" reg="orycta">orycta</tp:taxon-name-part></tp:taxon-name></italic> sp. nov. by the following characters. Acropodite tip medial flange triangular, directed medially rather than laminate with an acuminate tip and directed caudally, as in <italic><tp:taxon-name><tp:taxon-name-part taxon-name-part-type="genus" reg="Nannaria">N.</tp:taxon-name-part><tp:taxon-name-part taxon-name-part-type="species" reg="orycta">orycta</tp:taxon-name-part></tp:taxon-name></italic> sp. nov. Prefemoral process acicular and needle-like, not curving laterally as in <italic><tp:taxon-name><tp:taxon-name-part taxon-name-part-type="genus" reg="Nannaria">N.</tp:taxon-name-part><tp:taxon-name-part taxon-name-part-type="species" reg="shenandoa">shenandoa</tp:taxon-name-part></tp:taxon-name></italic>.</p></tp:treatment-sec><tp:treatment-sec sec-type="description" id="SECID0ERFHK"><title>Description.</title><p>Suppl. material <xref ref-type="supplementary-material" rid="S2">2</xref>. Based on (♂) (MPE02595) and ♀ (MPE02596).</p><p><bold>Measurements</bold>: Taken from (♂) specimen MPE02595: <abbrev xmlns:xlink="http://www.w3.org/1999/xlink" xlink:title="body length" id="ABBRID0EOGHK" xlink:type="simple">BL</abbrev> = 28.88, <abbrev xmlns:xlink="http://www.w3.org/1999/xlink" xlink:title="collum width" id="ABBRID0ESGHK" xlink:type="simple">CW</abbrev> = 3.54, <abbrev xmlns:xlink="http://www.w3.org/1999/xlink" xlink:title="intergenal width" id="ABBRID0EWGHK" xlink:type="simple">IW</abbrev> = 2.54, <abbrev xmlns:xlink="http://www.w3.org/1999/xlink" xlink:title="interantennal socket width" id="ABBRID0E1GHK" xlink:type="simple">ISW</abbrev> = 0.75, <abbrev xmlns:xlink="http://www.w3.org/1999/xlink" xlink:title="body ring 10 width" id="ABBRID0E5GHK" xlink:type="simple">B10W</abbrev> = 4.30, <abbrev xmlns:xlink="http://www.w3.org/1999/xlink" xlink:title="body ring 10 height" id="ABBRID0ECHHK" xlink:type="simple">B10H</abbrev> = 2.80. <bold>Color.</bold> Tergites with two paranotal pink to orange spots, collum outlined in pink to orange, and tergites with background chestnut brown to black (Fig. <xref ref-type="fig" rid="F28">28</xref>). <bold>Gonopods.</bold> Male gonopod acropodite arc a gradual curve (Fig. <xref ref-type="fig" rid="F29">29A–C</xref>). Acropodite medial flange absent, acropodite tip medial flange extended into a large, lobed, triangular projecting process, giving the tip of the acropodite a bifurcate appearance (Fig. <xref ref-type="fig" rid="F29">29B</xref>). Acropodite tip lateral flange absent. Tips of acropodite directed medially, with a slightly ventral angle (Fig. <xref ref-type="fig" rid="F29">29A</xref>). Mesal tip of acropodite carrying the seminal groove with slight dorsal expansion. Tip of medial flange ending in a sharp point (Fig. <xref ref-type="fig" rid="F29">29C</xref>). Prefemoral process acicular, needle-like, with tip directed cephalically (Fig. <xref ref-type="fig" rid="F29">29A</xref>). <bold>Cyphopods.</bold> Female cyphopod receptacle much enlarged, laminate.</p><fig id="F28" position="float" orientation="portrait"><object-id xmlns:xlink="http://www.w3.org/1999/xlink" content-type="doi" xlink:type="simple">10.3897/zookeys.1096.73485.figure28</object-id><object-id xmlns:xlink="http://www.w3.org/1999/xlink" content-type="arpha" xlink:type="simple">F99241A2-2D8E-5DF1-88F8-A564C3010F39</object-id><label>Figure 28.</label><caption><p><italic><tp:taxon-name><tp:taxon-name-part taxon-name-part-type="genus" reg="Nannaria">Nannaria</tp:taxon-name-part><tp:taxon-name-part taxon-name-part-type="species" reg="morrisoni">morrisoni</tp:taxon-name-part></tp:taxon-name></italic>, in situ, male (MPE02595) from Greene County, Virginia.</p></caption><graphic xmlns:xlink="http://www.w3.org/1999/xlink" xlink:href="zookeys-1096-017-g028.jpg" position="float" orientation="portrait" xlink:type="simple" id="oo_672980.jpg"><uri content-type="original_file" xlink:type="simple">https://binary.pensoft.net/fig/672980</uri></graphic></fig><fig id="F29" position="float" orientation="portrait"><object-id xmlns:xlink="http://www.w3.org/1999/xlink" content-type="doi" xlink:type="simple">10.3897/zookeys.1096.73485.figure29</object-id><object-id xmlns:xlink="http://www.w3.org/1999/xlink" content-type="arpha" xlink:type="simple">E9758210-D576-5161-88C1-631869E31B35</object-id><label>Figure 29.</label><caption><p>Left gonopod of <italic><tp:taxon-name><tp:taxon-name-part taxon-name-part-type="genus" reg="Nannaria">Nannaria</tp:taxon-name-part><tp:taxon-name-part taxon-name-part-type="species" reg="morrisoni">morrisoni</tp:taxon-name-part></tp:taxon-name></italic> (MPE02595, Greene County, Virginia) <bold>A</bold> anterior view <bold>B</bold> medial view <bold>C</bold> posterior view. Scale bar: 1 mm.</p></caption><graphic xmlns:xlink="http://www.w3.org/1999/xlink" xlink:href="zookeys-1096-017-g029.jpg" position="float" orientation="portrait" xlink:type="simple" id="oo_672981.jpg"><uri content-type="original_file" xlink:type="simple">https://binary.pensoft.net/fig/672981</uri></graphic></fig></tp:treatment-sec><tp:treatment-sec sec-type="variation" id="SECID0EEKHK"><title>Variation.</title><p>No appreciable variation was noticed between specimens.</p></tp:treatment-sec><tp:treatment-sec sec-type="distribution" id="SECID0EJKHK"><title>Distribution.</title><p>Only known from Virginia, <italic><tp:taxon-name><tp:taxon-name-part taxon-name-part-type="genus" reg="Nannaria">Nannaria</tp:taxon-name-part><tp:taxon-name-part taxon-name-part-type="species" reg="morrisoni">morrisoni</tp:taxon-name-part></tp:taxon-name></italic> occurs in the following counties: Albemarle, Amherst, Bland, Greene, Madison, Nelson, Page, and Rockbridge (Fig. <xref ref-type="fig" rid="F51">51</xref>). Its distribution in these counties is almost exclusively restricted to the spine of the Blue Ridge Mountains, northeast of the James River.</p></tp:treatment-sec><tp:treatment-sec sec-type="Ecological notes" id="SECID0E5KHK"><title>Ecological notes.</title><p>Specimen label data indicates <italic><tp:taxon-name><tp:taxon-name-part taxon-name-part-type="genus" reg="Nannaria">Nannaria</tp:taxon-name-part><tp:taxon-name-part taxon-name-part-type="species" reg="morrisoni">morrisoni</tp:taxon-name-part></tp:taxon-name></italic> is collected in deciduous forests of oak, tuliptree, beech, and maple, rather than in areas with more rhododendron and other ericaceous plants. Many of the sites with habitat data list riparian areas as the habitat for this species. Specimens been collected from elevations as low as 339 m to as high as 1067 m.</p></tp:treatment-sec><tp:treatment-sec sec-type="etymology" id="SECID0EPLHK"><title>Etymology.</title><p><italic><tp:taxon-name><tp:taxon-name-part taxon-name-part-type="genus" reg="Nannaria">Nannaria</tp:taxon-name-part><tp:taxon-name-part taxon-name-part-type="species" reg="morrisoni">morrisoni</tp:taxon-name-part></tp:taxon-name></italic> is named after Dr. Joseph P. E. Morrison, a mollusk curator at the Smithsonian Museum of Natural History in Washington, D.C., who collected millipedes for Richard Hoffman during his own collecting trips for land snails (<xref ref-type="bibr" rid="B34">Hoffman 1948</xref>).</p></tp:treatment-sec><tp:treatment-sec><!--Section generated to contain objects referenced in tp:taxon-treatment.--><supplementary-material xmlns:xlink="http://www.w3.org/1999/xlink" id="S1" position="float" orientation="portrait" xlink:type="simple"><object-id content-type="doi" xlink:type="simple">10.3897/zookeys.1096.73485.suppl1</object-id><object-id content-type="arpha" xlink:type="simple">112104D2-9CD7-5BFB-8F09-23AE9C84E393</object-id><label>Supplementary material 1</label><caption><p><italic><tp:taxon-name><tp:taxon-name-part taxon-name-part-type="genus" reg="Nannaria">Nannaria</tp:taxon-name-part><tp:taxon-name-part taxon-name-part-type="species" reg="wilsoni">wilsoni</tp:taxon-name-part></tp:taxon-name></italic> species group specimens examined</p></caption><statement content-type="dataType"><label>Data type</label><p>Occurrences.</p></statement><statement content-type="notes"><label>Explanation note</label><p>A Darwin Core Standard spreadsheet of the <italic><tp:taxon-name><tp:taxon-name-part taxon-name-part-type="genus" reg="Nannaria">Nannaria</tp:taxon-name-part><tp:taxon-name-part taxon-name-part-type="species" reg="wilsoni">wilsoni</tp:taxon-name-part></tp:taxon-name></italic> species group specimens examined.</p></statement><media xlink:href="zookeys-1096-017-s001.xlsx" mimetype="application" mime-subtype="vnd.openxmlformats-officedocument.spreadsheetml.sheet" position="float" orientation="portrait" xlink:type="simple" id="oo_673005.xlsx"><uri content-type="original_file" xlink:type="simple">https://binary.pensoft.net/file/673005</uri></media><permissions><license xlink:type="simple"><license-p>This dataset is made available under the Open Database License (http://opendatacommons.org/licenses/odbl/1.0/). The Open Database License (ODbL) is a license agreement intended to allow users to freely share, modify, and use this Dataset while maintaining this same freedom for others, provided that the original source and author(s) are credited.</license-p></license></permissions><attrib specific-use="authors">Derek A. Hennen, Jackson C. Means, Paul E. Marek</attrib></supplementary-material><supplementary-material xmlns:xlink="http://www.w3.org/1999/xlink" id="S2" position="float" orientation="portrait" xlink:type="simple"><object-id content-type="doi" xlink:type="simple">10.3897/zookeys.1096.73485.suppl2</object-id><object-id content-type="arpha" xlink:type="simple">E2DBDFDB-F3BF-587D-A5AF-53DB8B214896</object-id><label>Supplementary material 2</label><caption><p><italic><tp:taxon-name><tp:taxon-name-part taxon-name-part-type="genus" reg="Nannaria">Nannaria</tp:taxon-name-part><tp:taxon-name-part taxon-name-part-type="species" reg="wilsoni">wilsoni</tp:taxon-name-part></tp:taxon-name></italic> species group morphology scoring matrix</p></caption><statement content-type="dataType"><label>Data type</label><p>Morphological scoring matrix.</p></statement><statement content-type="notes"><label>Explanation note</label><p>A spreadsheet with the morphological characters scored for each species in the <italic><tp:taxon-name><tp:taxon-name-part taxon-name-part-type="genus" reg="Nannaria">Nannaria</tp:taxon-name-part><tp:taxon-name-part taxon-name-part-type="species" reg="wilsoni">wilsoni</tp:taxon-name-part></tp:taxon-name></italic> group.</p></statement><media xlink:href="zookeys-1096-017-s002.xlsx" mimetype="application" mime-subtype="vnd.openxmlformats-officedocument.spreadsheetml.sheet" position="float" orientation="portrait" xlink:type="simple" id="oo_673006.xlsx"><uri content-type="original_file" xlink:type="simple">https://binary.pensoft.net/file/673006</uri></media><permissions><license xlink:type="simple"><license-p>This dataset is made available under the Open Database License (http://opendatacommons.org/licenses/odbl/1.0/). The Open Database License (ODbL) is a license agreement intended to allow users to freely share, modify, and use this Dataset while maintaining this same freedom for others, provided that the original source and author(s) are credited.</license-p></license></permissions><attrib specific-use="authors">Derek A. Hennen, Jackson C. Means, Paul E. Marek</attrib></supplementary-material><fig id="F51" position="float" orientation="portrait"><object-id xmlns:xlink="http://www.w3.org/1999/xlink" content-type="doi" xlink:type="simple">10.3897/zookeys.1096.73485.figure51</object-id><object-id xmlns:xlink="http://www.w3.org/1999/xlink" content-type="arpha" xlink:type="simple">5E222B05-66C0-5440-917D-D7E6BB195F56</object-id><label>Figure 51.</label><caption><p>Distribution of the Central Appalachian species of the <italic><tp:taxon-name><tp:taxon-name-part taxon-name-part-type="genus" reg="Nannaria">Nannaria</tp:taxon-name-part><tp:taxon-name-part taxon-name-part-type="species" reg="wilsoni">wilsoni</tp:taxon-name-part></tp:taxon-name></italic> species group. Dots = described species, stars = new species.</p></caption><graphic xmlns:xlink="http://www.w3.org/1999/xlink" xlink:href="zookeys-1096-017-g051.jpg" position="float" orientation="portrait" xlink:type="simple" id="oo_673003.jpg"><uri content-type="original_file" xlink:type="simple">https://binary.pensoft.net/fig/673003</uri></graphic></fig></tp:treatment-sec><ref-list><ref id="B25"><mixed-citation xmlns:xlink="http://www.w3.org/1999/xlink" xlink:type="simple"><person-group><name name-style="western"><surname>Chamberlin</surname><given-names>RV</given-names></name><name name-style="western"><surname>Hoffman</surname><given-names>RL</given-names></name></person-group> (<year>1958</year>) <article-title>Checklist of the millipeds of North America.</article-title><source>Bulletin - United States National Museum</source><volume>212</volume>(<issue>212</issue>): <fpage>1</fpage>–<lpage>236</lpage>. <ext-link xlink:href="10.5479/si.03629236.212" ext-link-type="doi" xlink:type="simple">https://doi.org/10.5479/si.03629236.212</ext-link></mixed-citation></ref><ref id="B45"><mixed-citation xmlns:xlink="http://www.w3.org/1999/xlink" xlink:type="simple"><person-group><name name-style="western"><surname>Hoffman</surname><given-names>RL</given-names></name></person-group> (<year>1999</year>) <article-title>Checklist of the millipedes of North and Middle America.</article-title><source>Virginia Museum of Natural History Special Publication</source><volume>8</volume>: <fpage>1</fpage>–<lpage>584</lpage>.</mixed-citation></ref><ref id="B62"><mixed-citation xmlns:xlink="http://www.w3.org/1999/xlink" xlink:type="simple"><person-group><name name-style="western"><surname>Means</surname><given-names>JC</given-names></name><name name-style="western"><surname>Hennen</surname><given-names>DA</given-names></name><name name-style="western"><surname>Tanabe</surname><given-names>T</given-names></name><name name-style="western"><surname>Marek</surname><given-names>PE</given-names></name></person-group> (<year>2021a</year>) <article-title>Phylogenetic systematics of the millipede family <tp:taxon-name><tp:taxon-name-part taxon-name-part-type="family">Xystodesmidae</tp:taxon-name-part></tp:taxon-name>.</article-title><source>Insect Systematics and Diversity</source><volume>5</volume>(<issue>2</issue>): <fpage>1</fpage>–<lpage>26</lpage>. <ext-link xlink:href="10.1093/isd/ixab003" ext-link-type="doi" xlink:type="simple">https://doi.org/10.1093/isd/ixab003</ext-link></mixed-citation></ref><ref id="B34"><mixed-citation xmlns:xlink="http://www.w3.org/1999/xlink" xlink:type="simple"><person-group><name name-style="western"><surname>Hoffman</surname><given-names>RL</given-names></name></person-group> (<year>1948</year>) <article-title>Three new eastern millipeds of the family <tp:taxon-name><tp:taxon-name-part taxon-name-part-type="family">Xystodesmidae</tp:taxon-name-part></tp:taxon-name>.</article-title><source>Journal of the Washington Academy of Sciences</source><volume>38</volume>: <fpage>346</fpage>–<lpage>350</lpage>. <ext-link xlink:href="https://www.jstor.org/stable/24531645" ext-link-type="uri" xlink:type="simple">https://www.jstor.org/stable/24531645</ext-link></mixed-citation></ref></ref-list></tp:taxon-treatment>
