# Supplementary material for: ﻿A revision of the wilsoni species group in the millipede genus Nannaria Chamberlin, 1918 (Diplopoda, Polydesmida, Xystodesmidae)
Source: Zookeys. 2022 Apr 15;1096:17–118. doi: 10.3897/zookeys.1096.73485 (PMC9033750; doi:10.3897/zookeys.1096.73485)
Supplement: XML Treatment for Nannaria nessa [file zookeys.1096.73485-treatment16.xml]

<!DOCTYPE tp:taxon-treatment
  PUBLIC "-//TaxonX//DTD Taxonomic Treatment Publishing DTD v0 20100105//EN" "tax-treatment-NSO.dtd">
<tp:taxon-treatment xmlns:tp="http://www.plazi.org/taxpub"><tp:treatment-meta><kwd-group><label>Taxon classification</label><kwd>
                <named-content content-type="kingdom">Animalia</named-content>
              </kwd><kwd>
                <named-content content-type="order">Polydesmida</named-content>
              </kwd><kwd>
                <named-content content-type="family">Xystodesmidae</named-content>
              </kwd></kwd-group><mixed-citation publication-type="journal"><person-group><name><surname>Hennen</surname><given-names>Derek A.</given-names></name><name><surname>Means</surname><given-names>Jackson C.</given-names></name><name><surname>Marek</surname><given-names>Paul E.</given-names></name></person-group><article-title>﻿A revision of the <italic><tp:taxon-name><tp:taxon-name-part taxon-name-part-type="genus" reg="Nannaria"/><tp:taxon-name-part taxon-name-part-type="species" reg="wilsoni">wilsoni</tp:taxon-name-part></tp:taxon-name></italic> species group in the millipede genus <italic><tp:taxon-name><tp:taxon-name-part taxon-name-part-type="genus" reg="Nannaria">Nannaria</tp:taxon-name-part></tp:taxon-name></italic> Chamberlin, 1918 (<tp:taxon-name><tp:taxon-name-part taxon-name-part-type="class">Diplopoda</tp:taxon-name-part></tp:taxon-name>, <tp:taxon-name><tp:taxon-name-part taxon-name-part-type="order">Polydesmida</tp:taxon-name-part></tp:taxon-name>, <tp:taxon-name><tp:taxon-name-part taxon-name-part-type="family">Xystodesmidae</tp:taxon-name-part></tp:taxon-name>)</article-title><source>Zookeys</source><day>15</day><month>04</month><year>2022</year><volume>1096</volume><fpage>17</fpage><lpage>118</lpage><pub-id pub-id-type="doi">10.3897/zookeys.1096.73485</pub-id></mixed-citation></tp:treatment-meta><tp:nomenclature><label>﻿</label><tp:taxon-name>
              <object-id xmlns:xlink="http://www.w3.org/1999/xlink" content-type="arpha" xlink:type="simple">5927E059-A038-5E90-8285-510A7F4EC9CD</object-id>
              <tp:taxon-name-part taxon-name-part-type="genus" reg="Nannaria">Nannaria</tp:taxon-name-part>
              <tp:taxon-name-part taxon-name-part-type="species" reg="nessa">nessa</tp:taxon-name-part>
              <object-id xmlns:xlink="http://www.w3.org/1999/xlink" content-type="zoobank" xlink:type="simple">http://zoobank.org/111DCE2E-629C-418E-B114-E76348830B7B</object-id>
            </tp:taxon-name><tp:taxon-status xmlns:xlink="http://www.w3.org/1999/xlink" xlink:type="simple">sp. nov.</tp:taxon-status><xref ref-type="fig" rid="F30">Vernacular name: The Duck Twisted-Claw Millipede Figs 30</xref><xref ref-type="fig" rid="F31">, 31</xref><tp:nomenclature-citation-list><tp:nomenclature-citation><tp:taxon-name>
                  <tp:taxon-name-part taxon-name-part-type="genus" reg="Nannaria">Nannaria</tp:taxon-name-part>
                </tp:taxon-name><comment>“Puc Puggy”: <xref ref-type="bibr" rid="B62">Means et al. 2021a</xref>: fig. 3.</comment></tp:nomenclature-citation></tp:nomenclature-citation-list></tp:nomenclature><tp:treatment-sec sec-type="material" id="SECID0EEOHK"><title>Material examined.</title><p><bold>Type material: <italic>Holotype</italic></bold>: United States – <bold>North Carolina</bold> • ♂; Macon County, 8.2 km WSW of Highlands on NC-106, Nantahala National Forest, near start of Puc Puggy Trail; <named-content xmlns:xlink="http://www.w3.org/1999/xlink" content-type="dwc:verbatimCoordinates" xlink:type="simple"><named-content content-type="geo-json" specific-use="{&#34;type&#34;:&#34;Point&#34;,&#34;coordinates&#34;:[-83.282300,35.028800]}" id="NCID0ETOHK" xlink:type="simple">35.0288°N, -83.2823°W</named-content></named-content>, ±7m; elev. 1124 m; 7 June 2016; D. A. Hennen, J. C. Means leg.; on hillside along path, moist oak, tuliptree, rhododendron forest, litter of medium depth; <abbrev xmlns:xlink="http://www.w3.org/1999/xlink" content-type="institution" xlink:title="Virginia Tech Insect Collection" id="ABBRID0EYOHK" xlink:type="simple">VTEC</abbrev>, MPE01465. <bold><italic>Paratype</italic></bold>: United States – <bold>North Carolina</bold> • 1 ♀; same collection data as for holotype; <abbrev xmlns:xlink="http://www.w3.org/1999/xlink" content-type="institution" xlink:title="Virginia Tech Insect Collection" id="ABBRID0EHPHK" xlink:type="simple">VTEC</abbrev>, MPE01500. <bold>Non type material</bold>: United States – <bold>Georgia</bold> • 3 ♂♂; Rabun County, Rabun Bald, about 1 mile south trailhead at Beegum Gap; <named-content xmlns:xlink="http://www.w3.org/1999/xlink" content-type="dwc:verbatimCoordinates" xlink:type="simple"><named-content content-type="geo-json" specific-use="{&#34;type&#34;:&#34;Point&#34;,&#34;coordinates&#34;:[-83.300000,34.969400]}" id="NCID0EYPHK" xlink:type="simple">34.9694°N, -83.3°W</named-content></named-content>, ± 1500m; 26 October 2019; C. W. Harden leg.; <abbrev xmlns:xlink="http://www.w3.org/1999/xlink" content-type="institution" xlink:title="Virginia Tech Insect Collection" id="ABBRID0E4PHK" xlink:type="simple">VTEC</abbrev>, MPE05015, MPE05016, MPE05017; <bold>North Carolina</bold> • 1 ♀; Macon County, 8.2 km WSW of Highlands on NC-106, Nantahala National Forest, near start of Puc Puggy Trail; <named-content xmlns:xlink="http://www.w3.org/1999/xlink" content-type="dwc:verbatimCoordinates" xlink:type="simple"><named-content content-type="geo-json" specific-use="{&#34;type&#34;:&#34;Point&#34;,&#34;coordinates&#34;:[-83.282300,35.028800]}" id="NCID0EWQHK" xlink:type="simple">35.0288°N, -83.2823°W</named-content></named-content>, ± 7m; elev. 1124 m; 7 June 2016; D. A. Hennen, J. C. Means leg.; <abbrev xmlns:xlink="http://www.w3.org/1999/xlink" content-type="institution" xlink:title="Virginia Tech Insect Collection" id="ABBRID0E2QHK" xlink:type="simple">VTEC</abbrev>, MPE01501. Complete material examined information listed in Suppl. material <xref ref-type="supplementary-material" rid="S1">1</xref>.</p></tp:treatment-sec><tp:treatment-sec sec-type="diagnosis" id="SECID0EJRHK"><title>Diagnosis.</title><p>Adults of <italic><tp:taxon-name><tp:taxon-name-part taxon-name-part-type="genus" reg="Nannaria">Nannaria</tp:taxon-name-part><tp:taxon-name-part taxon-name-part-type="species" reg="nessa">nessa</tp:taxon-name-part></tp:taxon-name></italic> sp. nov. can be separated from the geographically close and morphologically similar species <italic><tp:taxon-name><tp:taxon-name-part taxon-name-part-type="genus" reg="Nannaria">N.</tp:taxon-name-part><tp:taxon-name-part taxon-name-part-type="species" reg="austricola">austricola</tp:taxon-name-part></tp:taxon-name></italic> and <italic><tp:taxon-name><tp:taxon-name-part taxon-name-part-type="genus" reg="Nannaria">N.</tp:taxon-name-part><tp:taxon-name-part taxon-name-part-type="species" reg="spalax">spalax</tp:taxon-name-part></tp:taxon-name></italic> sp. nov. by the following characters. Acropodite medial flange lobed, rather than laminate and with a short, triangular tip medial flange as in <italic><tp:taxon-name><tp:taxon-name-part taxon-name-part-type="genus" reg="Nannaria">N.</tp:taxon-name-part><tp:taxon-name-part taxon-name-part-type="species" reg="spalax">spalax</tp:taxon-name-part></tp:taxon-name></italic> sp. nov. Acropodite tip medial flange absent, not lobed as in <italic><tp:taxon-name><tp:taxon-name-part taxon-name-part-type="genus" reg="Nannaria">N.</tp:taxon-name-part><tp:taxon-name-part taxon-name-part-type="species" reg="austricola">austricola</tp:taxon-name-part></tp:taxon-name></italic>. Prefemoral process only slightly curving and with a notch on its medial side near midpoint, not curving laterally as in <italic><tp:taxon-name><tp:taxon-name-part taxon-name-part-type="genus" reg="Nannaria">N.</tp:taxon-name-part><tp:taxon-name-part taxon-name-part-type="species" reg="austricola">austricola</tp:taxon-name-part></tp:taxon-name></italic> or thick and with a jagged medial margin as in <italic><tp:taxon-name><tp:taxon-name-part taxon-name-part-type="genus" reg="Nannaria">N.</tp:taxon-name-part><tp:taxon-name-part taxon-name-part-type="species" reg="spalax">spalax</tp:taxon-name-part></tp:taxon-name></italic> sp. nov.</p></tp:treatment-sec><tp:treatment-sec sec-type="description" id="SECID0E3THK"><title>Description.</title><p>Suppl. material <xref ref-type="supplementary-material" rid="S2">2</xref>. Based on holotype (♂) MPE01465 and paratype (♀) MPE01500.</p><p><bold>Measurements</bold>: Taken from holotype (♂) MPE01465: <abbrev xmlns:xlink="http://www.w3.org/1999/xlink" xlink:title="body length" id="ABBRID0EZUHK" xlink:type="simple">BL</abbrev> = 22.10, <abbrev xmlns:xlink="http://www.w3.org/1999/xlink" xlink:title="collum width" id="ABBRID0E4UHK" xlink:type="simple">CW</abbrev> = 3.28, <abbrev xmlns:xlink="http://www.w3.org/1999/xlink" xlink:title="intergenal width" id="ABBRID0EBVHK" xlink:type="simple">IW</abbrev> = 2.73, <abbrev xmlns:xlink="http://www.w3.org/1999/xlink" xlink:title="interantennal socket width" id="ABBRID0EFVHK" xlink:type="simple">ISW</abbrev> = 0.99, <abbrev xmlns:xlink="http://www.w3.org/1999/xlink" xlink:title="body ring 10 width" id="ABBRID0EJVHK" xlink:type="simple">B10W</abbrev> = 3.95, <abbrev xmlns:xlink="http://www.w3.org/1999/xlink" xlink:title="body ring 10 height" id="ABBRID0ENVHK" xlink:type="simple">B10H</abbrev> = 2.75. <bold>Color.</bold> Tergites with two paranotal red spots, collum outlined in red, and tergites with background black (Fig. <xref ref-type="fig" rid="F30">30</xref>). <bold>Gonopods.</bold> Male gonopod acropodite arc straight, with abrupt bend at tip (Fig. <xref ref-type="fig" rid="F31">31A–C</xref>). Acropodite with acute twist at anterior bend, giving the acropodite a pinched appearance (Fig. <xref ref-type="fig" rid="F31">31C</xref>). Acropodite medial flange lobed (Fig. <xref ref-type="fig" rid="F31">31C</xref>). Acropodite tip medial flange and lateral flange both absent. Acropodite tip blunt, directed caudally (Fig. <xref ref-type="fig" rid="F31">31B</xref>). Prefemoral process sinuously tapered, with basal jutting shelf medially (Fig. <xref ref-type="fig" rid="F31">31A, C</xref>). Prefemoral process tip directed cephalically (Fig. <xref ref-type="fig" rid="F31">31A</xref>). <bold>Cyphopods.</bold> Female cyphopod receptacle triangular.</p><fig id="F30" position="float" orientation="portrait"><object-id xmlns:xlink="http://www.w3.org/1999/xlink" content-type="doi" xlink:type="simple">10.3897/zookeys.1096.73485.figure30</object-id><object-id xmlns:xlink="http://www.w3.org/1999/xlink" content-type="arpha" xlink:type="simple">F16B4B34-80DC-5E7C-8B50-CB0BC9962BF5</object-id><label>Figure 30.</label><caption><p><italic><tp:taxon-name><tp:taxon-name-part taxon-name-part-type="genus" reg="Nannaria">Nannaria</tp:taxon-name-part><tp:taxon-name-part taxon-name-part-type="species" reg="nessa">nessa</tp:taxon-name-part></tp:taxon-name></italic> sp. nov., in situ, male holotype (MPE01465) from Macon County, North Carolina.</p></caption><graphic xmlns:xlink="http://www.w3.org/1999/xlink" xlink:href="zookeys-1096-017-g030.jpg" position="float" orientation="portrait" xlink:type="simple" id="oo_672982.jpg"><uri content-type="original_file" xlink:type="simple">https://binary.pensoft.net/fig/672982</uri></graphic></fig><fig id="F31" position="float" orientation="portrait"><object-id xmlns:xlink="http://www.w3.org/1999/xlink" content-type="doi" xlink:type="simple">10.3897/zookeys.1096.73485.figure31</object-id><object-id xmlns:xlink="http://www.w3.org/1999/xlink" content-type="arpha" xlink:type="simple">9C0C0D9C-8B1C-5B2C-B316-1A1FE013730B</object-id><label>Figure 31.</label><caption><p>Left gonopod of <italic><tp:taxon-name><tp:taxon-name-part taxon-name-part-type="genus" reg="Nannaria">Nannaria</tp:taxon-name-part><tp:taxon-name-part taxon-name-part-type="species" reg="nessa">nessa</tp:taxon-name-part></tp:taxon-name></italic> sp. nov., male holotype (MPE01465, Macon County, North Carolina) <bold>A</bold> anterior view <bold>B</bold> medial view <bold>C</bold> posterior view. Scale bar: 1 mm.</p></caption><graphic xmlns:xlink="http://www.w3.org/1999/xlink" xlink:href="zookeys-1096-017-g031.jpg" position="float" orientation="portrait" xlink:type="simple" id="oo_672983.jpg"><uri content-type="original_file" xlink:type="simple">https://binary.pensoft.net/fig/672983</uri></graphic></fig></tp:treatment-sec><tp:treatment-sec sec-type="variation" id="SECID0ETYHK"><title>Variation.</title><p>No noticeable variation observed.</p></tp:treatment-sec><tp:treatment-sec sec-type="distribution" id="SECID0EYYHK"><title>Distribution.</title><p><italic><tp:taxon-name><tp:taxon-name-part taxon-name-part-type="genus" reg="Nannaria">Nannaria</tp:taxon-name-part><tp:taxon-name-part taxon-name-part-type="species" reg="nessa">nessa</tp:taxon-name-part></tp:taxon-name></italic> sp. nov. is only known from Macon County, North Carolina and adjacent Rabun County, Georgia (Fig. <xref ref-type="fig" rid="F52">52</xref>).</p></tp:treatment-sec><tp:treatment-sec sec-type="Ecological notes" id="SECID0ENZHK"><title>Ecological notes.</title><p>This species is found in deciduous and rhododendron cove habitats, within leaf litter and under rocks.</p></tp:treatment-sec><tp:treatment-sec sec-type="etymology" id="SECID0ESZHK"><title>Etymology.</title><p>The specific name is a noun in apposition derived from the Greek <italic><tp:taxon-name><tp:taxon-name-part taxon-name-part-type="genus" reg="Nannaria"/><tp:taxon-name-part taxon-name-part-type="species" reg="nessa">nessa</tp:taxon-name-part></tp:taxon-name></italic>, meaning duck. It is named after Duck Mountain, a mountain near the type locality.</p></tp:treatment-sec><tp:treatment-sec><!--Section generated to contain objects referenced in tp:taxon-treatment.--><supplementary-material xmlns:xlink="http://www.w3.org/1999/xlink" id="S1" position="float" orientation="portrait" xlink:type="simple"><object-id content-type="doi" xlink:type="simple">10.3897/zookeys.1096.73485.suppl1</object-id><object-id content-type="arpha" xlink:type="simple">112104D2-9CD7-5BFB-8F09-23AE9C84E393</object-id><label>Supplementary material 1</label><caption><p><italic><tp:taxon-name><tp:taxon-name-part taxon-name-part-type="genus" reg="Nannaria">Nannaria</tp:taxon-name-part><tp:taxon-name-part taxon-name-part-type="species" reg="wilsoni">wilsoni</tp:taxon-name-part></tp:taxon-name></italic> species group specimens examined</p></caption><statement content-type="dataType"><label>Data type</label><p>Occurrences.</p></statement><statement content-type="notes"><label>Explanation note</label><p>A Darwin Core Standard spreadsheet of the <italic><tp:taxon-name><tp:taxon-name-part taxon-name-part-type="genus" reg="Nannaria">Nannaria</tp:taxon-name-part><tp:taxon-name-part taxon-name-part-type="species" reg="wilsoni">wilsoni</tp:taxon-name-part></tp:taxon-name></italic> species group specimens examined.</p></statement><media xlink:href="zookeys-1096-017-s001.xlsx" mimetype="application" mime-subtype="vnd.openxmlformats-officedocument.spreadsheetml.sheet" position="float" orientation="portrait" xlink:type="simple" id="oo_673005.xlsx"><uri content-type="original_file" xlink:type="simple">https://binary.pensoft.net/file/673005</uri></media><permissions><license xlink:type="simple"><license-p>This dataset is made available under the Open Database License (http://opendatacommons.org/licenses/odbl/1.0/). The Open Database License (ODbL) is a license agreement intended to allow users to freely share, modify, and use this Dataset while maintaining this same freedom for others, provided that the original source and author(s) are credited.</license-p></license></permissions><attrib specific-use="authors">Derek A. Hennen, Jackson C. Means, Paul E. Marek</attrib></supplementary-material><supplementary-material xmlns:xlink="http://www.w3.org/1999/xlink" id="S2" position="float" orientation="portrait" xlink:type="simple"><object-id content-type="doi" xlink:type="simple">10.3897/zookeys.1096.73485.suppl2</object-id><object-id content-type="arpha" xlink:type="simple">E2DBDFDB-F3BF-587D-A5AF-53DB8B214896</object-id><label>Supplementary material 2</label><caption><p><italic><tp:taxon-name><tp:taxon-name-part taxon-name-part-type="genus" reg="Nannaria">Nannaria</tp:taxon-name-part><tp:taxon-name-part taxon-name-part-type="species" reg="wilsoni">wilsoni</tp:taxon-name-part></tp:taxon-name></italic> species group morphology scoring matrix</p></caption><statement content-type="dataType"><label>Data type</label><p>Morphological scoring matrix.</p></statement><statement content-type="notes"><label>Explanation note</label><p>A spreadsheet with the morphological characters scored for each species in the <italic><tp:taxon-name><tp:taxon-name-part taxon-name-part-type="genus" reg="Nannaria">Nannaria</tp:taxon-name-part><tp:taxon-name-part taxon-name-part-type="species" reg="wilsoni">wilsoni</tp:taxon-name-part></tp:taxon-name></italic> group.</p></statement><media xlink:href="zookeys-1096-017-s002.xlsx" mimetype="application" mime-subtype="vnd.openxmlformats-officedocument.spreadsheetml.sheet" position="float" orientation="portrait" xlink:type="simple" id="oo_673006.xlsx"><uri content-type="original_file" xlink:type="simple">https://binary.pensoft.net/file/673006</uri></media><permissions><license xlink:type="simple"><license-p>This dataset is made available under the Open Database License (http://opendatacommons.org/licenses/odbl/1.0/). The Open Database License (ODbL) is a license agreement intended to allow users to freely share, modify, and use this Dataset while maintaining this same freedom for others, provided that the original source and author(s) are credited.</license-p></license></permissions><attrib specific-use="authors">Derek A. Hennen, Jackson C. Means, Paul E. Marek</attrib></supplementary-material><fig id="F52" position="float" orientation="portrait"><object-id xmlns:xlink="http://www.w3.org/1999/xlink" content-type="doi" xlink:type="simple">10.3897/zookeys.1096.73485.figure52</object-id><object-id xmlns:xlink="http://www.w3.org/1999/xlink" content-type="arpha" xlink:type="simple">C6050994-2EEA-5871-965C-8D9E8F791A8F</object-id><label>Figure 52.</label><caption><p>Distribution of the Southern Appalachian species of the <italic><tp:taxon-name><tp:taxon-name-part taxon-name-part-type="genus" reg="Nannaria">Nannaria</tp:taxon-name-part><tp:taxon-name-part taxon-name-part-type="species" reg="wilsoni">wilsoni</tp:taxon-name-part></tp:taxon-name></italic> species group. Dots = described species, stars = new species.</p></caption><graphic xmlns:xlink="http://www.w3.org/1999/xlink" xlink:href="zookeys-1096-017-g052.jpg" position="float" orientation="portrait" xlink:type="simple" id="oo_673004.jpg"><uri content-type="original_file" xlink:type="simple">https://binary.pensoft.net/fig/673004</uri></graphic></fig></tp:treatment-sec><ref-list><ref id="B62"><mixed-citation xmlns:xlink="http://www.w3.org/1999/xlink" xlink:type="simple"><person-group><name name-style="western"><surname>Means</surname><given-names>JC</given-names></name><name name-style="western"><surname>Hennen</surname><given-names>DA</given-names></name><name name-style="western"><surname>Tanabe</surname><given-names>T</given-names></name><name name-style="western"><surname>Marek</surname><given-names>PE</given-names></name></person-group> (<year>2021a</year>) <article-title>Phylogenetic systematics of the millipede family <tp:taxon-name><tp:taxon-name-part taxon-name-part-type="family">Xystodesmidae</tp:taxon-name-part></tp:taxon-name>.</article-title><source>Insect Systematics and Diversity</source><volume>5</volume>(<issue>2</issue>): <fpage>1</fpage>–<lpage>26</lpage>. <ext-link xlink:href="10.1093/isd/ixab003" ext-link-type="doi" xlink:type="simple">https://doi.org/10.1093/isd/ixab003</ext-link></mixed-citation></ref></ref-list></tp:taxon-treatment>
