# Supplementary material for: ﻿A revision of the wilsoni species group in the millipede genus Nannaria Chamberlin, 1918 (Diplopoda, Polydesmida, Xystodesmidae)
Source: Zookeys. 2022 Apr 15;1096:17–118. doi: 10.3897/zookeys.1096.73485 (PMC9033750; doi:10.3897/zookeys.1096.73485)
Supplement: XML Treatment for Nannaria orycta [file zookeys.1096.73485-treatment17.xml]

<!DOCTYPE tp:taxon-treatment
  PUBLIC "-//TaxonX//DTD Taxonomic Treatment Publishing DTD v0 20100105//EN" "tax-treatment-NSO.dtd">
<tp:taxon-treatment xmlns:tp="http://www.plazi.org/taxpub"><tp:treatment-meta><kwd-group><label>Taxon classification</label><kwd>
                <named-content content-type="kingdom">Animalia</named-content>
              </kwd><kwd>
                <named-content content-type="order">Polydesmida</named-content>
              </kwd><kwd>
                <named-content content-type="family">Xystodesmidae</named-content>
              </kwd></kwd-group><mixed-citation publication-type="journal"><person-group><name><surname>Hennen</surname><given-names>Derek A.</given-names></name><name><surname>Means</surname><given-names>Jackson C.</given-names></name><name><surname>Marek</surname><given-names>Paul E.</given-names></name></person-group><article-title>﻿A revision of the <italic><tp:taxon-name><tp:taxon-name-part taxon-name-part-type="genus" reg="Nannaria"/><tp:taxon-name-part taxon-name-part-type="species" reg="wilsoni">wilsoni</tp:taxon-name-part></tp:taxon-name></italic> species group in the millipede genus <italic><tp:taxon-name><tp:taxon-name-part taxon-name-part-type="genus" reg="Nannaria">Nannaria</tp:taxon-name-part></tp:taxon-name></italic> Chamberlin, 1918 (<tp:taxon-name><tp:taxon-name-part taxon-name-part-type="class">Diplopoda</tp:taxon-name-part></tp:taxon-name>, <tp:taxon-name><tp:taxon-name-part taxon-name-part-type="order">Polydesmida</tp:taxon-name-part></tp:taxon-name>, <tp:taxon-name><tp:taxon-name-part taxon-name-part-type="family">Xystodesmidae</tp:taxon-name-part></tp:taxon-name>)</article-title><source>Zookeys</source><day>15</day><month>04</month><year>2022</year><volume>1096</volume><fpage>17</fpage><lpage>118</lpage><pub-id pub-id-type="doi">10.3897/zookeys.1096.73485</pub-id></mixed-citation></tp:treatment-meta><tp:nomenclature><label>﻿</label><tp:taxon-name>
              <object-id xmlns:xlink="http://www.w3.org/1999/xlink" content-type="arpha" xlink:type="simple">B7FB8D7C-EC20-580C-B599-37D25299627A</object-id>
              <tp:taxon-name-part taxon-name-part-type="genus" reg="Nannaria">Nannaria</tp:taxon-name-part>
              <tp:taxon-name-part taxon-name-part-type="species" reg="orycta">orycta</tp:taxon-name-part>
              <object-id xmlns:xlink="http://www.w3.org/1999/xlink" content-type="zoobank" xlink:type="simple">http://zoobank.org/37BBA209-55EE-4453-B995-2CABA512AC75</object-id>
            </tp:taxon-name><tp:taxon-status xmlns:xlink="http://www.w3.org/1999/xlink" xlink:type="simple">sp. nov.</tp:taxon-status><xref ref-type="fig" rid="F32">Vernacular name: The Digging Twisted-Claw Millipede Figs 32</xref><xref ref-type="fig" rid="F33">, 33</xref></tp:nomenclature><tp:treatment-sec sec-type="material" id="SECID0ET2HK"><title>Material examined.</title><p><bold>Type material: <italic>Holotype</italic></bold>: United States – <bold>Virginia</bold> • ♂; Rockbridge County, 3.2 air km NW of Collierstown: Lake Robertson Recreation Area, Mountain Trail, hillside near Hawks Creek stream crossing; <named-content xmlns:xlink="http://www.w3.org/1999/xlink" content-type="dwc:verbatimCoordinates" xlink:type="simple"><named-content content-type="geo-json" specific-use="{&#34;type&#34;:&#34;Point&#34;,&#34;coordinates&#34;:[-79.615200,37.806500]}" id="NCID0EC3HK" xlink:type="simple">37.8065°N, -79.6152°W</named-content></named-content>, ±10m; elev. 457 m; 20 Feb 2018; D. A. Hennen, J. C. Means leg.; tuliptree, maple, sycamore woods, moist, dark soil; <abbrev xmlns:xlink="http://www.w3.org/1999/xlink" content-type="institution" xlink:title="Virginia Tech Insect Collection" id="ABBRID0EH3HK" xlink:type="simple">VTEC</abbrev>, MPE03810. <bold><italic>Paratypes</italic></bold>: United States – <bold>Virginia</bold> • 1 ♂ and 1 ♀; same collection data as for holotype; <abbrev xmlns:xlink="http://www.w3.org/1999/xlink" content-type="institution" xlink:title="Virginia Tech Insect Collection" id="ABBRID0EW3HK" xlink:type="simple">VTEC</abbrev>, MPE03819, MPE03823. <bold>Non type material</bold>: United States – <bold>Virginia</bold> • 1 specimen; Amherst County, Staton Creek Gorge, George Washington Natl. For. NE of Buena Vista; <named-content xmlns:xlink="http://www.w3.org/1999/xlink" content-type="dwc:verbatimCoordinates" xlink:type="simple"><named-content content-type="geo-json" specific-use="{&#34;type&#34;:&#34;Point&#34;,&#34;coordinates&#34;:[-79.243700,37.771700]}" id="NCID0EM4HK" xlink:type="simple">37.7717°N, -79.2437°W</named-content></named-content>, ± 2000m; 1 August 1974; H. Levi, L. Levi, F. Levi leg.; <named-content xmlns:xlink="http://www.w3.org/1999/xlink" content-type="dwc:institutional_code" xlink:title="Virginia Museum of Natural History" xlink:href="http://grbio.org/institution/virginia-museum-natural-history" xlink:type="simple">VMNH</named-content>, NAN0063 • 1 specimen; Augusta County, E of Steele’s Tavern, W slope of Blue Ridge 1 mile below summit; <named-content xmlns:xlink="http://www.w3.org/1999/xlink" content-type="dwc:verbatimCoordinates" xlink:type="simple"><named-content content-type="geo-json" specific-use="{&#34;type&#34;:&#34;Point&#34;,&#34;coordinates&#34;:[-79.115100,37.926100]}" id="NCID0EZ4HK" xlink:type="simple">37.9261°N, -79.1151°W</named-content></named-content>, ± 5000m; 24 September 1949; J. P. E. Morrison leg.; <named-content xmlns:xlink="http://www.w3.org/1999/xlink" content-type="dwc:institutional_code" xlink:title="Virginia Museum of Natural History" xlink:href="http://grbio.org/institution/virginia-museum-natural-history" xlink:type="simple">VMNH</named-content>, NAN0061 • 2 specimens; Nelson County, along Appalachian Trail to pitfall site on The Priest, ca. 4 mi SE of Montebello; <named-content xmlns:xlink="http://www.w3.org/1999/xlink" content-type="dwc:verbatimCoordinates" xlink:type="simple"><named-content content-type="geo-json" specific-use="{&#34;type&#34;:&#34;Point&#34;,&#34;coordinates&#34;:[-79.078800,37.825400]}" id="NCID0EG5HK" xlink:type="simple">37.8254°N, -79.0788°W</named-content></named-content>, ± 3000m; elev. 914 m; 20 September 1992; R. L. Hoffman leg.; <named-content xmlns:xlink="http://www.w3.org/1999/xlink" content-type="dwc:institutional_code" xlink:title="Virginia Museum of Natural History" xlink:href="http://grbio.org/institution/virginia-museum-natural-history" xlink:type="simple">VMNH</named-content>, NAN0058 • 2 specimens; Nelson County, Wintergreen Mountain Resort; <named-content xmlns:xlink="http://www.w3.org/1999/xlink" content-type="dwc:verbatimCoordinates" xlink:type="simple"><named-content content-type="geo-json" specific-use="{&#34;type&#34;:&#34;Point&#34;,&#34;coordinates&#34;:[-78.935000,37.934900]}" id="NCID0ET5HK" xlink:type="simple">37.9349°N, -78.935°W</named-content></named-content>, ± 2000m; 22 September 1996; R. L. Hoffman leg.; <named-content xmlns:xlink="http://www.w3.org/1999/xlink" content-type="dwc:institutional_code" xlink:title="Virginia Museum of Natural History" xlink:href="http://grbio.org/institution/virginia-museum-natural-history" xlink:type="simple">VMNH</named-content>, NAN0059 • 4 specimens; Nelson County, The Priest, 4 mi. SE Montebello DF site; <named-content xmlns:xlink="http://www.w3.org/1999/xlink" content-type="dwc:verbatimCoordinates" xlink:type="simple"><named-content content-type="geo-json" specific-use="{&#34;type&#34;:&#34;Point&#34;,&#34;coordinates&#34;:[-79.065000,37.820200]}" id="NCID0EA6HK" xlink:type="simple">37.8202°N, -79.065°W</named-content></named-content>, ± 3000m; elev. 1189 m; 20 September to 18 October 1992; <named-content xmlns:xlink="http://www.w3.org/1999/xlink" content-type="dwc:institutional_code" xlink:title="Virginia Museum of Natural History" xlink:href="http://grbio.org/institution/virginia-museum-natural-history" xlink:type="simple">VMNH</named-content> survey leg.; <named-content xmlns:xlink="http://www.w3.org/1999/xlink" content-type="dwc:institutional_code" xlink:title="Virginia Museum of Natural History" xlink:href="http://grbio.org/institution/virginia-museum-natural-history" xlink:type="simple">VMNH</named-content>, NAN0060 • 2 specimens; same collection data as for preceding; 28 August to 21 September 1991; <named-content xmlns:xlink="http://www.w3.org/1999/xlink" content-type="dwc:institutional_code" xlink:title="Virginia Museum of Natural History" xlink:href="http://grbio.org/institution/virginia-museum-natural-history" xlink:type="simple">VMNH</named-content>, NAN0062 • 3 ♂♂; Rockbridge County, 3.2 air km NW of Collierstown: Lake Robertson Recreation Area, Mountain Trail, hillside near Hawks Creek stream crossing; <named-content xmlns:xlink="http://www.w3.org/1999/xlink" content-type="dwc:verbatimCoordinates" xlink:type="simple"><named-content content-type="geo-json" specific-use="{&#34;type&#34;:&#34;Point&#34;,&#34;coordinates&#34;:[-79.615200,37.806500]}" id="NCID0EX6HK" xlink:type="simple">37.8065°N, -79.6152°W</named-content></named-content>, ± 10m; elev. 457 m; 20 February 2018; D. A. Hennen, J. C. Means leg.; <abbrev xmlns:xlink="http://www.w3.org/1999/xlink" content-type="institution" xlink:title="Virginia Tech Insect Collection" id="ABBRID0E36HK" xlink:type="simple">VTEC</abbrev>, MPE03820, MPE03821, MPE03822 • 11 ♂♂ and 9 ♀♀; Rockingham County, Lexington: Washington and Lee University campus, hillside beside community gardens; <named-content xmlns:xlink="http://www.w3.org/1999/xlink" content-type="dwc:verbatimCoordinates" xlink:type="simple"><named-content content-type="geo-json" specific-use="{&#34;type&#34;:&#34;Point&#34;,&#34;coordinates&#34;:[-79.442700,37.795600]}" id="NCID0EUAAM" xlink:type="simple">37.7956°N, -79.4427°W</named-content></named-content>, ± 6m; elev. 330 m; 14 November 2017; J. C. Means, D. A. Hennen leg.; <abbrev xmlns:xlink="http://www.w3.org/1999/xlink" content-type="institution" xlink:title="Virginia Tech Insect Collection" id="ABBRID0EZAAM" xlink:type="simple">VTEC</abbrev>, MPE03487, MPE03488, MPE03489, MPE03502, MPE03505, MPE03507, MPE03508, MPE03510, MPE03512, MPE03514, MPE03519, MPE03496, MPE03497, MPE03501, MPE03504, MPE03506, MPE03509, MPE03511, MPE03513, MPE03515. Complete material examined information listed in Suppl. material <xref ref-type="supplementary-material" rid="S1">1</xref>.</p></tp:treatment-sec><tp:treatment-sec sec-type="diagnosis" id="SECID0EGEAM"><title>Diagnosis.</title><p>Adults of <italic><tp:taxon-name><tp:taxon-name-part taxon-name-part-type="genus" reg="Nannaria">Nannaria</tp:taxon-name-part><tp:taxon-name-part taxon-name-part-type="species" reg="orycta">orycta</tp:taxon-name-part></tp:taxon-name></italic> sp. nov. can be separated from the geographically close and morphologically similar species <italic><tp:taxon-name><tp:taxon-name-part taxon-name-part-type="genus" reg="Nannaria">N.</tp:taxon-name-part><tp:taxon-name-part taxon-name-part-type="species" reg="filicata">filicata</tp:taxon-name-part></tp:taxon-name></italic> sp. nov., <italic><tp:taxon-name><tp:taxon-name-part taxon-name-part-type="genus" reg="Nannaria">N.</tp:taxon-name-part><tp:taxon-name-part taxon-name-part-type="species" reg="marianae">marianae</tp:taxon-name-part></tp:taxon-name></italic> sp. nov., and <italic><tp:taxon-name><tp:taxon-name-part taxon-name-part-type="genus" reg="Nannaria">N.</tp:taxon-name-part><tp:taxon-name-part taxon-name-part-type="species" reg="morrisoni">morrisoni</tp:taxon-name-part></tp:taxon-name></italic> by the following characters. Acropodite anterior bend acutely twisted and folded, not absent as in <italic><tp:taxon-name><tp:taxon-name-part taxon-name-part-type="genus" reg="Nannaria">N.</tp:taxon-name-part><tp:taxon-name-part taxon-name-part-type="species" reg="marianae">marianae</tp:taxon-name-part></tp:taxon-name></italic> sp. nov. and <italic><tp:taxon-name><tp:taxon-name-part taxon-name-part-type="genus" reg="Nannaria">N.</tp:taxon-name-part><tp:taxon-name-part taxon-name-part-type="species" reg="morrisoni">morrisoni</tp:taxon-name-part></tp:taxon-name></italic> or only slightly twisted as in <italic><tp:taxon-name><tp:taxon-name-part taxon-name-part-type="genus" reg="Nannaria">N.</tp:taxon-name-part><tp:taxon-name-part taxon-name-part-type="species" reg="filicata">filicata</tp:taxon-name-part></tp:taxon-name></italic> sp. nov. Acropodite tip directed caudally, not medially as in <italic><tp:taxon-name><tp:taxon-name-part taxon-name-part-type="genus" reg="Nannaria">N.</tp:taxon-name-part><tp:taxon-name-part taxon-name-part-type="species" reg="marianae">marianae</tp:taxon-name-part></tp:taxon-name></italic> sp. nov. and <italic><tp:taxon-name><tp:taxon-name-part taxon-name-part-type="genus" reg="Nannaria">N.</tp:taxon-name-part><tp:taxon-name-part taxon-name-part-type="species" reg="morrisoni">morrisoni</tp:taxon-name-part></tp:taxon-name></italic>. Acropodite with basomedial process, rather than absent as in <italic><tp:taxon-name><tp:taxon-name-part taxon-name-part-type="genus" reg="Nannaria">N.</tp:taxon-name-part><tp:taxon-name-part taxon-name-part-type="species" reg="filicata">filicata</tp:taxon-name-part></tp:taxon-name></italic> sp. nov.</p></tp:treatment-sec><tp:treatment-sec sec-type="description" id="SECID0E1HAM"><title>Description.</title><p>Suppl. material <xref ref-type="supplementary-material" rid="S2">2</xref>. Based on holotype (♂) MPE03810 and paratype (♀) MPE03823.</p><p><bold>Measurements</bold>: Taken from holotype (♂) MPE03810: <abbrev xmlns:xlink="http://www.w3.org/1999/xlink" xlink:title="body length" id="ABBRID0EXIAM" xlink:type="simple">BL</abbrev> = 28.30, <abbrev xmlns:xlink="http://www.w3.org/1999/xlink" xlink:title="collum width" id="ABBRID0E2IAM" xlink:type="simple">CW</abbrev> = 4.00, <abbrev xmlns:xlink="http://www.w3.org/1999/xlink" xlink:title="intergenal width" id="ABBRID0E6IAM" xlink:type="simple">IW</abbrev> = 2.88, <abbrev xmlns:xlink="http://www.w3.org/1999/xlink" xlink:title="interantennal socket width" id="ABBRID0EDJAM" xlink:type="simple">ISW</abbrev> = 0.90, <abbrev xmlns:xlink="http://www.w3.org/1999/xlink" xlink:title="body ring 10 width" id="ABBRID0EHJAM" xlink:type="simple">B10W</abbrev> = 4.90, <abbrev xmlns:xlink="http://www.w3.org/1999/xlink" xlink:title="body ring 10 height" id="ABBRID0ELJAM" xlink:type="simple">B10H</abbrev> = 3.00. <bold>Color.</bold> Tergites with two paranotal white spots, collum outlined in white, and tergites with background black (Fig. <xref ref-type="fig" rid="F32">32</xref>). <bold>Gonopods.</bold> Male gonopod acropodite arc straight, with abrupt bend distally (Fig. <xref ref-type="fig" rid="F33">33A–C</xref>). Acropodite anterior bend with acute twist, appearing folded over (Fig. <xref ref-type="fig" rid="F33">33C</xref>). Acropodite medial flange lobed and concave dorsally (Fig. <xref ref-type="fig" rid="F33">33C</xref>). Acropodite tip medial flange greatly enlarged and laminate, directed caudally with a pointed tip (Fig. <xref ref-type="fig" rid="F33">33C</xref>). Acropodite tip lateral flange absent. Acropodite tip directed caudally (Fig. <xref ref-type="fig" rid="F33">33B</xref>). Acropodite with quadrate basomedial process. Prefemoral process gradually curving, with tip directed laterally (Fig. <xref ref-type="fig" rid="F33">33A</xref>). <bold>Cyphopods.</bold> Female cyphopod receptacle triangular.</p><fig id="F32" position="float" orientation="portrait"><object-id xmlns:xlink="http://www.w3.org/1999/xlink" content-type="doi" xlink:type="simple">10.3897/zookeys.1096.73485.figure32</object-id><object-id xmlns:xlink="http://www.w3.org/1999/xlink" content-type="arpha" xlink:type="simple">994D2A3C-AC8F-5FC2-952C-2BBF45B8B421</object-id><label>Figure 32.</label><caption><p><italic><tp:taxon-name><tp:taxon-name-part taxon-name-part-type="genus" reg="Nannaria">Nannaria</tp:taxon-name-part><tp:taxon-name-part taxon-name-part-type="species" reg="orycta">orycta</tp:taxon-name-part></tp:taxon-name></italic> sp. nov., in situ, male holotype (MPE03810) from Rockbridge County, Virginia.</p></caption><graphic xmlns:xlink="http://www.w3.org/1999/xlink" xlink:href="zookeys-1096-017-g032.jpg" position="float" orientation="portrait" xlink:type="simple" id="oo_672984.jpg"><uri content-type="original_file" xlink:type="simple">https://binary.pensoft.net/fig/672984</uri></graphic></fig><fig id="F33" position="float" orientation="portrait"><object-id xmlns:xlink="http://www.w3.org/1999/xlink" content-type="doi" xlink:type="simple">10.3897/zookeys.1096.73485.figure33</object-id><object-id xmlns:xlink="http://www.w3.org/1999/xlink" content-type="arpha" xlink:type="simple">0CEF91C3-390E-5CF1-BC85-2077DE28FCF2</object-id><label>Figure 33.</label><caption><p>Left gonopod of <italic><tp:taxon-name><tp:taxon-name-part taxon-name-part-type="genus" reg="Nannaria">Nannaria</tp:taxon-name-part><tp:taxon-name-part taxon-name-part-type="species" reg="orycta">orycta</tp:taxon-name-part></tp:taxon-name></italic> sp. nov., male holotype (MPE03810, Rockbridge County, Virginia) <bold>A</bold> anterior view <bold>B</bold> medial view <bold>C</bold> posterior view. Scale bar: 1 mm.</p></caption><graphic xmlns:xlink="http://www.w3.org/1999/xlink" xlink:href="zookeys-1096-017-g033.jpg" position="float" orientation="portrait" xlink:type="simple" id="oo_672985.jpg"><uri content-type="original_file" xlink:type="simple">https://binary.pensoft.net/fig/672985</uri></graphic></fig></tp:treatment-sec><tp:treatment-sec sec-type="variation" id="SECID0ERMAM"><title>Variation.</title><p>The color of the paranotal spots in <italic><tp:taxon-name><tp:taxon-name-part taxon-name-part-type="genus" reg="Nannaria">Nannaria</tp:taxon-name-part><tp:taxon-name-part taxon-name-part-type="species" reg="orycta">orycta</tp:taxon-name-part></tp:taxon-name></italic> sp. nov. may be either white or red. The male gonopod twist at the anterior bend ranges from acutely twisted to strongly crimped, with the distal portion of the acropodite almost recurved 270°.</p></tp:treatment-sec><tp:treatment-sec sec-type="distribution" id="SECID0ECNAM"><title>Distribution.</title><p>This species is known from the following Virginia counties, where it mainly inhabits the Blue Ridge Mountains: Amherst, Augusta, Nelson, Rockbridge, and Rockingham (Fig. <xref ref-type="fig" rid="F51">51</xref>).</p></tp:treatment-sec><tp:treatment-sec sec-type="Ecological notes" id="SECID0EMNAM"><title>Ecological notes.</title><p>Label data indicates this species inhabits mesic mixed deciduous woods, at elevations ranging from 330 m to 1189 m.</p></tp:treatment-sec><tp:treatment-sec sec-type="etymology" id="SECID0ERNAM"><title>Etymology.</title><p>The specific name is a feminine adjective derived from the Greek word <italic>oryktes</italic>, meaning “one who digs,” and alludes to the fossorial habits of <italic><tp:taxon-name><tp:taxon-name-part taxon-name-part-type="genus" reg="Nannaria">Nannaria</tp:taxon-name-part></tp:taxon-name></italic>.</p></tp:treatment-sec><tp:treatment-sec><!--Section generated to contain objects referenced in tp:taxon-treatment.--><supplementary-material xmlns:xlink="http://www.w3.org/1999/xlink" id="S1" position="float" orientation="portrait" xlink:type="simple"><object-id content-type="doi" xlink:type="simple">10.3897/zookeys.1096.73485.suppl1</object-id><object-id content-type="arpha" xlink:type="simple">112104D2-9CD7-5BFB-8F09-23AE9C84E393</object-id><label>Supplementary material 1</label><caption><p><italic><tp:taxon-name><tp:taxon-name-part taxon-name-part-type="genus" reg="Nannaria">Nannaria</tp:taxon-name-part><tp:taxon-name-part taxon-name-part-type="species" reg="wilsoni">wilsoni</tp:taxon-name-part></tp:taxon-name></italic> species group specimens examined</p></caption><statement content-type="dataType"><label>Data type</label><p>Occurrences.</p></statement><statement content-type="notes"><label>Explanation note</label><p>A Darwin Core Standard spreadsheet of the <italic><tp:taxon-name><tp:taxon-name-part taxon-name-part-type="genus" reg="Nannaria">Nannaria</tp:taxon-name-part><tp:taxon-name-part taxon-name-part-type="species" reg="wilsoni">wilsoni</tp:taxon-name-part></tp:taxon-name></italic> species group specimens examined.</p></statement><media xlink:href="zookeys-1096-017-s001.xlsx" mimetype="application" mime-subtype="vnd.openxmlformats-officedocument.spreadsheetml.sheet" position="float" orientation="portrait" xlink:type="simple" id="oo_673005.xlsx"><uri content-type="original_file" xlink:type="simple">https://binary.pensoft.net/file/673005</uri></media><permissions><license xlink:type="simple"><license-p>This dataset is made available under the Open Database License (http://opendatacommons.org/licenses/odbl/1.0/). The Open Database License (ODbL) is a license agreement intended to allow users to freely share, modify, and use this Dataset while maintaining this same freedom for others, provided that the original source and author(s) are credited.</license-p></license></permissions><attrib specific-use="authors">Derek A. Hennen, Jackson C. Means, Paul E. Marek</attrib></supplementary-material><supplementary-material xmlns:xlink="http://www.w3.org/1999/xlink" id="S2" position="float" orientation="portrait" xlink:type="simple"><object-id content-type="doi" xlink:type="simple">10.3897/zookeys.1096.73485.suppl2</object-id><object-id content-type="arpha" xlink:type="simple">E2DBDFDB-F3BF-587D-A5AF-53DB8B214896</object-id><label>Supplementary material 2</label><caption><p><italic><tp:taxon-name><tp:taxon-name-part taxon-name-part-type="genus" reg="Nannaria">Nannaria</tp:taxon-name-part><tp:taxon-name-part taxon-name-part-type="species" reg="wilsoni">wilsoni</tp:taxon-name-part></tp:taxon-name></italic> species group morphology scoring matrix</p></caption><statement content-type="dataType"><label>Data type</label><p>Morphological scoring matrix.</p></statement><statement content-type="notes"><label>Explanation note</label><p>A spreadsheet with the morphological characters scored for each species in the <italic><tp:taxon-name><tp:taxon-name-part taxon-name-part-type="genus" reg="Nannaria">Nannaria</tp:taxon-name-part><tp:taxon-name-part taxon-name-part-type="species" reg="wilsoni">wilsoni</tp:taxon-name-part></tp:taxon-name></italic> group.</p></statement><media xlink:href="zookeys-1096-017-s002.xlsx" mimetype="application" mime-subtype="vnd.openxmlformats-officedocument.spreadsheetml.sheet" position="float" orientation="portrait" xlink:type="simple" id="oo_673006.xlsx"><uri content-type="original_file" xlink:type="simple">https://binary.pensoft.net/file/673006</uri></media><permissions><license xlink:type="simple"><license-p>This dataset is made available under the Open Database License (http://opendatacommons.org/licenses/odbl/1.0/). The Open Database License (ODbL) is a license agreement intended to allow users to freely share, modify, and use this Dataset while maintaining this same freedom for others, provided that the original source and author(s) are credited.</license-p></license></permissions><attrib specific-use="authors">Derek A. Hennen, Jackson C. Means, Paul E. Marek</attrib></supplementary-material><fig id="F51" position="float" orientation="portrait"><object-id xmlns:xlink="http://www.w3.org/1999/xlink" content-type="doi" xlink:type="simple">10.3897/zookeys.1096.73485.figure51</object-id><object-id xmlns:xlink="http://www.w3.org/1999/xlink" content-type="arpha" xlink:type="simple">5E222B05-66C0-5440-917D-D7E6BB195F56</object-id><label>Figure 51.</label><caption><p>Distribution of the Central Appalachian species of the <italic><tp:taxon-name><tp:taxon-name-part taxon-name-part-type="genus" reg="Nannaria">Nannaria</tp:taxon-name-part><tp:taxon-name-part taxon-name-part-type="species" reg="wilsoni">wilsoni</tp:taxon-name-part></tp:taxon-name></italic> species group. Dots = described species, stars = new species.</p></caption><graphic xmlns:xlink="http://www.w3.org/1999/xlink" xlink:href="zookeys-1096-017-g051.jpg" position="float" orientation="portrait" xlink:type="simple" id="oo_673003.jpg"><uri content-type="original_file" xlink:type="simple">https://binary.pensoft.net/fig/673003</uri></graphic></fig></tp:treatment-sec></tp:taxon-treatment>
