# Supplementary material for: ﻿A revision of the wilsoni species group in the millipede genus Nannaria Chamberlin, 1918 (Diplopoda, Polydesmida, Xystodesmidae)
Source: Zookeys. 2022 Apr 15;1096:17–118. doi: 10.3897/zookeys.1096.73485 (PMC9033750; doi:10.3897/zookeys.1096.73485)
Supplement: XML Treatment for Nannaria scutellaria [file zookeys.1096.73485-treatment20.xml]

<!DOCTYPE tp:taxon-treatment
  PUBLIC "-//TaxonX//DTD Taxonomic Treatment Publishing DTD v0 20100105//EN" "tax-treatment-NSO.dtd">
<tp:taxon-treatment xmlns:tp="http://www.plazi.org/taxpub"><tp:treatment-meta><kwd-group><label>Taxon classification</label><kwd>
                <named-content content-type="kingdom">Animalia</named-content>
              </kwd><kwd>
                <named-content content-type="order">Polydesmida</named-content>
              </kwd><kwd>
                <named-content content-type="family">Xystodesmidae</named-content>
              </kwd></kwd-group><mixed-citation publication-type="journal"><person-group><name><surname>Hennen</surname><given-names>Derek A.</given-names></name><name><surname>Means</surname><given-names>Jackson C.</given-names></name><name><surname>Marek</surname><given-names>Paul E.</given-names></name></person-group><article-title>﻿A revision of the <italic><tp:taxon-name><tp:taxon-name-part taxon-name-part-type="genus" reg="Nannaria"/><tp:taxon-name-part taxon-name-part-type="species" reg="wilsoni">wilsoni</tp:taxon-name-part></tp:taxon-name></italic> species group in the millipede genus <italic><tp:taxon-name><tp:taxon-name-part taxon-name-part-type="genus" reg="Nannaria">Nannaria</tp:taxon-name-part></tp:taxon-name></italic> Chamberlin, 1918 (<tp:taxon-name><tp:taxon-name-part taxon-name-part-type="class">Diplopoda</tp:taxon-name-part></tp:taxon-name>, <tp:taxon-name><tp:taxon-name-part taxon-name-part-type="order">Polydesmida</tp:taxon-name-part></tp:taxon-name>, <tp:taxon-name><tp:taxon-name-part taxon-name-part-type="family">Xystodesmidae</tp:taxon-name-part></tp:taxon-name>)</article-title><source>Zookeys</source><day>15</day><month>04</month><year>2022</year><volume>1096</volume><fpage>17</fpage><lpage>118</lpage><pub-id pub-id-type="doi">10.3897/zookeys.1096.73485</pub-id></mixed-citation></tp:treatment-meta><tp:nomenclature><label>﻿</label><tp:taxon-name>
              <object-id xmlns:xlink="http://www.w3.org/1999/xlink" content-type="arpha" xlink:type="simple">37063BA9-A7DE-5C3F-9715-975E51686847</object-id>
              <tp:taxon-name-part taxon-name-part-type="genus" reg="Nannaria">Nannaria</tp:taxon-name-part>
              <tp:taxon-name-part taxon-name-part-type="species" reg="scutellaria">scutellaria</tp:taxon-name-part>
            </tp:taxon-name><tp:taxon-authority>Causey, 1942</tp:taxon-authority><xref ref-type="fig" rid="F37">Vernacular name: The Smoky Mountains Twisted-Claw Millipede Figs 37</xref><xref ref-type="fig" rid="F38">, 38</xref><tp:nomenclature-citation-list><tp:nomenclature-citation><tp:taxon-name>
                  <tp:taxon-name-part taxon-name-part-type="genus" reg="Nannaria">Nannaria</tp:taxon-name-part>
                  <tp:taxon-name-part taxon-name-part-type="species" reg="scutellaria">scutellaria</tp:taxon-name-part>
                </tp:taxon-name><comment>Causey, 1942: 168, figs 6, 7. Causey 1950: 198, figs 1–6. <xref ref-type="bibr" rid="B25">Chamberlin and Hoffman 1958</xref>: 41. <xref ref-type="bibr" rid="B79">Wray 1967</xref>: 152. <xref ref-type="bibr" rid="B45">Hoffman 1999</xref>: 367 (352 in pdf version). <xref ref-type="bibr" rid="B72">Shelley 2000</xref>: 197. <xref ref-type="bibr" rid="B62">Means et al. 2021a</xref>: S69, fig. 3.</comment></tp:nomenclature-citation></tp:nomenclature-citation-list></tp:nomenclature><tp:treatment-sec sec-type="type material" id="SECID0EXMBM"><title>Type material.</title><p><bold><italic>Holotype</italic></bold>: United States – <bold>Tennessee</bold> • ♂; Sevier County, Great Smoky Mountains National Park, near Chimneys; <named-content xmlns:xlink="http://www.w3.org/1999/xlink" content-type="dwc:verbatimCoordinates" xlink:type="simple"><named-content content-type="geo-json" specific-use="{&#34;type&#34;:&#34;Point&#34;,&#34;coordinates&#34;:[-83.488300,35.636900]}" id="NCID0EHNBM" xlink:type="simple">35.6369°N, -83.4883°W</named-content></named-content>, ±1000 m; 21 June 1940; N. B. Causey leg.; <named-content xmlns:xlink="http://www.w3.org/1999/xlink" content-type="dwc:institutional_code" xlink:title="Academy of Natural Sciences of Drexel University" xlink:href="http://grbio.org/institution/academy-natural-sciences-philadelphia" xlink:type="simple">ANSP</named-content>; (non vidi). <bold><italic>Paratype</italic></bold>: United States – <bold>Tennessee</bold> • 1 ♀; same collection data as for holotype; <named-content xmlns:xlink="http://www.w3.org/1999/xlink" content-type="dwc:institutional_code" xlink:title="Florida State Collection of Arthropods" xlink:href="http://grbio.org/institution/florida-state-collection-arthropods-museum-entomology" xlink:type="simple">FSCA</named-content>; (non vidi). The paratype was retained in Causey’s personal collection (<xref ref-type="bibr" rid="B13">Causey 1942</xref>), now at the <named-content xmlns:xlink="http://www.w3.org/1999/xlink" content-type="dwc:institutional_code" xlink:title="Florida State Collection of Arthropods" xlink:href="http://grbio.org/institution/florida-state-collection-arthropods-museum-entomology" xlink:type="simple">FSCA</named-content>, where Causey’s collection was transferred after her death.</p></tp:treatment-sec><tp:treatment-sec sec-type="material" id="SECID0EEOBM"><title>Material examined.</title><p><bold>Non type material</bold>: United States – <bold>North Carolina</bold> • 1 ♀; Clay County, Fires Creek Campground, ca 1.1 mi N Mission Dam Rd on Fires Creek Rd (Fires Creek Wildlife Area), trail due north of parking area; <named-content xmlns:xlink="http://www.w3.org/1999/xlink" content-type="dwc:verbatimCoordinates" xlink:type="simple"><named-content content-type="geo-json" specific-use="{&#34;type&#34;:&#34;Point&#34;,&#34;coordinates&#34;:[-83.866000,35.088200]}" id="NCID0EROBM" xlink:type="simple">35.0882°N, -83.866°W</named-content></named-content>; elev. 550 m; 19 April 2003; B. E. Hendrixson leg.; <abbrev xmlns:xlink="http://www.w3.org/1999/xlink" content-type="institution" xlink:title="Virginia Tech Insect Collection" id="ABBRID0EWOBM" xlink:type="simple">VTEC</abbrev>, MPE03745 • 10 specimens; Haywood County, Great Smoky Mountains National Park: ATBI Plot, Cataloochee; <named-content xmlns:xlink="http://www.w3.org/1999/xlink" content-type="dwc:verbatimCoordinates" xlink:type="simple"><named-content content-type="geo-json" specific-use="{&#34;type&#34;:&#34;Point&#34;,&#34;coordinates&#34;:[-83.081500,35.584400]}" id="NCID0EDPBM" xlink:type="simple">35.5844°N, -83.0815°W</named-content></named-content>, ± 300m; 15 November 2000; I. C. Stocks leg.; <abbrev xmlns:xlink="http://www.w3.org/1999/xlink" xlink:title="National Parks Service’s Great Smoky Mountains National Park natural history collection" id="ABBRID0EIPBM" xlink:type="simple">GRSM</abbrev> • 1 specimen; same collection data as for preceding; 30 November 2000; <abbrev xmlns:xlink="http://www.w3.org/1999/xlink" xlink:title="National Parks Service’s Great Smoky Mountains National Park natural history collection" id="ABBRID0EMPBM" xlink:type="simple">GRSM</abbrev> • 2 specimens; same collection data as for preceding; 10 October 2001; <abbrev xmlns:xlink="http://www.w3.org/1999/xlink" xlink:title="National Parks Service’s Great Smoky Mountains National Park natural history collection" id="ABBRID0EQPBM" xlink:type="simple">GRSM</abbrev> • 13 specimens; same collection data as for preceding; 26 October 2001; <abbrev xmlns:xlink="http://www.w3.org/1999/xlink" xlink:title="National Parks Service’s Great Smoky Mountains National Park natural history collection" id="ABBRID0EUPBM" xlink:type="simple">GRSM</abbrev> • 13 specimens;</p><p>Transylvania County, Pisgah NF, Daniel Ridge Falls aka Jackson Falls Trail; <named-content xmlns:xlink="http://www.w3.org/1999/xlink" content-type="dwc:verbatimCoordinates" xlink:type="simple"><named-content content-type="geo-json" specific-use="{&#34;type&#34;:&#34;Point&#34;,&#34;coordinates&#34;:[-82.828600,35.285100]}" id="NCID0E4PBM" xlink:type="simple">35.2851°N, -82.8286°W</named-content></named-content>, ± 6m; elev. 818 m; 12 October 2018; D. A. Hennen leg.; <abbrev xmlns:xlink="http://www.w3.org/1999/xlink" content-type="institution" xlink:title="Virginia Tech Insect Collection" id="ABBRID0ECQBM" xlink:type="simple">VTEC</abbrev>, MPE04346; <bold>Tennessee</bold> • 2 specimens; Cocke County, Great Smoky Mountains National Park: ATBI Plot, Albright Grove; <named-content xmlns:xlink="http://www.w3.org/1999/xlink" content-type="dwc:verbatimCoordinates" xlink:type="simple"><named-content content-type="geo-json" specific-use="{&#34;type&#34;:&#34;Point&#34;,&#34;coordinates&#34;:[-83.280600,35.731400]}" id="NCID0ERQBM" xlink:type="simple">35.7314°N, -83.2806°W</named-content></named-content>, ± 300m; 14 November 2000; I. C. Stocks leg.; <abbrev xmlns:xlink="http://www.w3.org/1999/xlink" xlink:title="National Parks Service’s Great Smoky Mountains National Park natural history collection" id="ABBRID0EWQBM" xlink:type="simple">GRSM</abbrev> • 1 specimen; same collection data as for preceding; 9 May 2001; M. McCord leg.; <abbrev xmlns:xlink="http://www.w3.org/1999/xlink" xlink:title="National Parks Service’s Great Smoky Mountains National Park natural history collection" id="ABBRID0E1QBM" xlink:type="simple">GRSM</abbrev> • 1 specimen; same collection data as for preceding; 6 July 2001; <abbrev xmlns:xlink="http://www.w3.org/1999/xlink" xlink:title="National Parks Service’s Great Smoky Mountains National Park natural history collection" id="ABBRID0E5QBM" xlink:type="simple">GRSM</abbrev> • 1 specimen; same collection data as for preceding; 22 May 2001; I. C. Stocks, M. Williams leg.; <abbrev xmlns:xlink="http://www.w3.org/1999/xlink" xlink:title="National Parks Service’s Great Smoky Mountains National Park natural history collection" id="ABBRID0ECRBM" xlink:type="simple">GRSM</abbrev> • 1 ♂;</p><p>Cocke County, Cosby Picnic Area and Trail, GSMNP; <named-content xmlns:xlink="http://www.w3.org/1999/xlink" content-type="dwc:verbatimCoordinates" xlink:type="simple"><named-content content-type="geo-json" specific-use="{&#34;type&#34;:&#34;Point&#34;,&#34;coordinates&#34;:[-83.208700,35.757000]}" id="NCID0ELRBM" xlink:type="simple">35.757°N, -83.2087°W</named-content></named-content>; 18 May 1978; R. M. Shelley, W. B. J. leg.; <named-content xmlns:xlink="http://www.w3.org/1999/xlink" content-type="dwc:institutional_code" xlink:title="North Carolina Museum of Natural Sciences" xlink:href="http://grbio.org/institution/north-carolina-museum-natural-sciences" xlink:type="simple">NCSM</named-content>, NAN0483 • 1 ♂; Cocke County, Brushy Mtn ATBI plot, pitfall 46; <named-content xmlns:xlink="http://www.w3.org/1999/xlink" content-type="dwc:verbatimCoordinates" xlink:type="simple"><named-content content-type="geo-json" specific-use="{&#34;type&#34;:&#34;Point&#34;,&#34;coordinates&#34;:[-82.946800,35.851200]}" id="NCID0EYRBM" xlink:type="simple">35.8512°N, -82.9468°W</named-content></named-content>, ± 5000m; 15 to 30 November 2000; Parker, et al. leg.; <named-content xmlns:xlink="http://www.w3.org/1999/xlink" content-type="dwc:institutional_code" xlink:title="Virginia Museum of Natural History" xlink:href="http://grbio.org/institution/virginia-museum-natural-history" xlink:type="simple">VMNH</named-content>, NAN0371 • 1 specimen; Sevier County, Great Smoky Mtns. Natl. Park, Cades Cove; <named-content xmlns:xlink="http://www.w3.org/1999/xlink" content-type="dwc:verbatimCoordinates" xlink:type="simple"><named-content content-type="geo-json" specific-use="{&#34;type&#34;:&#34;Point&#34;,&#34;coordinates&#34;:[-83.840000,35.580000]}" id="NCID0EFSBM" xlink:type="simple">35.58°N, -83.84°W</named-content></named-content>, ± 3000m; 13 September 1953; D. H. Kistner leg.; <abbrev xmlns:xlink="http://www.w3.org/1999/xlink" xlink:title="Field Museum of Natural History" id="ABBRID0EKSBM" xlink:type="simple">FMNH</abbrev>, FMNHINS 0000 002 102 • 2 specimens; Sevier County, Great Smoky Mtns. Natl. Park, Greenbriar Cove; <named-content xmlns:xlink="http://www.w3.org/1999/xlink" content-type="dwc:verbatimCoordinates" xlink:type="simple"><named-content content-type="geo-json" specific-use="{&#34;type&#34;:&#34;Point&#34;,&#34;coordinates&#34;:[-83.380000,35.700000]}" id="NCID0ERSBM" xlink:type="simple">35.7°N, -83.38°W</named-content></named-content>, ± 2000m; elev. 610 m; 17 September 1946; H. S. Dybas leg.; <abbrev xmlns:xlink="http://www.w3.org/1999/xlink" xlink:title="Field Museum of Natural History" id="ABBRID0EWSBM" xlink:type="simple">FMNH</abbrev>, FMNHINS 0000 002 106 • 2 specimens; Sevier County, Great Smoky Mountains National Park: ATBI Plot, Goshen Prong; <named-content xmlns:xlink="http://www.w3.org/1999/xlink" content-type="dwc:verbatimCoordinates" xlink:type="simple"><named-content content-type="geo-json" specific-use="{&#34;type&#34;:&#34;Point&#34;,&#34;coordinates&#34;:[-83.542700,35.608800]}" id="NCID0E4SBM" xlink:type="simple">35.6088°N, -83.5427°W</named-content></named-content>, ± 300m; 10 November 2000; I. C. Stocks leg.; <abbrev xmlns:xlink="http://www.w3.org/1999/xlink" xlink:title="National Parks Service’s Great Smoky Mountains National Park natural history collection" id="ABBRID0ECTBM" xlink:type="simple">GRSM</abbrev> • 1 specimen; same collection data as for preceding; 28 November 2000; <abbrev xmlns:xlink="http://www.w3.org/1999/xlink" xlink:title="National Parks Service’s Great Smoky Mountains National Park natural history collection" id="ABBRID0EGTBM" xlink:type="simple">GRSM</abbrev> • 1 specimen; same collection data as for preceding; 26 February 2001; <abbrev xmlns:xlink="http://www.w3.org/1999/xlink" xlink:title="National Parks Service’s Great Smoky Mountains National Park natural history collection" id="ABBRID0EKTBM" xlink:type="simple">GRSM</abbrev> • 1 specimen; same collection data as for preceding; 2 July 2001; <abbrev xmlns:xlink="http://www.w3.org/1999/xlink" xlink:title="National Parks Service’s Great Smoky Mountains National Park natural history collection" id="ABBRID0EOTBM" xlink:type="simple">GRSM</abbrev> • 1 specimen; same collection data as for preceding; 17 September 2001; <abbrev xmlns:xlink="http://www.w3.org/1999/xlink" xlink:title="National Parks Service’s Great Smoky Mountains National Park natural history collection" id="ABBRID0ESTBM" xlink:type="simple">GRSM</abbrev> • 4 specimens; same collection data as for preceding; 22 October 2001; <abbrev xmlns:xlink="http://www.w3.org/1999/xlink" xlink:title="National Parks Service’s Great Smoky Mountains National Park natural history collection" id="ABBRID0EWTBM" xlink:type="simple">GRSM</abbrev> • 3 specimens; same collection data as for preceding; 5 November 2001; <abbrev xmlns:xlink="http://www.w3.org/1999/xlink" xlink:title="National Parks Service’s Great Smoky Mountains National Park natural history collection" id="ABBRID0E1TBM" xlink:type="simple">GRSM</abbrev> • 8 specimens; same collection data as for preceding; 5 December 2001; <abbrev xmlns:xlink="http://www.w3.org/1999/xlink" xlink:title="National Parks Service’s Great Smoky Mountains National Park natural history collection" id="ABBRID0E5TBM" xlink:type="simple">GRSM</abbrev> • 4 specimens; same collection data as for preceding; 15 October 2002; <abbrev xmlns:xlink="http://www.w3.org/1999/xlink" xlink:title="National Parks Service’s Great Smoky Mountains National Park natural history collection" id="ABBRID0ECUBM" xlink:type="simple">GRSM</abbrev> • 5 specimens; same collection data as for preceding; 21 November 2002; <abbrev xmlns:xlink="http://www.w3.org/1999/xlink" xlink:title="National Parks Service’s Great Smoky Mountains National Park natural history collection" id="ABBRID0EGUBM" xlink:type="simple">GRSM</abbrev> • 1 specimen; same collection data as for preceding; 27 April 2001; I. C. Stocks, J. Breeden leg.; <abbrev xmlns:xlink="http://www.w3.org/1999/xlink" xlink:title="National Parks Service’s Great Smoky Mountains National Park natural history collection" id="ABBRID0EKUBM" xlink:type="simple">GRSM</abbrev> • 1 specimen; same collection data as for preceding; 7 June 2001; I. C. Stocks, M. Butler leg.; <abbrev xmlns:xlink="http://www.w3.org/1999/xlink" xlink:title="National Parks Service’s Great Smoky Mountains National Park natural history collection" id="ABBRID0EOUBM" xlink:type="simple">GRSM</abbrev> • 2 specimens; same collection data as for preceding; 18 December 2001; C. R. Parker leg.; <abbrev xmlns:xlink="http://www.w3.org/1999/xlink" xlink:title="National Parks Service’s Great Smoky Mountains National Park natural history collection" id="ABBRID0ESUBM" xlink:type="simple">GRSM</abbrev> • 1 specimen; same collection data as for preceding; 10 February 2002; D. Stair leg.; <abbrev xmlns:xlink="http://www.w3.org/1999/xlink" xlink:title="National Parks Service’s Great Smoky Mountains National Park natural history collection" id="ABBRID0EWUBM" xlink:type="simple">GRSM</abbrev> • 3 specimens; same collection data as for preceding; 1 April 2002; I. C. Stocks, R. Saczawa, D. Fowler leg.; <abbrev xmlns:xlink="http://www.w3.org/1999/xlink" xlink:title="National Parks Service’s Great Smoky Mountains National Park natural history collection" id="ABBRID0E1UBM" xlink:type="simple">GRSM</abbrev> • 1 specimen; same collection data as for preceding; 11 April 2002; J. Saczawa, R. Saczawa leg.; <abbrev xmlns:xlink="http://www.w3.org/1999/xlink" xlink:title="National Parks Service’s Great Smoky Mountains National Park natural history collection" id="ABBRID0E5UBM" xlink:type="simple">GRSM</abbrev> • 1 specimen; same collection data as for preceding; 25 April 2002; <abbrev xmlns:xlink="http://www.w3.org/1999/xlink" xlink:title="National Parks Service’s Great Smoky Mountains National Park natural history collection" id="ABBRID0ECVBM" xlink:type="simple">GRSM</abbrev> • 1 specimen; same collection data as for preceding; 23 May 2002; <abbrev xmlns:xlink="http://www.w3.org/1999/xlink" xlink:title="National Parks Service’s Great Smoky Mountains National Park natural history collection" id="ABBRID0EGVBM" xlink:type="simple">GRSM</abbrev> • 1 specimen; same collection data as for preceding; 19 August 2002; <abbrev xmlns:xlink="http://www.w3.org/1999/xlink" xlink:title="National Parks Service’s Great Smoky Mountains National Park natural history collection" id="ABBRID0EKVBM" xlink:type="simple">GRSM</abbrev> • 1 specimen; same collection data as for preceding; 20 December 2002; I. C. Stocks, G. Graves leg.; <abbrev xmlns:xlink="http://www.w3.org/1999/xlink" xlink:title="National Parks Service’s Great Smoky Mountains National Park natural history collection" id="ABBRID0EOVBM" xlink:type="simple">GRSM</abbrev> • 1 specimen; Sevier County, Great Smoky Mountains National Park: ATBI Plot, Twin Creeks; <named-content xmlns:xlink="http://www.w3.org/1999/xlink" content-type="dwc:verbatimCoordinates" xlink:type="simple"><named-content content-type="geo-json" specific-use="{&#34;type&#34;:&#34;Point&#34;,&#34;coordinates&#34;:[-83.499400,35.684100]}" id="NCID0EVVBM" xlink:type="simple">35.6841°N, -83.4994°W</named-content></named-content>, ± 300m; 15 October 2001; I. C. Stocks leg.; <abbrev xmlns:xlink="http://www.w3.org/1999/xlink" xlink:title="National Parks Service’s Great Smoky Mountains National Park natural history collection" id="ABBRID0E1VBM" xlink:type="simple">GRSM</abbrev> • 2 specimens; same collection data as for preceding; 5 November 2001; <abbrev xmlns:xlink="http://www.w3.org/1999/xlink" xlink:title="National Parks Service’s Great Smoky Mountains National Park natural history collection" id="ABBRID0E5VBM" xlink:type="simple">GRSM</abbrev> • 1 specimen; same collection data as for preceding; 5 December 2001; <abbrev xmlns:xlink="http://www.w3.org/1999/xlink" xlink:title="National Parks Service’s Great Smoky Mountains National Park natural history collection" id="ABBRID0ECWBM" xlink:type="simple">GRSM</abbrev> • 1 specimen; same collection data as for preceding; 21 June 2002; B. Merritt leg.; <abbrev xmlns:xlink="http://www.w3.org/1999/xlink" xlink:title="National Parks Service’s Great Smoky Mountains National Park natural history collection" id="ABBRID0EGWBM" xlink:type="simple">GRSM</abbrev> • 1 specimen; same collection data as for preceding; 16 July 2002; <abbrev xmlns:xlink="http://www.w3.org/1999/xlink" xlink:title="National Parks Service’s Great Smoky Mountains National Park natural history collection" id="ABBRID0EKWBM" xlink:type="simple">GRSM</abbrev> • 8 specimens; Sevier County, Camping area on Greenbrier Rd.; <named-content xmlns:xlink="http://www.w3.org/1999/xlink" content-type="dwc:verbatimCoordinates" xlink:type="simple"><named-content content-type="geo-json" specific-use="{&#34;type&#34;:&#34;Point&#34;,&#34;coordinates&#34;:[-83.383900,35.711900]}" id="NCID0ERWBM" xlink:type="simple">35.7119°N, -83.3839°W</named-content></named-content>, ± 5000m; 30 August 1961; <named-content xmlns:xlink="http://www.w3.org/1999/xlink" content-type="dwc:institutional_code" xlink:title="Virginia Museum of Natural History" xlink:href="http://grbio.org/institution/virginia-museum-natural-history" xlink:type="simple">VMNH</named-content>, NAN0195 • 2 ♂♂ and 1 ♀; Sevier County, Chimneys; <named-content xmlns:xlink="http://www.w3.org/1999/xlink" content-type="dwc:verbatimCoordinates" xlink:type="simple"><named-content content-type="geo-json" specific-use="{&#34;type&#34;:&#34;Point&#34;,&#34;coordinates&#34;:[-83.488200,35.637000]}" id="NCID0E5WBM" xlink:type="simple">35.637°N, -83.4882°W</named-content></named-content>, ± 500m; 28 July 1949; R. L. Hoffman leg.; <named-content xmlns:xlink="http://www.w3.org/1999/xlink" content-type="dwc:institutional_code" xlink:title="Virginia Museum of Natural History" xlink:href="http://grbio.org/institution/virginia-museum-natural-history" xlink:type="simple">VMNH</named-content>, NAN0372 • 1 ♂; Sevier County, Great Smoky Mountains National Park, Chimneys Picnic Area, Cove Hardwood Trail; <named-content xmlns:xlink="http://www.w3.org/1999/xlink" content-type="dwc:verbatimCoordinates" xlink:type="simple"><named-content content-type="geo-json" specific-use="{&#34;type&#34;:&#34;Point&#34;,&#34;coordinates&#34;:[-83.493700,35.636000]}" id="NCID0ELXBM" xlink:type="simple">35.6360°N, -83.4937°W</named-content></named-content>, ±7m; elev. 877 m; 8 June 2016; D. A. Hennen, J. C. Means leg.; along trail, moist hemlock, oak, maple, tuliptree litter; <abbrev xmlns:xlink="http://www.w3.org/1999/xlink" content-type="institution" xlink:title="Virginia Tech Insect Collection" id="ABBRID0EQXBM" xlink:type="simple">VTEC</abbrev>, MPE01474. Complete material examined information listed in Suppl. material <xref ref-type="supplementary-material" rid="S1">1</xref>.</p></tp:treatment-sec><tp:treatment-sec sec-type="diagnosis" id="SECID0E5XBM"><title>Diagnosis.</title><p>Adults of <italic><tp:taxon-name><tp:taxon-name-part taxon-name-part-type="genus" reg="Nannaria">Nannaria</tp:taxon-name-part><tp:taxon-name-part taxon-name-part-type="species" reg="scutellaria">scutellaria</tp:taxon-name-part></tp:taxon-name></italic> can be separated from the geographically close and morphologically similar species <italic><tp:taxon-name><tp:taxon-name-part taxon-name-part-type="genus" reg="Nannaria">N.</tp:taxon-name-part><tp:taxon-name-part taxon-name-part-type="species" reg="antarctica">antarctica</tp:taxon-name-part></tp:taxon-name></italic> sp. nov. and <italic><tp:taxon-name><tp:taxon-name-part taxon-name-part-type="genus" reg="Nannaria">N.</tp:taxon-name-part><tp:taxon-name-part taxon-name-part-type="species" reg="austricola">austricola</tp:taxon-name-part></tp:taxon-name></italic> by the following characters. Acropodite with a thin, triangular medial flange, rather than lobed and slightly expanded as in <italic><tp:taxon-name><tp:taxon-name-part taxon-name-part-type="genus" reg="Nannaria">N.</tp:taxon-name-part><tp:taxon-name-part taxon-name-part-type="species" reg="austricola">austricola</tp:taxon-name-part></tp:taxon-name></italic>. Acropodite tip undivided, not bifurcate as in <italic><tp:taxon-name><tp:taxon-name-part taxon-name-part-type="genus" reg="Nannaria">N.</tp:taxon-name-part><tp:taxon-name-part taxon-name-part-type="species" reg="antarctica">antarctica</tp:taxon-name-part></tp:taxon-name></italic> sp. nov.</p></tp:treatment-sec><tp:treatment-sec sec-type="description" id="SECID0E2ZBM"><title>Description.</title><p>Suppl. material <xref ref-type="supplementary-material" rid="S2">2</xref>. Based on (♂) MPE01474 and (♀) MPE01480.</p><p><bold>Measurements</bold>: Taken from (♂) specimen MPE01474: <abbrev xmlns:xlink="http://www.w3.org/1999/xlink" xlink:title="body length" id="ABBRID0EY1BM" xlink:type="simple">BL</abbrev> = 29.70, <abbrev xmlns:xlink="http://www.w3.org/1999/xlink" xlink:title="collum width" id="ABBRID0E31BM" xlink:type="simple">CW</abbrev> = 3.08, <abbrev xmlns:xlink="http://www.w3.org/1999/xlink" xlink:title="intergenal width" id="ABBRID0EA2BM" xlink:type="simple">IW</abbrev> = 2.54, <abbrev xmlns:xlink="http://www.w3.org/1999/xlink" xlink:title="interantennal socket width" id="ABBRID0EE2BM" xlink:type="simple">ISW</abbrev> = 0.81, <abbrev xmlns:xlink="http://www.w3.org/1999/xlink" xlink:title="body ring 10 width" id="ABBRID0EI2BM" xlink:type="simple">B10W</abbrev> = 3.92, <abbrev xmlns:xlink="http://www.w3.org/1999/xlink" xlink:title="body ring 10 height" id="ABBRID0EM2BM" xlink:type="simple">B10H</abbrev> = 2.64. <bold>Color.</bold> Tergites with two paranotal pink to red spots, collum outlined in pink, and tergites with background chestnut brown to black (Fig. <xref ref-type="fig" rid="F37">37</xref>). <bold>Gonopods.</bold> Male gonopod acropodite arc straight, with abrupt bend distally (Fig. <xref ref-type="fig" rid="F38">38A–C</xref>). Acropodite anterior bend with acute twist, a scooped-out area visible in posterior view (Fig. <xref ref-type="fig" rid="F38">38C</xref>). Acropodite medial flange a thin, tooth-like, triangular projection (Fig. <xref ref-type="fig" rid="F38">38C</xref>). Acropodite tip medial flange a medium-sized triangular process (Fig. <xref ref-type="fig" rid="F38">38C</xref>). Acropodite tip lateral flange absent. Acropodite tip undivided, curving, and directed ventrally. Prefemoral process with a sinuous taper, thicker at base and curving slightly laterally, crossing acropodite ventrolaterally (Fig. <xref ref-type="fig" rid="F38">38A</xref>). <bold>Cyphopods.</bold> Female cyphopod receptacle in the shape of an enlarged and elongated club.</p><fig id="F37" position="float" orientation="portrait"><object-id xmlns:xlink="http://www.w3.org/1999/xlink" content-type="doi" xlink:type="simple">10.3897/zookeys.1096.73485.figure37</object-id><object-id xmlns:xlink="http://www.w3.org/1999/xlink" content-type="arpha" xlink:type="simple">D27EE0D7-D03A-5376-93A4-CCD310C5A241</object-id><label>Figure 37.</label><caption><p><italic><tp:taxon-name><tp:taxon-name-part taxon-name-part-type="genus" reg="Nannaria">Nannaria</tp:taxon-name-part><tp:taxon-name-part taxon-name-part-type="species" reg="scutellaria">scutellaria</tp:taxon-name-part></tp:taxon-name></italic>, in situ, male (MPE04346) from Transylvania County, North Carolina.</p></caption><graphic xmlns:xlink="http://www.w3.org/1999/xlink" xlink:href="zookeys-1096-017-g037.jpg" position="float" orientation="portrait" xlink:type="simple" id="oo_672989.jpg"><uri content-type="original_file" xlink:type="simple">https://binary.pensoft.net/fig/672989</uri></graphic></fig><fig id="F38" position="float" orientation="portrait"><object-id xmlns:xlink="http://www.w3.org/1999/xlink" content-type="doi" xlink:type="simple">10.3897/zookeys.1096.73485.figure38</object-id><object-id xmlns:xlink="http://www.w3.org/1999/xlink" content-type="arpha" xlink:type="simple">206E3A85-BD2A-5027-8193-B05A7BBE4B76</object-id><label>Figure 38.</label><caption><p>Left gonopod of <italic><tp:taxon-name><tp:taxon-name-part taxon-name-part-type="genus" reg="Nannaria">Nannaria</tp:taxon-name-part><tp:taxon-name-part taxon-name-part-type="species" reg="scutellaria">scutellaria</tp:taxon-name-part></tp:taxon-name></italic> (MPE01474, Sevier County, Tennessee) <bold>A</bold> anterior view <bold>B</bold> medial view <bold>C</bold> posterior view. Scale bar: 1 mm.</p></caption><graphic xmlns:xlink="http://www.w3.org/1999/xlink" xlink:href="zookeys-1096-017-g038.jpg" position="float" orientation="portrait" xlink:type="simple" id="oo_672990.jpg"><uri content-type="original_file" xlink:type="simple">https://binary.pensoft.net/fig/672990</uri></graphic></fig></tp:treatment-sec><tp:treatment-sec sec-type="variation" id="SECID0EO5BM"><title>Variation.</title><p><italic><tp:taxon-name><tp:taxon-name-part taxon-name-part-type="genus" reg="Nannaria">Nannaria</tp:taxon-name-part><tp:taxon-name-part taxon-name-part-type="species" reg="scutellaria">scutellaria</tp:taxon-name-part></tp:taxon-name></italic> has a large amount of gonopodal variation, as documented by <xref ref-type="bibr" rid="B15">Causey (1950b)</xref>. Her study included males from localities within the Great Smoky Mountains National Park and showed variation in the shape of the acropodite medial flange and number of subterminal teeth (acropodite tip medial flange) near the tip of the acropodite, as well as the shape of the acropodite tip. Additionally, males examined for this study from across the distribution of <italic><tp:taxon-name><tp:taxon-name-part taxon-name-part-type="genus" reg="Nannaria">N.</tp:taxon-name-part><tp:taxon-name-part taxon-name-part-type="species" reg="scutellaria">scutellaria</tp:taxon-name-part></tp:taxon-name></italic> exhibited a large amount of variation in the processes on the distal portion of the acropodite, and this variation may indicate that <italic><tp:taxon-name><tp:taxon-name-part taxon-name-part-type="genus" reg="Nannaria">N.</tp:taxon-name-part><tp:taxon-name-part taxon-name-part-type="species" reg="scutellaria">scutellaria</tp:taxon-name-part></tp:taxon-name></italic> is a cryptic species complex. The observed variation included specimens that have a very long acropodite medial flange and lack an acropodite tip medial flange entirely (NAN0077, Transylvania County, North Carolina), specimens with a typical morphology as illustrated in Fig. <xref ref-type="fig" rid="F38">38</xref>, with an acropodite medial flange and acropodite tip medial flange (NAN0368, Jackson County, North Carolina), and in one case, a specimen with a laminate acropodite tip medial flange, giving the acropodite tip a leaf-like appearance (NAN0369, Swain County, North Carolina). However, without more specimens available for genetic analysis, splitting <italic><tp:taxon-name><tp:taxon-name-part taxon-name-part-type="genus" reg="Nannaria">N.</tp:taxon-name-part><tp:taxon-name-part taxon-name-part-type="species" reg="scutellaria">scutellaria</tp:taxon-name-part></tp:taxon-name></italic> would be ill-advised, and all of these variable forms are included within this species.</p></tp:treatment-sec><tp:treatment-sec sec-type="distribution" id="SECID0EIACM"><title>Distribution.</title><p>The distribution of <italic><tp:taxon-name><tp:taxon-name-part taxon-name-part-type="genus" reg="Nannaria">Nannaria</tp:taxon-name-part><tp:taxon-name-part taxon-name-part-type="species" reg="scutellaria">scutellaria</tp:taxon-name-part></tp:taxon-name></italic> straddles the border between Tennessee and North Carolina in the southern Appalachian Mountains, and is known from the following counties: (Tennessee) Blount, Cocke, and Sevier; (North Carolina) Jackson, Haywood, Swain, and Transylvania (Fig. <xref ref-type="fig" rid="F52">52</xref>).</p></tp:treatment-sec><tp:treatment-sec sec-type="Ecological notes" id="SECID0E4ACM"><title>Ecological notes.</title><p><italic><tp:taxon-name><tp:taxon-name-part taxon-name-part-type="genus" reg="Nannaria">Nannaria</tp:taxon-name-part><tp:taxon-name-part taxon-name-part-type="species" reg="scutellaria">scutellaria</tp:taxon-name-part></tp:taxon-name></italic> has been collected mostly from moist mixed oak, maple, tuliptree, hemlock, and rhododendron forests. It has been found at elevations between 610 m and 1918 m.</p></tp:treatment-sec><tp:treatment-sec sec-type="etymology" id="SECID0EOBCM"><title>Etymology.</title><p><xref ref-type="bibr" rid="B13">Causey (1942)</xref> did not specify the precise meaning of the specific epithet, but it derives from the Latin word <italic>scutella</italic>, meaning a small dish or platter.</p></tp:treatment-sec><tp:treatment-sec><!--Section generated to contain objects referenced in tp:taxon-treatment.--><supplementary-material xmlns:xlink="http://www.w3.org/1999/xlink" id="S1" position="float" orientation="portrait" xlink:type="simple"><object-id content-type="doi" xlink:type="simple">10.3897/zookeys.1096.73485.suppl1</object-id><object-id content-type="arpha" xlink:type="simple">112104D2-9CD7-5BFB-8F09-23AE9C84E393</object-id><label>Supplementary material 1</label><caption><p><italic><tp:taxon-name><tp:taxon-name-part taxon-name-part-type="genus" reg="Nannaria">Nannaria</tp:taxon-name-part><tp:taxon-name-part taxon-name-part-type="species" reg="wilsoni">wilsoni</tp:taxon-name-part></tp:taxon-name></italic> species group specimens examined</p></caption><statement content-type="dataType"><label>Data type</label><p>Occurrences.</p></statement><statement content-type="notes"><label>Explanation note</label><p>A Darwin Core Standard spreadsheet of the <italic><tp:taxon-name><tp:taxon-name-part taxon-name-part-type="genus" reg="Nannaria">Nannaria</tp:taxon-name-part><tp:taxon-name-part taxon-name-part-type="species" reg="wilsoni">wilsoni</tp:taxon-name-part></tp:taxon-name></italic> species group specimens examined.</p></statement><media xlink:href="zookeys-1096-017-s001.xlsx" mimetype="application" mime-subtype="vnd.openxmlformats-officedocument.spreadsheetml.sheet" position="float" orientation="portrait" xlink:type="simple" id="oo_673005.xlsx"><uri content-type="original_file" xlink:type="simple">https://binary.pensoft.net/file/673005</uri></media><permissions><license xlink:type="simple"><license-p>This dataset is made available under the Open Database License (http://opendatacommons.org/licenses/odbl/1.0/). The Open Database License (ODbL) is a license agreement intended to allow users to freely share, modify, and use this Dataset while maintaining this same freedom for others, provided that the original source and author(s) are credited.</license-p></license></permissions><attrib specific-use="authors">Derek A. Hennen, Jackson C. Means, Paul E. Marek</attrib></supplementary-material><supplementary-material xmlns:xlink="http://www.w3.org/1999/xlink" id="S2" position="float" orientation="portrait" xlink:type="simple"><object-id content-type="doi" xlink:type="simple">10.3897/zookeys.1096.73485.suppl2</object-id><object-id content-type="arpha" xlink:type="simple">E2DBDFDB-F3BF-587D-A5AF-53DB8B214896</object-id><label>Supplementary material 2</label><caption><p><italic><tp:taxon-name><tp:taxon-name-part taxon-name-part-type="genus" reg="Nannaria">Nannaria</tp:taxon-name-part><tp:taxon-name-part taxon-name-part-type="species" reg="wilsoni">wilsoni</tp:taxon-name-part></tp:taxon-name></italic> species group morphology scoring matrix</p></caption><statement content-type="dataType"><label>Data type</label><p>Morphological scoring matrix.</p></statement><statement content-type="notes"><label>Explanation note</label><p>A spreadsheet with the morphological characters scored for each species in the <italic><tp:taxon-name><tp:taxon-name-part taxon-name-part-type="genus" reg="Nannaria">Nannaria</tp:taxon-name-part><tp:taxon-name-part taxon-name-part-type="species" reg="wilsoni">wilsoni</tp:taxon-name-part></tp:taxon-name></italic> group.</p></statement><media xlink:href="zookeys-1096-017-s002.xlsx" mimetype="application" mime-subtype="vnd.openxmlformats-officedocument.spreadsheetml.sheet" position="float" orientation="portrait" xlink:type="simple" id="oo_673006.xlsx"><uri content-type="original_file" xlink:type="simple">https://binary.pensoft.net/file/673006</uri></media><permissions><license xlink:type="simple"><license-p>This dataset is made available under the Open Database License (http://opendatacommons.org/licenses/odbl/1.0/). The Open Database License (ODbL) is a license agreement intended to allow users to freely share, modify, and use this Dataset while maintaining this same freedom for others, provided that the original source and author(s) are credited.</license-p></license></permissions><attrib specific-use="authors">Derek A. Hennen, Jackson C. Means, Paul E. Marek</attrib></supplementary-material><fig id="F52" position="float" orientation="portrait"><object-id xmlns:xlink="http://www.w3.org/1999/xlink" content-type="doi" xlink:type="simple">10.3897/zookeys.1096.73485.figure52</object-id><object-id xmlns:xlink="http://www.w3.org/1999/xlink" content-type="arpha" xlink:type="simple">C6050994-2EEA-5871-965C-8D9E8F791A8F</object-id><label>Figure 52.</label><caption><p>Distribution of the Southern Appalachian species of the <italic><tp:taxon-name><tp:taxon-name-part taxon-name-part-type="genus" reg="Nannaria">Nannaria</tp:taxon-name-part><tp:taxon-name-part taxon-name-part-type="species" reg="wilsoni">wilsoni</tp:taxon-name-part></tp:taxon-name></italic> species group. Dots = described species, stars = new species.</p></caption><graphic xmlns:xlink="http://www.w3.org/1999/xlink" xlink:href="zookeys-1096-017-g052.jpg" position="float" orientation="portrait" xlink:type="simple" id="oo_673004.jpg"><uri content-type="original_file" xlink:type="simple">https://binary.pensoft.net/fig/673004</uri></graphic></fig></tp:treatment-sec><ref-list><ref id="B25"><mixed-citation xmlns:xlink="http://www.w3.org/1999/xlink" xlink:type="simple"><person-group><name name-style="western"><surname>Chamberlin</surname><given-names>RV</given-names></name><name name-style="western"><surname>Hoffman</surname><given-names>RL</given-names></name></person-group> (<year>1958</year>) <article-title>Checklist of the millipeds of North America.</article-title><source>Bulletin - United States National Museum</source><volume>212</volume>(<issue>212</issue>): <fpage>1</fpage>–<lpage>236</lpage>. <ext-link xlink:href="10.5479/si.03629236.212" ext-link-type="doi" xlink:type="simple">https://doi.org/10.5479/si.03629236.212</ext-link></mixed-citation></ref><ref id="B79"><mixed-citation xmlns:xlink="http://www.w3.org/1999/xlink" xlink:type="simple"><person-group><name name-style="western"><surname>Wray</surname><given-names>DL</given-names></name></person-group> (<year>1967</year>) <source>Insects of North Carolina, 3<sup>rd</sup> Supplement.</source><publisher-name>North Carolina Department of Agriculture</publisher-name>, <publisher-loc>Raleigh</publisher-loc>, <size units="page">181 pp</size>.</mixed-citation></ref><ref id="B45"><mixed-citation xmlns:xlink="http://www.w3.org/1999/xlink" xlink:type="simple"><person-group><name name-style="western"><surname>Hoffman</surname><given-names>RL</given-names></name></person-group> (<year>1999</year>) <article-title>Checklist of the millipedes of North and Middle America.</article-title><source>Virginia Museum of Natural History Special Publication</source><volume>8</volume>: <fpage>1</fpage>–<lpage>584</lpage>.</mixed-citation></ref><ref id="B72"><mixed-citation xmlns:xlink="http://www.w3.org/1999/xlink" xlink:type="simple"><person-group><name name-style="western"><surname>Shelley</surname><given-names>RM</given-names></name></person-group> (<year>2000</year>) <article-title>Annotated checklist of the millipeds of North Carolina (<tp:taxon-name><tp:taxon-name-part taxon-name-part-type="phylum">Arthropoda</tp:taxon-name-part></tp:taxon-name>: <tp:taxon-name><tp:taxon-name-part taxon-name-part-type="class">Diplopoda</tp:taxon-name-part></tp:taxon-name>), with remarks on the genus <italic><tp:taxon-name><tp:taxon-name-part taxon-name-part-type="genus">Sigmoria</tp:taxon-name-part></tp:taxon-name></italic> Chamberlin (<tp:taxon-name><tp:taxon-name-part taxon-name-part-type="order">Polydesmida</tp:taxon-name-part></tp:taxon-name>: <tp:taxon-name><tp:taxon-name-part taxon-name-part-type="family">Xystodesmidae</tp:taxon-name-part></tp:taxon-name>).</article-title><source>Journal of the Elisha Mitchell Scientific Society</source><volume>116</volume>: <fpage>177</fpage>–<lpage>205</lpage>. <ext-link xlink:href="https://www.jstor.org/stable/24335390" ext-link-type="uri" xlink:type="simple">https://www.jstor.org/stable/24335390</ext-link></mixed-citation></ref><ref id="B62"><mixed-citation xmlns:xlink="http://www.w3.org/1999/xlink" xlink:type="simple"><person-group><name name-style="western"><surname>Means</surname><given-names>JC</given-names></name><name name-style="western"><surname>Hennen</surname><given-names>DA</given-names></name><name name-style="western"><surname>Tanabe</surname><given-names>T</given-names></name><name name-style="western"><surname>Marek</surname><given-names>PE</given-names></name></person-group> (<year>2021a</year>) <article-title>Phylogenetic systematics of the millipede family <tp:taxon-name><tp:taxon-name-part taxon-name-part-type="family">Xystodesmidae</tp:taxon-name-part></tp:taxon-name>.</article-title><source>Insect Systematics and Diversity</source><volume>5</volume>(<issue>2</issue>): <fpage>1</fpage>–<lpage>26</lpage>. <ext-link xlink:href="10.1093/isd/ixab003" ext-link-type="doi" xlink:type="simple">https://doi.org/10.1093/isd/ixab003</ext-link></mixed-citation></ref><ref id="B13"><mixed-citation xmlns:xlink="http://www.w3.org/1999/xlink" xlink:type="simple"><person-group><name name-style="western"><surname>Causey</surname><given-names>NB</given-names></name></person-group> (<year>1942</year>) <article-title>Six new Diplopods of the family <tp:taxon-name><tp:taxon-name-part taxon-name-part-type="family">Xystodesmidae</tp:taxon-name-part></tp:taxon-name>.</article-title><source>Entomological News</source><volume>53</volume>: <fpage>165</fpage>–<lpage>170</lpage>. <ext-link xlink:href="https://www.biodiversitylibrary.org/page/2405645" ext-link-type="uri" xlink:type="simple">https://www.biodiversitylibrary.org/page/2405645</ext-link></mixed-citation></ref><ref id="B15"><mixed-citation xmlns:xlink="http://www.w3.org/1999/xlink" xlink:type="simple"><person-group><name name-style="western"><surname>Causey</surname><given-names>NB</given-names></name></person-group> (<year>1950b</year>) <article-title>Variations in the gonopods of a xystodesmid diplopod.</article-title><source>American Midland Naturalist</source><volume>44</volume>(<issue>1</issue>): <fpage>198</fpage>–<lpage>202</lpage>. <ext-link xlink:href="10.2307/2421760" ext-link-type="doi" xlink:type="simple">https://doi.org/10.2307/2421760</ext-link></mixed-citation></ref></ref-list></tp:taxon-treatment>
