# Supplementary material for: ﻿A revision of the wilsoni species group in the millipede genus Nannaria Chamberlin, 1918 (Diplopoda, Polydesmida, Xystodesmidae)
Source: Zookeys. 2022 Apr 15;1096:17–118. doi: 10.3897/zookeys.1096.73485 (PMC9033750; doi:10.3897/zookeys.1096.73485)
Supplement: XML Treatment for Nannaria swiftae [file zookeys.1096.73485-treatment24.xml]

<!DOCTYPE tp:taxon-treatment
  PUBLIC "-//TaxonX//DTD Taxonomic Treatment Publishing DTD v0 20100105//EN" "tax-treatment-NSO.dtd">
<tp:taxon-treatment xmlns:tp="http://www.plazi.org/taxpub"><tp:treatment-meta><kwd-group><label>Taxon classification</label><kwd>
                <named-content content-type="kingdom">Animalia</named-content>
              </kwd><kwd>
                <named-content content-type="order">Polydesmida</named-content>
              </kwd><kwd>
                <named-content content-type="family">Xystodesmidae</named-content>
              </kwd></kwd-group><mixed-citation publication-type="journal"><person-group><name><surname>Hennen</surname><given-names>Derek A.</given-names></name><name><surname>Means</surname><given-names>Jackson C.</given-names></name><name><surname>Marek</surname><given-names>Paul E.</given-names></name></person-group><article-title>﻿A revision of the <italic><tp:taxon-name><tp:taxon-name-part taxon-name-part-type="genus" reg="Nannaria"/><tp:taxon-name-part taxon-name-part-type="species" reg="wilsoni">wilsoni</tp:taxon-name-part></tp:taxon-name></italic> species group in the millipede genus <italic><tp:taxon-name><tp:taxon-name-part taxon-name-part-type="genus" reg="Nannaria">Nannaria</tp:taxon-name-part></tp:taxon-name></italic> Chamberlin, 1918 (<tp:taxon-name><tp:taxon-name-part taxon-name-part-type="class">Diplopoda</tp:taxon-name-part></tp:taxon-name>, <tp:taxon-name><tp:taxon-name-part taxon-name-part-type="order">Polydesmida</tp:taxon-name-part></tp:taxon-name>, <tp:taxon-name><tp:taxon-name-part taxon-name-part-type="family">Xystodesmidae</tp:taxon-name-part></tp:taxon-name>)</article-title><source>Zookeys</source><day>15</day><month>04</month><year>2022</year><volume>1096</volume><fpage>17</fpage><lpage>118</lpage><pub-id pub-id-type="doi">10.3897/zookeys.1096.73485</pub-id></mixed-citation></tp:treatment-meta><tp:nomenclature><label>﻿</label><tp:taxon-name>
              <object-id xmlns:xlink="http://www.w3.org/1999/xlink" content-type="arpha" xlink:type="simple">63FEF611-15AA-511E-97A9-E88A1AC525F3</object-id>
              <tp:taxon-name-part taxon-name-part-type="genus" reg="Nannaria">Nannaria</tp:taxon-name-part>
              <tp:taxon-name-part taxon-name-part-type="species" reg="swiftae">swiftae</tp:taxon-name-part>
              <object-id xmlns:xlink="http://www.w3.org/1999/xlink" content-type="zoobank" xlink:type="simple">http://zoobank.org/BBF344F8-7FC3-49B2-AAE9-6E5CC30EEAF7</object-id>
            </tp:taxon-name><tp:taxon-status xmlns:xlink="http://www.w3.org/1999/xlink" xlink:type="simple">sp. nov.</tp:taxon-status><xref ref-type="fig" rid="F45">Vernacular name: The Swift Twisted-Claw Millipede Figs 45</xref><xref ref-type="fig" rid="F46">, 46</xref><tp:nomenclature-citation-list><tp:nomenclature-citation><tp:taxon-name>
                  <tp:taxon-name-part taxon-name-part-type="genus" reg="Nannaria">Nannaria</tp:taxon-name-part>
                </tp:taxon-name><comment>sp. nov. ‘Cratagae’: <xref ref-type="bibr" rid="B63">Means et al. 2021b</xref>: 111.</comment></tp:nomenclature-citation></tp:nomenclature-citation-list></tp:nomenclature><tp:treatment-sec sec-type="material" id="SECID0EY3DM"><title>Material examined.</title><p><bold>Type material: <italic>Holotype</italic></bold>: United States – <bold>Tennessee</bold> • ♂; Van Buren County, Fall Creek Falls State Park, Crane Creek Falls overlook; <named-content xmlns:xlink="http://www.w3.org/1999/xlink" content-type="dwc:verbatimCoordinates" xlink:type="simple"><named-content content-type="geo-json" specific-use="{&#34;type&#34;:&#34;Point&#34;,&#34;coordinates&#34;:[-85.349800,35.662800]}" id="NCID0EH4DM" xlink:type="simple">35.6628°N, -85.3498°W</named-content></named-content>, ±5m; elev. 483 m; 22 May 2016; J. C. Means, D. A. Hennen leg.; at base of witch hazel tree, in deciduous forest; <abbrev xmlns:xlink="http://www.w3.org/1999/xlink" content-type="institution" xlink:title="Virginia Tech Insect Collection" id="ABBRID0EM4DM" xlink:type="simple">VTEC</abbrev>, MPE01222. <bold><italic>Paratypes</italic></bold>: United States – <bold>Tennessee</bold> • 1 ♀; Van Buren County, Fall Creek Falls State Park, George’s Hole area, hillside beside parking lot; <named-content xmlns:xlink="http://www.w3.org/1999/xlink" content-type="dwc:verbatimCoordinates" xlink:type="simple"><named-content content-type="geo-json" specific-use="{&#34;type&#34;:&#34;Point&#34;,&#34;coordinates&#34;:[-85.346400,35.661200]}" id="NCID0E54DM" xlink:type="simple">35.6612°N, -85.3464°W</named-content></named-content>, ±7m; elev. 481 m; 22 May 2016; D. A. Hennen, J. C. Means leg.; moist hemlock, maple, tuliptree, oak, and pine litter; <abbrev xmlns:xlink="http://www.w3.org/1999/xlink" content-type="institution" xlink:title="Virginia Tech Insect Collection" id="ABBRID0ED5DM" xlink:type="simple">VTEC</abbrev>, MPE01226 • 3 ♂♂; Van Buren County, Fall Creek Falls State Park; <named-content xmlns:xlink="http://www.w3.org/1999/xlink" content-type="dwc:verbatimCoordinates" xlink:type="simple"><named-content content-type="geo-json" specific-use="{&#34;type&#34;:&#34;Point&#34;,&#34;coordinates&#34;:[-85.347800,35.656100]}" id="NCID0EQ5DM" xlink:type="simple">35.6561°N, -85.3478°W</named-content></named-content> ±3000m; 13 May 1979; R. M. Shelley leg.; <named-content xmlns:xlink="http://www.w3.org/1999/xlink" content-type="dwc:institutional_code" xlink:title="North Carolina Museum of Natural Sciences" xlink:href="http://grbio.org/institution/north-carolina-museum-natural-sciences" xlink:type="simple">NCSM</named-content>, NAN0190. <bold>Non type material</bold>: United States – <bold>Tennessee</bold> • 1 ♂ and 3 ♀♀; Cumberland County, Hwy 68, 9 air mi. SE Crossville; <named-content xmlns:xlink="http://www.w3.org/1999/xlink" content-type="dwc:verbatimCoordinates" xlink:type="simple"><named-content content-type="geo-json" specific-use="{&#34;type&#34;:&#34;Point&#34;,&#34;coordinates&#34;:[-84.918200,35.852100]}" id="NCID0EB6DM" xlink:type="simple">35.8521°N, -84.9182°W</named-content></named-content>; 8 May 1979; R. K. Tardell leg.; <named-content xmlns:xlink="http://www.w3.org/1999/xlink" content-type="dwc:institutional_code" xlink:title="North Carolina Museum of Natural Sciences" xlink:href="http://grbio.org/institution/north-carolina-museum-natural-sciences" xlink:type="simple">NCSM</named-content>, NAN0457 • 1 ♂; Monroe County, Little Haw Knob; <named-content xmlns:xlink="http://www.w3.org/1999/xlink" content-type="dwc:verbatimCoordinates" xlink:type="simple"><named-content content-type="geo-json" specific-use="{&#34;type&#34;:&#34;Point&#34;,&#34;coordinates&#34;:[-84.036100,35.315000]}" id="NCID0EO6DM" xlink:type="simple">35.315°N, -84.0361°W</named-content></named-content>, ± 3000m; elev. 1539 m; 27 May 1958; L. Hubricht leg.; <named-content xmlns:xlink="http://www.w3.org/1999/xlink" content-type="dwc:institutional_code" xlink:title="Virginia Museum of Natural History" xlink:href="http://grbio.org/institution/virginia-museum-natural-history" xlink:type="simple">VMNH</named-content>, NAN0189 • 2 ♀♀; Van Buren County, Fall Creek Falls State Park, George’s hole area, hillside beside parking lot on both sides of road; <named-content xmlns:xlink="http://www.w3.org/1999/xlink" content-type="dwc:verbatimCoordinates" xlink:type="simple"><named-content content-type="geo-json" specific-use="{&#34;type&#34;:&#34;Point&#34;,&#34;coordinates&#34;:[-85.346400,35.661200]}" id="NCID0E26DM" xlink:type="simple">35.6612°N, -85.3464°W</named-content></named-content>, ± 7m; elev. 481 m; 22 May 2016; J. C. Means, D. A. Hennen leg.; <abbrev xmlns:xlink="http://www.w3.org/1999/xlink" content-type="institution" xlink:title="Virginia Tech Insect Collection" id="ABBRID0EAAEM" xlink:type="simple">VTEC</abbrev>, MPE01268, MPE03713. Complete material examined information listed in Suppl. material <xref ref-type="supplementary-material" rid="S1">1</xref>.</p></tp:treatment-sec><tp:treatment-sec sec-type="diagnosis" id="SECID0ETAEM"><title>Diagnosis.</title><p>Adults of <italic><tp:taxon-name><tp:taxon-name-part taxon-name-part-type="genus" reg="Nannaria">Nannaria</tp:taxon-name-part><tp:taxon-name-part taxon-name-part-type="species" reg="swiftae">swiftae</tp:taxon-name-part></tp:taxon-name></italic> sp. nov. can be separated from the geographically close and morphologically similar species <italic><tp:taxon-name><tp:taxon-name-part taxon-name-part-type="genus" reg="Nannaria">N.</tp:taxon-name-part><tp:taxon-name-part taxon-name-part-type="species" reg="austricola">austricola</tp:taxon-name-part></tp:taxon-name></italic> and <italic><tp:taxon-name><tp:taxon-name-part taxon-name-part-type="genus" reg="Nannaria">N.</tp:taxon-name-part><tp:taxon-name-part taxon-name-part-type="species" reg="scutellaria">scutellaria</tp:taxon-name-part></tp:taxon-name></italic> by the following characters. Acropodite medial flange lobed and with two small bumps, not simply lobed as in <italic><tp:taxon-name><tp:taxon-name-part taxon-name-part-type="genus" reg="Nannaria">N.</tp:taxon-name-part><tp:taxon-name-part taxon-name-part-type="species" reg="austricola">austricola</tp:taxon-name-part></tp:taxon-name></italic> or with a thin, acuminate triangular process as in <italic><tp:taxon-name><tp:taxon-name-part taxon-name-part-type="genus" reg="Nannaria">N.</tp:taxon-name-part><tp:taxon-name-part taxon-name-part-type="species" reg="scutellaria">scutellaria</tp:taxon-name-part></tp:taxon-name></italic>. Acropodite tip medial flange absent, rather than lobed as in <italic><tp:taxon-name><tp:taxon-name-part taxon-name-part-type="genus" reg="Nannaria">N.</tp:taxon-name-part><tp:taxon-name-part taxon-name-part-type="species" reg="austricola">austricola</tp:taxon-name-part></tp:taxon-name></italic> or triangular as in <italic><tp:taxon-name><tp:taxon-name-part taxon-name-part-type="genus" reg="Nannaria">N.</tp:taxon-name-part><tp:taxon-name-part taxon-name-part-type="species" reg="scutellaria">scutellaria</tp:taxon-name-part></tp:taxon-name></italic>.</p></tp:treatment-sec><tp:treatment-sec sec-type="description" id="SECID0EGDEM"><title>Description.</title><p>Suppl. material <xref ref-type="supplementary-material" rid="S2">2</xref>. Based on holotype (♂) MPE01222 and paratype (♀) MPE01226.</p><p><bold>Measurements</bold>: Taken from holotype (♂) MPE01222: <abbrev xmlns:xlink="http://www.w3.org/1999/xlink" xlink:title="body length" id="ABBRID0EDEEM" xlink:type="simple">BL</abbrev> = 22.40, <abbrev xmlns:xlink="http://www.w3.org/1999/xlink" xlink:title="collum width" id="ABBRID0EHEEM" xlink:type="simple">CW</abbrev> = 3.50, <abbrev xmlns:xlink="http://www.w3.org/1999/xlink" xlink:title="intergenal width" id="ABBRID0ELEEM" xlink:type="simple">IW</abbrev> = 2.50, <abbrev xmlns:xlink="http://www.w3.org/1999/xlink" xlink:title="interantennal socket width" id="ABBRID0EPEEM" xlink:type="simple">ISW</abbrev> = 0.88, <abbrev xmlns:xlink="http://www.w3.org/1999/xlink" xlink:title="body ring 10 width" id="ABBRID0ETEEM" xlink:type="simple">B10W</abbrev> = 4.35, <abbrev xmlns:xlink="http://www.w3.org/1999/xlink" xlink:title="body ring 10 height" id="ABBRID0EXEEM" xlink:type="simple">B10H</abbrev> = 2.55. <bold>Color.</bold> Tergites with two paranotal orange spots, collum outlined in orange, and tergites with background chestnut brown (Fig. <xref ref-type="fig" rid="F45">45</xref>). <bold>Gonopods.</bold> Male gonopod acropodite arc straight, with abrupt bend distally (Fig. <xref ref-type="fig" rid="F46">46A–C</xref>). Acropodite with acute twist at anterior bend, folding distal zone of acropodite (Fig. <xref ref-type="fig" rid="F46">46C</xref>). Acropodite medial flange lobed, with two small, rounded bumps visible in medial view (Fig. <xref ref-type="fig" rid="F46">46B</xref>). Acropodite tip medial and lateral flanges absent. Acropodite tip slightly tapering distally and directed medially (Fig. <xref ref-type="fig" rid="F46">46A</xref>). Acropodite with small basomedial quadrate process. Prefemoral process acicular (Fig. <xref ref-type="fig" rid="F46">46A</xref>). Prefemoral process tip directed cephalically. <bold>Cyphopods.</bold> Female cyphopod receptacle sinuous, blunt, and rounded distally.</p><fig id="F45" position="float" orientation="portrait"><object-id xmlns:xlink="http://www.w3.org/1999/xlink" content-type="doi" xlink:type="simple">10.3897/zookeys.1096.73485.figure45</object-id><object-id xmlns:xlink="http://www.w3.org/1999/xlink" content-type="arpha" xlink:type="simple">E7D62C58-2092-5524-B666-7E7059F72B3D</object-id><label>Figure 45.</label><caption><p><italic><tp:taxon-name><tp:taxon-name-part taxon-name-part-type="genus" reg="Nannaria">Nannaria</tp:taxon-name-part><tp:taxon-name-part taxon-name-part-type="species" reg="swiftae">swiftae</tp:taxon-name-part></tp:taxon-name></italic> sp. nov., in situ, male holotype (MPE01222) from Van Buren County, Tennessee.</p></caption><graphic xmlns:xlink="http://www.w3.org/1999/xlink" xlink:href="zookeys-1096-017-g045.jpg" position="float" orientation="portrait" xlink:type="simple" id="oo_672997.jpg"><uri content-type="original_file" xlink:type="simple">https://binary.pensoft.net/fig/672997</uri></graphic></fig><fig id="F46" position="float" orientation="portrait"><object-id xmlns:xlink="http://www.w3.org/1999/xlink" content-type="doi" xlink:type="simple">10.3897/zookeys.1096.73485.figure46</object-id><object-id xmlns:xlink="http://www.w3.org/1999/xlink" content-type="arpha" xlink:type="simple">89182AD1-B8CB-5157-9011-C5AC8FC05BEB</object-id><label>Figure 46.</label><caption><p>Left gonopod of <italic><tp:taxon-name><tp:taxon-name-part taxon-name-part-type="genus" reg="Nannaria">Nannaria</tp:taxon-name-part><tp:taxon-name-part taxon-name-part-type="species" reg="swiftae">swiftae</tp:taxon-name-part></tp:taxon-name></italic> sp. nov., male holotype (MPE01222, Van Buren County, Tennessee) <bold>A</bold> anterior view <bold>B</bold> medial view <bold>C</bold> posterior view. Scale bar: 1 mm.</p></caption><graphic xmlns:xlink="http://www.w3.org/1999/xlink" xlink:href="zookeys-1096-017-g046.jpg" position="float" orientation="portrait" xlink:type="simple" id="oo_672998.jpg"><uri content-type="original_file" xlink:type="simple">https://binary.pensoft.net/fig/672998</uri></graphic></fig></tp:treatment-sec><tp:treatment-sec sec-type="variation" id="SECID0EZHEM"><title>Variation.</title><p>No noticeable variation observed.</p></tp:treatment-sec><tp:treatment-sec sec-type="distribution" id="SECID0E5HEM"><title>Distribution.</title><p><italic><tp:taxon-name><tp:taxon-name-part taxon-name-part-type="genus" reg="Nannaria">Nannaria</tp:taxon-name-part><tp:taxon-name-part taxon-name-part-type="species" reg="swiftae">swiftae</tp:taxon-name-part></tp:taxon-name></italic> sp. nov. is only known from Tennessee and has been collected in the following counties: Cumberland, Monroe, and Van Buren (Fig. <xref ref-type="fig" rid="F52">52</xref>).</p></tp:treatment-sec><tp:treatment-sec sec-type="Ecological notes" id="SECID0ETIEM"><title>Ecological notes.</title><p>This species has been collected in mesic forests with hemlock, maple, oak, tuliptree, witch hazel, and pine, at elevations ranging from 481 m to 1539 m.</p></tp:treatment-sec><tp:treatment-sec sec-type="etymology" id="SECID0EYIEM"><title>Etymology.</title><p>The specific name is a noun in the genitive case derived as a matronym, and is named in honor of the artist Taylor Swift, in recognition of her talent as a songwriter and performer and in appreciation of the enjoyment her music has brought DAH.</p></tp:treatment-sec><tp:treatment-sec><!--Section generated to contain objects referenced in tp:taxon-treatment.--><supplementary-material xmlns:xlink="http://www.w3.org/1999/xlink" id="S1" position="float" orientation="portrait" xlink:type="simple"><object-id content-type="doi" xlink:type="simple">10.3897/zookeys.1096.73485.suppl1</object-id><object-id content-type="arpha" xlink:type="simple">112104D2-9CD7-5BFB-8F09-23AE9C84E393</object-id><label>Supplementary material 1</label><caption><p><italic><tp:taxon-name><tp:taxon-name-part taxon-name-part-type="genus" reg="Nannaria">Nannaria</tp:taxon-name-part><tp:taxon-name-part taxon-name-part-type="species" reg="wilsoni">wilsoni</tp:taxon-name-part></tp:taxon-name></italic> species group specimens examined</p></caption><statement content-type="dataType"><label>Data type</label><p>Occurrences.</p></statement><statement content-type="notes"><label>Explanation note</label><p>A Darwin Core Standard spreadsheet of the <italic><tp:taxon-name><tp:taxon-name-part taxon-name-part-type="genus" reg="Nannaria">Nannaria</tp:taxon-name-part><tp:taxon-name-part taxon-name-part-type="species" reg="wilsoni">wilsoni</tp:taxon-name-part></tp:taxon-name></italic> species group specimens examined.</p></statement><media xlink:href="zookeys-1096-017-s001.xlsx" mimetype="application" mime-subtype="vnd.openxmlformats-officedocument.spreadsheetml.sheet" position="float" orientation="portrait" xlink:type="simple" id="oo_673005.xlsx"><uri content-type="original_file" xlink:type="simple">https://binary.pensoft.net/file/673005</uri></media><permissions><license xlink:type="simple"><license-p>This dataset is made available under the Open Database License (http://opendatacommons.org/licenses/odbl/1.0/). The Open Database License (ODbL) is a license agreement intended to allow users to freely share, modify, and use this Dataset while maintaining this same freedom for others, provided that the original source and author(s) are credited.</license-p></license></permissions><attrib specific-use="authors">Derek A. Hennen, Jackson C. Means, Paul E. Marek</attrib></supplementary-material><supplementary-material xmlns:xlink="http://www.w3.org/1999/xlink" id="S2" position="float" orientation="portrait" xlink:type="simple"><object-id content-type="doi" xlink:type="simple">10.3897/zookeys.1096.73485.suppl2</object-id><object-id content-type="arpha" xlink:type="simple">E2DBDFDB-F3BF-587D-A5AF-53DB8B214896</object-id><label>Supplementary material 2</label><caption><p><italic><tp:taxon-name><tp:taxon-name-part taxon-name-part-type="genus" reg="Nannaria">Nannaria</tp:taxon-name-part><tp:taxon-name-part taxon-name-part-type="species" reg="wilsoni">wilsoni</tp:taxon-name-part></tp:taxon-name></italic> species group morphology scoring matrix</p></caption><statement content-type="dataType"><label>Data type</label><p>Morphological scoring matrix.</p></statement><statement content-type="notes"><label>Explanation note</label><p>A spreadsheet with the morphological characters scored for each species in the <italic><tp:taxon-name><tp:taxon-name-part taxon-name-part-type="genus" reg="Nannaria">Nannaria</tp:taxon-name-part><tp:taxon-name-part taxon-name-part-type="species" reg="wilsoni">wilsoni</tp:taxon-name-part></tp:taxon-name></italic> group.</p></statement><media xlink:href="zookeys-1096-017-s002.xlsx" mimetype="application" mime-subtype="vnd.openxmlformats-officedocument.spreadsheetml.sheet" position="float" orientation="portrait" xlink:type="simple" id="oo_673006.xlsx"><uri content-type="original_file" xlink:type="simple">https://binary.pensoft.net/file/673006</uri></media><permissions><license xlink:type="simple"><license-p>This dataset is made available under the Open Database License (http://opendatacommons.org/licenses/odbl/1.0/). The Open Database License (ODbL) is a license agreement intended to allow users to freely share, modify, and use this Dataset while maintaining this same freedom for others, provided that the original source and author(s) are credited.</license-p></license></permissions><attrib specific-use="authors">Derek A. Hennen, Jackson C. Means, Paul E. Marek</attrib></supplementary-material><fig id="F52" position="float" orientation="portrait"><object-id xmlns:xlink="http://www.w3.org/1999/xlink" content-type="doi" xlink:type="simple">10.3897/zookeys.1096.73485.figure52</object-id><object-id xmlns:xlink="http://www.w3.org/1999/xlink" content-type="arpha" xlink:type="simple">C6050994-2EEA-5871-965C-8D9E8F791A8F</object-id><label>Figure 52.</label><caption><p>Distribution of the Southern Appalachian species of the <italic><tp:taxon-name><tp:taxon-name-part taxon-name-part-type="genus" reg="Nannaria">Nannaria</tp:taxon-name-part><tp:taxon-name-part taxon-name-part-type="species" reg="wilsoni">wilsoni</tp:taxon-name-part></tp:taxon-name></italic> species group. Dots = described species, stars = new species.</p></caption><graphic xmlns:xlink="http://www.w3.org/1999/xlink" xlink:href="zookeys-1096-017-g052.jpg" position="float" orientation="portrait" xlink:type="simple" id="oo_673004.jpg"><uri content-type="original_file" xlink:type="simple">https://binary.pensoft.net/fig/673004</uri></graphic></fig></tp:treatment-sec><ref-list><ref id="B63"><mixed-citation xmlns:xlink="http://www.w3.org/1999/xlink" xlink:type="simple"><person-group><name name-style="western"><surname>Means</surname><given-names>JC</given-names></name><name name-style="western"><surname>Hennen</surname><given-names>DA</given-names></name><name name-style="western"><surname>Marek</surname><given-names>PE</given-names></name></person-group> (<year>2021b</year>) <article-title>A revision of the <italic><tp:taxon-name><tp:taxon-name-part taxon-name-part-type="genus"/><tp:taxon-name-part taxon-name-part-type="species">minor</tp:taxon-name-part></tp:taxon-name></italic> species group in the millipede genus <italic><tp:taxon-name><tp:taxon-name-part taxon-name-part-type="genus">Nannaria</tp:taxon-name-part></tp:taxon-name></italic> Chamberlin, 1918 (<tp:taxon-name><tp:taxon-name-part taxon-name-part-type="class">Diplopoda</tp:taxon-name-part></tp:taxon-name>, <tp:taxon-name><tp:taxon-name-part taxon-name-part-type="order">Polydesmida</tp:taxon-name-part></tp:taxon-name>, <tp:taxon-name><tp:taxon-name-part taxon-name-part-type="family">Xystodesmidae</tp:taxon-name-part></tp:taxon-name>).</article-title><source>ZooKeys</source><volume>1030</volume>: <fpage>1</fpage>–<lpage>180</lpage>. <ext-link xlink:href="10.3897/zookeys.1030.62544" ext-link-type="doi" xlink:type="simple">https://doi.org/10.3897/zookeys.1030.62544</ext-link></mixed-citation></ref></ref-list></tp:taxon-treatment>
