# Supplementary material for: ﻿A revision of the wilsoni species group in the millipede genus Nannaria Chamberlin, 1918 (Diplopoda, Polydesmida, Xystodesmidae)
Source: Zookeys. 2022 Apr 15;1096:17–118. doi: 10.3897/zookeys.1096.73485 (PMC9033750; doi:10.3897/zookeys.1096.73485)
Supplement: XML Treatment for Nannaria vellicata [file zookeys.1096.73485-treatment25.xml]

<!DOCTYPE tp:taxon-treatment
  PUBLIC "-//TaxonX//DTD Taxonomic Treatment Publishing DTD v0 20100105//EN" "tax-treatment-NSO.dtd">
<tp:taxon-treatment xmlns:tp="http://www.plazi.org/taxpub"><tp:treatment-meta><kwd-group><label>Taxon classification</label><kwd>
                <named-content content-type="kingdom">Animalia</named-content>
              </kwd><kwd>
                <named-content content-type="order">Polydesmida</named-content>
              </kwd><kwd>
                <named-content content-type="family">Xystodesmidae</named-content>
              </kwd></kwd-group><mixed-citation publication-type="journal"><person-group><name><surname>Hennen</surname><given-names>Derek A.</given-names></name><name><surname>Means</surname><given-names>Jackson C.</given-names></name><name><surname>Marek</surname><given-names>Paul E.</given-names></name></person-group><article-title>﻿A revision of the <italic><tp:taxon-name><tp:taxon-name-part taxon-name-part-type="genus" reg="Nannaria"/><tp:taxon-name-part taxon-name-part-type="species" reg="wilsoni">wilsoni</tp:taxon-name-part></tp:taxon-name></italic> species group in the millipede genus <italic><tp:taxon-name><tp:taxon-name-part taxon-name-part-type="genus" reg="Nannaria">Nannaria</tp:taxon-name-part></tp:taxon-name></italic> Chamberlin, 1918 (<tp:taxon-name><tp:taxon-name-part taxon-name-part-type="class">Diplopoda</tp:taxon-name-part></tp:taxon-name>, <tp:taxon-name><tp:taxon-name-part taxon-name-part-type="order">Polydesmida</tp:taxon-name-part></tp:taxon-name>, <tp:taxon-name><tp:taxon-name-part taxon-name-part-type="family">Xystodesmidae</tp:taxon-name-part></tp:taxon-name>)</article-title><source>Zookeys</source><day>15</day><month>04</month><year>2022</year><volume>1096</volume><fpage>17</fpage><lpage>118</lpage><pub-id pub-id-type="doi">10.3897/zookeys.1096.73485</pub-id></mixed-citation></tp:treatment-meta><tp:nomenclature><label>﻿</label><tp:taxon-name>
              <object-id xmlns:xlink="http://www.w3.org/1999/xlink" content-type="arpha" xlink:type="simple">076796ED-18B1-5A6C-BB63-5C8F02C52DB6</object-id>
              <tp:taxon-name-part taxon-name-part-type="genus" reg="Nannaria">Nannaria</tp:taxon-name-part>
              <tp:taxon-name-part taxon-name-part-type="species" reg="vellicata">vellicata</tp:taxon-name-part>
              <object-id xmlns:xlink="http://www.w3.org/1999/xlink" content-type="zoobank" xlink:type="simple">http://zoobank.org/F764E7D5-A1C2-4DBD-AC12-5818269A75AE</object-id>
            </tp:taxon-name><tp:taxon-status xmlns:xlink="http://www.w3.org/1999/xlink" xlink:type="simple">sp. nov.</tp:taxon-status><xref ref-type="fig" rid="F47">Vernacular name: The Misty Twisted-Claw Millipede Figs 47</xref><xref ref-type="fig" rid="F48">, 48</xref></tp:nomenclature><tp:treatment-sec sec-type="material" id="SECID0EOKEM"><title>Material examined.</title><p><bold>Type material: <italic>Holotype</italic></bold>: United States – <bold>Virginia</bold> • ♂; Augusta County, 4.9 km WNW Stokesville, 0.8 km SE Todd Lake Recreation Area, George Washington National Forest, Trimble Mountain Trail off Forest Road 95; <named-content xmlns:xlink="http://www.w3.org/1999/xlink" content-type="dwc:verbatimCoordinates" xlink:type="simple"><named-content content-type="geo-json" specific-use="{&#34;type&#34;:&#34;Point&#34;,&#34;coordinates&#34;:[-79.204800,38.360500]}" id="NCID0E4KEM" xlink:type="simple">38.3605°N, -79.2048°W</named-content></named-content>, ±9m; elev. 602 m; 24 June 2016; D. A. Hennen, J. C. Means leg.; moist oak, maple forest with scattered pines, on hillside by path; <abbrev xmlns:xlink="http://www.w3.org/1999/xlink" content-type="institution" xlink:title="Virginia Tech Insect Collection" id="ABBRID0ECLEM" xlink:type="simple">VTEC</abbrev>, MPE02060. <bold><italic>Paratypes</italic></bold>: United States – <bold>Virginia</bold> • 1 ♂; Alleghany County, Griffith; <named-content xmlns:xlink="http://www.w3.org/1999/xlink" content-type="dwc:verbatimCoordinates" xlink:type="simple"><named-content content-type="geo-json" specific-use="{&#34;type&#34;:&#34;Point&#34;,&#34;coordinates&#34;:[-79.726900,37.865800]}" id="NCID0EULEM" xlink:type="simple">37.8658°N, -79.7269°W</named-content></named-content>, ±3000m; 8 October 1949; R. L. Hoffman leg.; <named-content xmlns:xlink="http://www.w3.org/1999/xlink" content-type="dwc:institutional_code" xlink:title="Virginia Museum of Natural History" xlink:href="http://grbio.org/institution/virginia-museum-natural-history" xlink:type="simple">VMNH</named-content>, NAN0054 • 1 ♀; Rockbridge County, 12.4 km SW Goshen along VA-780, George Washington National Forest beside Brattons Run; <named-content xmlns:xlink="http://www.w3.org/1999/xlink" content-type="dwc:verbatimCoordinates" xlink:type="simple"><named-content content-type="geo-json" specific-use="{&#34;type&#34;:&#34;Point&#34;,&#34;coordinates&#34;:[-79.588200,37.902100]}" id="NCID0EBMEM" xlink:type="simple">37.9021°N, -79.5882°W</named-content></named-content>, ±7m; elev. 571 m; 14 November 2017; D. A. Hennen, J. C. Means leg.; base of hillside beside stream in rhododendron and hemlock forest with moist sandy soil, in litter of tuliptree, rhododendron, hemlock, red oak; <abbrev xmlns:xlink="http://www.w3.org/1999/xlink" content-type="institution" xlink:title="Virginia Tech Insect Collection" id="ABBRID0EGMEM" xlink:type="simple">VTEC</abbrev>, MPE03629. <bold>Non type material</bold>: United States – <bold>Virginia</bold> • 2 ♂♂; Alleghany County, Griffith; <named-content xmlns:xlink="http://www.w3.org/1999/xlink" content-type="dwc:verbatimCoordinates" xlink:type="simple"><named-content content-type="geo-json" specific-use="{&#34;type&#34;:&#34;Point&#34;,&#34;coordinates&#34;:[-79.726900,37.865800]}" id="NCID0EXMEM" xlink:type="simple">37.8658°N, -79.7269°W</named-content></named-content>, ± 3000m; 5 April 1950; R. L. Hoffman leg.; <named-content xmlns:xlink="http://www.w3.org/1999/xlink" content-type="dwc:institutional_code" xlink:title="Virginia Museum of Natural History" xlink:href="http://grbio.org/institution/virginia-museum-natural-history" xlink:type="simple">VMNH</named-content>, NAN0053 • 3 ♂♂ and 3♀♀; Rockbridge County, 12.4 km SW Goshen along VA-780, George Washington National Forest beside Brattons Run; <named-content xmlns:xlink="http://www.w3.org/1999/xlink" content-type="dwc:verbatimCoordinates" xlink:type="simple"><named-content content-type="geo-json" specific-use="{&#34;type&#34;:&#34;Point&#34;,&#34;coordinates&#34;:[-79.588200,37.902100]}" id="NCID0EENEM" xlink:type="simple">37.9021°N, -79.5882°W</named-content></named-content>, ± 7m; elev. 571 m; 14 November 2017; J. C. Means, D. A. Hennen leg.; <abbrev xmlns:xlink="http://www.w3.org/1999/xlink" content-type="institution" xlink:title="Virginia Tech Insect Collection" id="ABBRID0EJNEM" xlink:type="simple">VTEC</abbrev>, MPE03492, MPE03628, MPE03631, MPE03630, MPE03632, MPE03633. Complete material examined information listed in Suppl. material <xref ref-type="supplementary-material" rid="S1">1</xref>.</p></tp:treatment-sec><tp:treatment-sec sec-type="diagnosis" id="SECID0EQOEM"><title>Diagnosis.</title><p>Adults of <italic><tp:taxon-name><tp:taxon-name-part taxon-name-part-type="genus" reg="Nannaria">Nannaria</tp:taxon-name-part><tp:taxon-name-part taxon-name-part-type="species" reg="vellicata">vellicata</tp:taxon-name-part></tp:taxon-name></italic> can be separated from the geographically close and morphologically similar species <italic><tp:taxon-name><tp:taxon-name-part taxon-name-part-type="genus" reg="Nannaria">N.</tp:taxon-name-part><tp:taxon-name-part taxon-name-part-type="species" reg="orycta">orycta</tp:taxon-name-part></tp:taxon-name></italic> sp. nov. and <italic><tp:taxon-name><tp:taxon-name-part taxon-name-part-type="genus" reg="Nannaria">N.</tp:taxon-name-part><tp:taxon-name-part taxon-name-part-type="species" reg="spiralis">spiralis</tp:taxon-name-part></tp:taxon-name></italic> sp. nov. by the following characters. Acropodite anterior bend with a gentle twist, rather than acutely twisted as in <italic><tp:taxon-name><tp:taxon-name-part taxon-name-part-type="genus" reg="Nannaria">N.</tp:taxon-name-part><tp:taxon-name-part taxon-name-part-type="species" reg="orycta">orycta</tp:taxon-name-part></tp:taxon-name></italic> sp. nov. Acropodite tip medial flange triangular with a laminate base, rather than broad and shield-shaped as in <italic><tp:taxon-name><tp:taxon-name-part taxon-name-part-type="genus" reg="Nannaria">N.</tp:taxon-name-part><tp:taxon-name-part taxon-name-part-type="species" reg="spiralis">spiralis</tp:taxon-name-part></tp:taxon-name></italic> sp. nov. Acropodite undivided distally, rather than bifurcate as in <italic><tp:taxon-name><tp:taxon-name-part taxon-name-part-type="genus" reg="Nannaria">N.</tp:taxon-name-part><tp:taxon-name-part taxon-name-part-type="species" reg="orycta">orycta</tp:taxon-name-part></tp:taxon-name></italic> sp. nov.</p></tp:treatment-sec><tp:treatment-sec sec-type="description" id="SECID0EYQEM"><title>Description.</title><p>Suppl. material <xref ref-type="supplementary-material" rid="S2">2</xref>. Based on holotype (♂) MPE02060 and paratype (♀) MPE03629.</p><p><bold>Measurements</bold>: Taken from holotype (♂) MPE02060: <abbrev xmlns:xlink="http://www.w3.org/1999/xlink" xlink:title="body length" id="ABBRID0EVREM" xlink:type="simple">BL</abbrev> = 23.50, <abbrev xmlns:xlink="http://www.w3.org/1999/xlink" xlink:title="collum width" id="ABBRID0EZREM" xlink:type="simple">CW</abbrev> = 4.20, <abbrev xmlns:xlink="http://www.w3.org/1999/xlink" xlink:title="intergenal width" id="ABBRID0E4REM" xlink:type="simple">IW</abbrev> = 2.82, <abbrev xmlns:xlink="http://www.w3.org/1999/xlink" xlink:title="interantennal socket width" id="ABBRID0EBSEM" xlink:type="simple">ISW</abbrev> = 1.02, <abbrev xmlns:xlink="http://www.w3.org/1999/xlink" xlink:title="body ring 10 width" id="ABBRID0EFSEM" xlink:type="simple">B10W</abbrev> = 5.00, <abbrev xmlns:xlink="http://www.w3.org/1999/xlink" xlink:title="body ring 10 height" id="ABBRID0EJSEM" xlink:type="simple">B10H</abbrev> = 2.75. <bold>Color.</bold> Tergites with two paranotal orange spots, collum outlined in orange, and tergites with background chestnut brown (Fig. <xref ref-type="fig" rid="F47">47</xref>). <bold>Gonopods.</bold> Male gonopod acropodite arc straight, with abrupt bend distally (Fig. <xref ref-type="fig" rid="F48">48A–C</xref>). Acropodite anterior bend with gentle twist (Fig. <xref ref-type="fig" rid="F48">48A</xref>). Acropodite medial flange lobed (Fig. <xref ref-type="fig" rid="F48">48C</xref>). Acropodite tip medial flange triangular, extended and with a laminate base (Fig. <xref ref-type="fig" rid="F48">48C</xref>). Acropodite tip entire, directed medially and slightly curved ventrally (Fig. <xref ref-type="fig" rid="F48">48A, B</xref>). Acropodite tip lateral flange absent. Prefemoral process simple, curving laterally (Fig. <xref ref-type="fig" rid="F48">48A</xref>). Prefemoral process tip directed laterally. <bold>Cyphopods.</bold> Female cyphopod receptacle triangular.</p><fig id="F47" position="float" orientation="portrait"><object-id xmlns:xlink="http://www.w3.org/1999/xlink" content-type="doi" xlink:type="simple">10.3897/zookeys.1096.73485.figure47</object-id><object-id xmlns:xlink="http://www.w3.org/1999/xlink" content-type="arpha" xlink:type="simple">6614D116-DC0F-57C4-84BB-84E3E711C102</object-id><label>Figure 47.</label><caption><p><italic><tp:taxon-name><tp:taxon-name-part taxon-name-part-type="genus" reg="Nannaria">Nannaria</tp:taxon-name-part><tp:taxon-name-part taxon-name-part-type="species" reg="vellicata">vellicata</tp:taxon-name-part></tp:taxon-name></italic> sp. nov., in situ, male holotype (MPE02060) from Augusta County, Virginia.</p></caption><graphic xmlns:xlink="http://www.w3.org/1999/xlink" xlink:href="zookeys-1096-017-g047.jpg" position="float" orientation="portrait" xlink:type="simple" id="oo_672999.jpg"><uri content-type="original_file" xlink:type="simple">https://binary.pensoft.net/fig/672999</uri></graphic></fig><fig id="F48" position="float" orientation="portrait"><object-id xmlns:xlink="http://www.w3.org/1999/xlink" content-type="doi" xlink:type="simple">10.3897/zookeys.1096.73485.figure48</object-id><object-id xmlns:xlink="http://www.w3.org/1999/xlink" content-type="arpha" xlink:type="simple">1590F028-7EEF-5546-8462-8AE80076D9C2</object-id><label>Figure 48.</label><caption><p>Left gonopod of <italic><tp:taxon-name><tp:taxon-name-part taxon-name-part-type="genus" reg="Nannaria">Nannaria</tp:taxon-name-part><tp:taxon-name-part taxon-name-part-type="species" reg="vellicata">vellicata</tp:taxon-name-part></tp:taxon-name></italic> sp. nov., male holotype (MPE02060, Augusta County, Virginia) <bold>A</bold> anterior view <bold>B</bold> medial view <bold>C</bold> posterior view. Scale bar: 1 mm.</p></caption><graphic xmlns:xlink="http://www.w3.org/1999/xlink" xlink:href="zookeys-1096-017-g048.jpg" position="float" orientation="portrait" xlink:type="simple" id="oo_673000.jpg"><uri content-type="original_file" xlink:type="simple">https://binary.pensoft.net/fig/673000</uri></graphic></fig></tp:treatment-sec><tp:treatment-sec sec-type="variation" id="SECID0EPVEM"><title>Variation.</title><p>No noticeable variation observed.</p></tp:treatment-sec><tp:treatment-sec sec-type="distribution" id="SECID0EUVEM"><title>Distribution.</title><p><italic><tp:taxon-name><tp:taxon-name-part taxon-name-part-type="genus" reg="Nannaria">Nannaria</tp:taxon-name-part><tp:taxon-name-part taxon-name-part-type="species" reg="vellicata">vellicata</tp:taxon-name-part></tp:taxon-name></italic> sp. nov. is known from three counties in Virginia: Alleghany, Augusta, and Rockbridge (Fig. <xref ref-type="fig" rid="F51">51</xref>).</p></tp:treatment-sec><tp:treatment-sec sec-type="Ecological notes" id="SECID0EJWEM"><title>Ecological notes.</title><p>This species has been collected from both rhododendron-hemlock cove habitats and general mesic deciduous forests, at elevations between 571 m and 602 m.</p></tp:treatment-sec><tp:treatment-sec sec-type="etymology" id="SECID0EOWEM"><title>Etymology.</title><p>This species is named for the shape of the acropodite tip and medial flange, which together resemble a thumb and index finger in a pinching motion. The specific epithet is a feminine adjective derived from the Latin word <italic>vellico</italic>, meaning pinch.</p></tp:treatment-sec><tp:treatment-sec><!--Section generated to contain objects referenced in tp:taxon-treatment.--><supplementary-material xmlns:xlink="http://www.w3.org/1999/xlink" id="S1" position="float" orientation="portrait" xlink:type="simple"><object-id content-type="doi" xlink:type="simple">10.3897/zookeys.1096.73485.suppl1</object-id><object-id content-type="arpha" xlink:type="simple">112104D2-9CD7-5BFB-8F09-23AE9C84E393</object-id><label>Supplementary material 1</label><caption><p><italic><tp:taxon-name><tp:taxon-name-part taxon-name-part-type="genus" reg="Nannaria">Nannaria</tp:taxon-name-part><tp:taxon-name-part taxon-name-part-type="species" reg="wilsoni">wilsoni</tp:taxon-name-part></tp:taxon-name></italic> species group specimens examined</p></caption><statement content-type="dataType"><label>Data type</label><p>Occurrences.</p></statement><statement content-type="notes"><label>Explanation note</label><p>A Darwin Core Standard spreadsheet of the <italic><tp:taxon-name><tp:taxon-name-part taxon-name-part-type="genus" reg="Nannaria">Nannaria</tp:taxon-name-part><tp:taxon-name-part taxon-name-part-type="species" reg="wilsoni">wilsoni</tp:taxon-name-part></tp:taxon-name></italic> species group specimens examined.</p></statement><media xlink:href="zookeys-1096-017-s001.xlsx" mimetype="application" mime-subtype="vnd.openxmlformats-officedocument.spreadsheetml.sheet" position="float" orientation="portrait" xlink:type="simple" id="oo_673005.xlsx"><uri content-type="original_file" xlink:type="simple">https://binary.pensoft.net/file/673005</uri></media><permissions><license xlink:type="simple"><license-p>This dataset is made available under the Open Database License (http://opendatacommons.org/licenses/odbl/1.0/). The Open Database License (ODbL) is a license agreement intended to allow users to freely share, modify, and use this Dataset while maintaining this same freedom for others, provided that the original source and author(s) are credited.</license-p></license></permissions><attrib specific-use="authors">Derek A. Hennen, Jackson C. Means, Paul E. Marek</attrib></supplementary-material><supplementary-material xmlns:xlink="http://www.w3.org/1999/xlink" id="S2" position="float" orientation="portrait" xlink:type="simple"><object-id content-type="doi" xlink:type="simple">10.3897/zookeys.1096.73485.suppl2</object-id><object-id content-type="arpha" xlink:type="simple">E2DBDFDB-F3BF-587D-A5AF-53DB8B214896</object-id><label>Supplementary material 2</label><caption><p><italic><tp:taxon-name><tp:taxon-name-part taxon-name-part-type="genus" reg="Nannaria">Nannaria</tp:taxon-name-part><tp:taxon-name-part taxon-name-part-type="species" reg="wilsoni">wilsoni</tp:taxon-name-part></tp:taxon-name></italic> species group morphology scoring matrix</p></caption><statement content-type="dataType"><label>Data type</label><p>Morphological scoring matrix.</p></statement><statement content-type="notes"><label>Explanation note</label><p>A spreadsheet with the morphological characters scored for each species in the <italic><tp:taxon-name><tp:taxon-name-part taxon-name-part-type="genus" reg="Nannaria">Nannaria</tp:taxon-name-part><tp:taxon-name-part taxon-name-part-type="species" reg="wilsoni">wilsoni</tp:taxon-name-part></tp:taxon-name></italic> group.</p></statement><media xlink:href="zookeys-1096-017-s002.xlsx" mimetype="application" mime-subtype="vnd.openxmlformats-officedocument.spreadsheetml.sheet" position="float" orientation="portrait" xlink:type="simple" id="oo_673006.xlsx"><uri content-type="original_file" xlink:type="simple">https://binary.pensoft.net/file/673006</uri></media><permissions><license xlink:type="simple"><license-p>This dataset is made available under the Open Database License (http://opendatacommons.org/licenses/odbl/1.0/). The Open Database License (ODbL) is a license agreement intended to allow users to freely share, modify, and use this Dataset while maintaining this same freedom for others, provided that the original source and author(s) are credited.</license-p></license></permissions><attrib specific-use="authors">Derek A. Hennen, Jackson C. Means, Paul E. Marek</attrib></supplementary-material><fig id="F51" position="float" orientation="portrait"><object-id xmlns:xlink="http://www.w3.org/1999/xlink" content-type="doi" xlink:type="simple">10.3897/zookeys.1096.73485.figure51</object-id><object-id xmlns:xlink="http://www.w3.org/1999/xlink" content-type="arpha" xlink:type="simple">5E222B05-66C0-5440-917D-D7E6BB195F56</object-id><label>Figure 51.</label><caption><p>Distribution of the Central Appalachian species of the <italic><tp:taxon-name><tp:taxon-name-part taxon-name-part-type="genus" reg="Nannaria">Nannaria</tp:taxon-name-part><tp:taxon-name-part taxon-name-part-type="species" reg="wilsoni">wilsoni</tp:taxon-name-part></tp:taxon-name></italic> species group. Dots = described species, stars = new species.</p></caption><graphic xmlns:xlink="http://www.w3.org/1999/xlink" xlink:href="zookeys-1096-017-g051.jpg" position="float" orientation="portrait" xlink:type="simple" id="oo_673003.jpg"><uri content-type="original_file" xlink:type="simple">https://binary.pensoft.net/fig/673003</uri></graphic></fig></tp:treatment-sec></tp:taxon-treatment>
