# Supplementary material for: ﻿A revision of the wilsoni species group in the millipede genus Nannaria Chamberlin, 1918 (Diplopoda, Polydesmida, Xystodesmidae)
Source: Zookeys. 2022 Apr 15;1096:17–118. doi: 10.3897/zookeys.1096.73485 (PMC9033750; doi:10.3897/zookeys.1096.73485)
Supplement: Supplementary material 1 — Nannariawilsoni species group specimens examined [file zookeys-1096-017-s001.xlsx]

## Sheet: Nannaria_wilsoni_species_group
catalogNumber	individualCount	sex	lifeStage	recordNumber	recordedBy	eventDate	habitat	locality	county	stateProvince	country	minimumElevationInMeters	decimalLatitude	decimalLongitude	coordinateUncertaintyInMeters	genus	specificEpithet	scientificNameAuthorship	scientificName	family	order	class	phylum	kingdom	preparations	institutionCode	collectionCode	identifiedBy	dateIdentified	typeStatus
NAN0025	1	Male	Adult		W. A. Shear	1967-06-24		SW end of Kate's Mtn. summit Picnic Area	Greenbrier	West Virginia	USA		37.7638	-80.302	3000	Nannaria	acroteria	Hennen, Means, & Marek, 2021	Nannaria acroteria	Xystodesmidae	Polydesmida	Diplopoda	Arthropoda	Animalia	whole animal, 70% isopropanol	VMNH		D. A. Hennen	2019
NAN0029	2		Adult		W. A. Shear	1973-08-28		Greenbrier State Forest, along 3 mi. of Young's Nature Trail	Greenbrier	West Virginia	USA		37.7394	-80.3336	5000	Nannaria	acroteria	Hennen, Means, & Marek, 2021	Nannaria acroteria	Xystodesmidae	Polydesmida	Diplopoda	Arthropoda	Animalia	whole animal, 70% isopropanol	VMNH		D. A. Hennen	2019
NAN0032	1	Male	Adult		W. A. Shear	1969-04-10		Kate's Mtn. summit	Greenbrier	West Virginia	USA		37.7638	-80.302	3000	Nannaria	acroteria	Hennen, Means, & Marek, 2021	Nannaria acroteria	Xystodesmidae	Polydesmida	Diplopoda	Arthropoda	Animalia	whole animal, 70% isopropanol	VMNH		D. A. Hennen	2019
NAN0422	2		Adult		J. P. E. Morrison	1949-09-23		8.5 miles W of Lewisburg	Greenbrier	West Virginia	USA		37.8156	-80.5913	5000	Nannaria	acroteria	Hennen, Means, & Marek, 2021	Nannaria acroteria	Xystodesmidae	Polydesmida	Diplopoda	Arthropoda	Animalia	whole animal, 70% isopropanol	VMNH		D. A. Hennen	2019
MPE02500	1	Male	Adult	DAH-2017-0427-01	D. A. Hennen, J. C. Means, P. E. Marek, P. L. Shorter, V. Wong	2017-04-27	Gully with small stream, litter moderately moist, rhododendron, oak, maple, mountain laurel, some pine. Rocky, with large logs. 10:30AM-12PM.	Jefferson National Forest, in gully beside North Fork Mountain Rd	Giles	Virginia	USA	876	37.4493	-80.5201	6	Nannaria	acroteria	Hennen, Means, & Marek, 2021	Nannaria acroteria	Xystodesmidae	Polydesmida	Diplopoda	Arthropoda	Animalia	whole animal, 70% isopropanol	VPI	VTEC	J. C. Means	2017	holotype of Nannaria acroteria
MPE02564	1	Female	Adult	DAH-2017-0427-01	D. A. Hennen, J. C. Means, P. E. Marek, P. L. Shorter, V. Wong	2017-04-27	Gully with small stream, litter moderately moist, rhododendron, oak, maple, mountain laurel, some pine. Rocky, with large logs. 10:30AM-12PM.	Jefferson National Forest, in gully beside North Fork Mountain Rd	Giles	Virginia	USA	876	37.4493	-80.5201	6	Nannaria	acroteria	Hennen, Means, & Marek, 2021	Nannaria acroteria	Xystodesmidae	Polydesmida	Diplopoda	Arthropoda	Animalia	whole animal, 70% isopropanol	VPI	VTEC	J. C. Means	2017	paratype of Nannaria acroteria
MPE02567	1	Female	Adult	DAH-2017-0427-01	D. A. Hennen, J. C. Means, P. E. Marek, P. L. Shorter, V. Wong	2017-04-27	Gully with small stream, litter moderately moist, rhododendron, oak, maple, mountain laurel, some pine. Rocky, with large logs. 10:30AM-12PM.	Jefferson National Forest, in gully beside North Fork Mountain Rd	Giles	Virginia	USA	876	37.4493	-80.5201	6	Nannaria	acroteria	Hennen, Means, & Marek, 2021	Nannaria acroteria	Xystodesmidae	Polydesmida	Diplopoda	Arthropoda	Animalia	whole animal, 70% isopropanol	VPI	VTEC	D. A. Hennen	2017	paratype of Nannaria acroteria
SPC000674	1	Female	Adult	PEM-2005-039	P. E. Marek, C. Spruill	2005-07-18	ex mixed pine/ oak/birch (9:00)	CR-6/2, 0.25 rd km S Greenbrier Co.	Monroe	West Virginia	USA	816.5	37.6882	-80.3644		Nannaria	acroteria	Hennen, Means, & Marek, 2021	Nannaria acroteria	Xystodesmidae	Polydesmida	Diplopoda	Arthropoda	Animalia	whole animal, 70% isopropanol	VPI	VTEC	D. A. Hennen	2017
NAN0478	1	Male	Adult		Baumann, Nelson	1984-05-27		Lewis Fork, Fox Cr., Lewis Fork Trail	Grayson	Virginia	USA		36.682	-81.5159		Nannaria	aenigma	Means, Hennen, & Marek, 2021	Nannaria aenigma	Xystodesmidae	Polydesmida	Diplopoda	Arthropoda	Animalia	whole animal, 70% ethanol	NCSM		D. A. Hennen	2019
NAN0028	1	Male	Adult		W. A. Shear	1967-06-30		Burkes Garden, SW Garden Mtn., NE facing slope	Bland	Virginia	USA		37.0783	-81.4152	5000	Nannaria	aenigma	Means, Hennen, & Marek, 2021	Nannaria aenigma	Xystodesmidae	Polydesmida	Diplopoda	Arthropoda	Animalia	whole animal, 70% isopropanol	VMNH		D. A. Hennen	2019
NAN0030	1		Adult		C. J. Chapman	1973-04-17		River Mtn. summit, NW, above Bluefield	Tazewell	Virginia	USA		37.223	-81.2479	5000	Nannaria	aenigma	Means, Hennen, & Marek, 2021	Nannaria aenigma	Xystodesmidae	Polydesmida	Diplopoda	Arthropoda	Animalia	whole animal, 70% isopropanol	VMNH		D. A. Hennen	2019
NAN0318	7		Adult		Radford College herpetology class	1965-04-14		Burkes Garden, crest of Garden Mtn at Rt. 623, ~3800 ft.	Tazewell	Virginia	USA	1158	37.1222	-81.3647	3000	Nannaria	aenigma	Means, Hennen, & Marek, 2021	Nannaria aenigma	Xystodesmidae	Polydesmida	Diplopoda	Arthropoda	Animalia	whole animal, 70% isopropanol	VMNH		D. A. Hennen	2019
NAN0411	2		Adult		R. L. Hoffman	1975-05-24		Grindstone Camp Area, 4.5 mi. W of Troutdale	Smyth	Virginia	USA		36.6875	-81.5423	500	Nannaria	aenigma	Means, Hennen, & Marek, 2021	Nannaria aenigma	Xystodesmidae	Polydesmida	Diplopoda	Arthropoda	Animalia	whole animal, 70% isopropanol	VMNH		D. A. Hennen	2019
NAN0412	1		Adult		A. C. Chazal, C. S. Hobson, et al	2003-04-23	spruce forest area	SE side of Beartown Mountain	Russell	Virginia	USA		36.9244	-81.8786	2000	Nannaria	aenigma	Means, Hennen, & Marek, 2021	Nannaria aenigma	Xystodesmidae	Polydesmida	Diplopoda	Arthropoda	Animalia	whole animal, 70% isopropanol	VMNH		D. A. Hennen	2019
NAN0414	1		Adult		K. A. Buhlmann	1992-05-03		Big Branch north slope of Whitetop Mtn	Smyth	Virginia	USA		36.658	-81.599	1000	Nannaria	aenigma	Means, Hennen, & Marek, 2021	Nannaria aenigma	Xystodesmidae	Polydesmida	Diplopoda	Arthropoda	Animalia	whole animal, 70% isopropanol	VMNH		D. A. Hennen	2019
NAN0416	4		Adult		R. L. Hoffman	1955-09-11		East River Mtn.	Tazewell	Virginia	USA		37.2125	-81.2979	3000	Nannaria	aenigma	Means, Hennen, & Marek, 2021	Nannaria aenigma	Xystodesmidae	Polydesmida	Diplopoda	Arthropoda	Animalia	whole animal, 70% isopropanol	VMNH		D. A. Hennen	2019
NAN0417	1		Adult		R. L. Hoffman, et al	1982-05-10		Va. Hy. 600, halfway between Konnarock and Elk Garden, ca. 4000 ft.	Smyth	Virginia	USA	1219	36.6582	-81.5884	2000	Nannaria	aenigma	Means, Hennen, & Marek, 2021	Nannaria aenigma	Xystodesmidae	Polydesmida	Diplopoda	Arthropoda	Animalia	whole animal, 70% isopropanol	VMNH		D. A. Hennen	2019
NAN0418	1		Adult		R. L. Hoffman	1962-07-05		Clinch Mtn., 3700' 1 mile SE of Repass	Russell	Virginia	USA	1128	36.9759	-81.7932	1000	Nannaria	aenigma	Means, Hennen, & Marek, 2021	Nannaria aenigma	Xystodesmidae	Polydesmida	Diplopoda	Arthropoda	Animalia	whole animal, 70% isopropanol	VMNH		D. A. Hennen	2019
NAN0419	4		Adult		R. L. Hoffman, R. Crabill	1959-10-04		Draper Mtn. above Pulaski	Pulaski	Virginia	USA		37.0188	-80.7823	3000	Nannaria	aenigma	Means, Hennen, & Marek, 2021	Nannaria aenigma	Xystodesmidae	Polydesmida	Diplopoda	Arthropoda	Animalia	whole animal, 70% isopropanol	VMNH		D. A. Hennen	2019
NAN0420	1		Adult		Douglas Ogle	1975-05-19	beech-maple zone	Mount Rogers (beech-maple zone)	Grayson	Virginia	USA		36.6597	-81.5447	2000	Nannaria	aenigma	Means, Hennen, & Marek, 2021	Nannaria aenigma	Xystodesmidae	Polydesmida	Diplopoda	Arthropoda	Animalia	whole animal, 70% isopropanol	VMNH		D. A. Hennen	2019
NAN0421	1		Adult		R. L. Hoffman	1989-03-17		West slope Walker Mtn along Va. Hy. 738	Bland	Virginia	USA		37.1015	-80.8836	3000	Nannaria	aenigma	Means, Hennen, & Marek, 2021	Nannaria aenigma	Xystodesmidae	Polydesmida	Diplopoda	Arthropoda	Animalia	whole animal, 70% isopropanol	VMNH		D. A. Hennen	2019
NAN0423	1		Adult		R. L. Hoffman	1956-09-09		Big Walker Mtn. W of Hungry Mother State Park	Smyth	Virginia	USA		36.8927	-81.559	3000	Nannaria	aenigma	Means, Hennen, & Marek, 2021	Nannaria aenigma	Xystodesmidae	Polydesmida	Diplopoda	Arthropoda	Animalia	whole animal, 70% isopropanol	VMNH		D. A. Hennen	2019
NAN0424	3		Adult		R. L. Hoffman	1964-05-04		NW slope of Iron Mtn., 7 mi. SE of Chilhowie	Smyth	Virginia	USA		36.7012	-81.6133	3000	Nannaria	aenigma	Means, Hennen, & Marek, 2021	Nannaria aenigma	Xystodesmidae	Polydesmida	Diplopoda	Arthropoda	Animalia	whole animal, 70% isopropanol	VMNH		D. A. Hennen	2019
NAN0425	1		Adult		R. L. Hoffman, Gardner	1967-03-31		West side of Little Walker Mtn., 2 mi. S of Long Spur	Bland	Virginia	USA		37.0638	-80.9481	3000	Nannaria	aenigma	Means, Hennen, & Marek, 2021	Nannaria aenigma	Xystodesmidae	Polydesmida	Diplopoda	Arthropoda	Animalia	whole animal, 70% isopropanol	VMNH		D. A. Hennen	2019
NAN0426	1		Adult		R. L. Hoffman, L. S. Knight	1972-05-07		2 mi SE of Taylors Valley	Washington	Virginia	USA		36.6146	-81.6827	3000	Nannaria	aenigma	Means, Hennen, & Marek, 2021	Nannaria aenigma	Xystodesmidae	Polydesmida	Diplopoda	Arthropoda	Animalia	whole animal, 70% isopropanol	VMNH		D. A. Hennen	2019
NAN0427	2		Adult		D. E. Marvin, et al	1964-09-01		Gullion Fork Wildlife Management Area, w. of Blackfork	Wythe	Virginia	USA		36.9816	-81.2829	3000	Nannaria	aenigma	Means, Hennen, & Marek, 2021	Nannaria aenigma	Xystodesmidae	Polydesmida	Diplopoda	Arthropoda	Animalia	whole animal, 70% isopropanol	VMNH		D. A. Hennen	2019
NAN0428	1		Adult		R. L. Hoffman	1962-07-13		3 mi. S of Speedwell on U.S. Hy. 52, W side of Iron Mtn.	Wythe	Virginia	USA		36.7702	-81.1717	5000	Nannaria	aenigma	Means, Hennen, & Marek, 2021	Nannaria aenigma	Xystodesmidae	Polydesmida	Diplopoda	Arthropoda	Animalia	whole animal, 70% isopropanol	VMNH		D. A. Hennen	2019
NAN0429	5		Adult		L. Hubricht	1951-04-28		4 miles SW of Konnarock	Washington	Virginia	USA		36.6306	-81.6647	3000	Nannaria	aenigma	Means, Hennen, & Marek, 2021	Nannaria aenigma	Xystodesmidae	Polydesmida	Diplopoda	Arthropoda	Animalia	whole animal, 70% isopropanol	VMNH		D. A. Hennen	2019
NAN0430	1		Adult		R. L. Hoffman	1950-06-18		W of Independence	Grayson	Virginia	USA		36.6296	-81.1715	3000	Nannaria	aenigma	Means, Hennen, & Marek, 2021	Nannaria aenigma	Xystodesmidae	Polydesmida	Diplopoda	Arthropoda	Animalia	whole animal, 70% isopropanol	VMNH		D. A. Hennen	2019
MPE00002	1	Male	Adult	PEM-2014-001	P. E. Marek	2014-10-13	Hemlock, tulip-poplar ravine	Rt 42 rdside picnic area for AT just S of Possum Creek	Bland	Virginia	USA	827	36.9859	-81.4076	12	Nannaria	aenigma	Means, Hennen, & Marek, 2021	Nannaria aenigma	Xystodesmidae	Polydesmida	Diplopoda	Arthropoda	Animalia	whole animal, 70% isopropanol	VPI	VTEC	J. C. Means	2015
MPE00006	1	Male	Adult	TCM-2014-001	P. E. Marek, E. Francis, J. C. Means, T. McCoy	2014-10-14	ex rhododendron, maple, oak, beneath decaying leaves	VA-Rt 623 3km North Jct w/ Va 42 in Burke's Garden Wilderness Area in Garden Mtn, 5.7 km WxNW of Walker Mtn, VA	Bland	Virginia	USA	951	37.0593	-81.2906	7	Nannaria	aenigma	Means, Hennen, & Marek, 2021	Nannaria aenigma	Xystodesmidae	Polydesmida	Diplopoda	Arthropoda	Animalia	whole animal, 70% isopropanol	VPI	VTEC	J. C. Means	2015
MPE00007	1	Male	Adult	TCM-2014-001	P. E. Marek, E. Francis, J. C. Means, T. McCoy	2014-10-14	ex rhododendron, maple, oak, beneath decaying leaves	VA-Rt 623 3km North Jct w/ Va 42 in Burke's Garden Wilderness Area in Garden Mtn, 5.7 km WxNW of Walker Mtn, VA	Bland	Virginia	USA	951	37.0593	-81.2906	7	Nannaria	aenigma	Means, Hennen, & Marek, 2021	Nannaria aenigma	Xystodesmidae	Polydesmida	Diplopoda	Arthropoda	Animalia	whole animal, 70% isopropanol	VPI	VTEC	J. C. Means	2015
MPE00018	1	Male	Adult	JCM-2014-001	J. C. Means, P. E. Marek, E. Francis	2014-05-14	ex rhododendron forest, maple, oak, tulip poplar	1 km N of jct with Rt. 42, on roadside, 6.6 km south of Burkes Garden	Bland	Virginia	USA	891	37.0393	-81.3477	3	Nannaria	aenigma	Means, Hennen, & Marek, 2021	Nannaria aenigma	Xystodesmidae	Polydesmida	Diplopoda	Arthropoda	Animalia	whole animal, 70% isopropanol	VPI	VTEC	J. C. Means	2015
MPE00019	1	Male	Adult	JCM-2014-001	J. C. Means, P. E. Marek, E. Francis	2014-05-14	ex rhododendron forest, maple, oak, tulip poplar	1 km N of jct with Rt. 42, on roadside, 6.6 km south of Burkes Garden	Bland	Virginia	USA	891	37.0393	-81.3477	3	Nannaria	aenigma	Means, Hennen, & Marek, 2021	Nannaria aenigma	Xystodesmidae	Polydesmida	Diplopoda	Arthropoda	Animalia	whole animal, 70% isopropanol	VPI	VTEC	J. C. Means	2015
MPE00072	1	Male	Adult	PEM-2014-007	J. C. Means, P. E. Marek, E. Francis	2014-06-25	ex. pine, oak, maple	Mt Rogers Nat'l Rec Area, FR 84	Smyth	Virginia	USA	1138	36.7067	-81.6028	2	Nannaria	aenigma	Means, Hennen, & Marek, 2021	Nannaria aenigma	Xystodesmidae	Polydesmida	Diplopoda	Arthropoda	Animalia	whole animal, 70% isopropanol	VPI	VTEC	J. C. Means	2015
MPE00168	1	Female	Adult	JCM-2014-018	J. C. Means	2014-09-09	ex stinging nettle, maple, oak	Side of road (VA-16) on west slope of Big Walker Mtn, ca. 3 mi W of Hungry Mother State Park	Smyth	Virginia	USA	1054	36.9112	-81.5317	6	Nannaria	aenigma	Means, Hennen, & Marek, 2021	Nannaria aenigma	Xystodesmidae	Polydesmida	Diplopoda	Arthropoda	Animalia	whole animal, 70% isopropanol	VPI	VTEC	D. A. Hennen	2017
MPE00170	1	Female	Adult	JCM-2014-018	J. C. Means	2014-09-09	ex stinging nettle, maple, oak	Side of road (VA-16) on west slope of Big Walker Mtn, ca. 3 mi W of Hungry Mother State Park	Smyth	Virginia	USA	1054	36.9112	-81.5317	6	Nannaria	aenigma	Means, Hennen, & Marek, 2021	Nannaria aenigma	Xystodesmidae	Polydesmida	Diplopoda	Arthropoda	Animalia	whole animal, 70% isopropanol	VPI	VTEC	D. A. Hennen	2017
MPE00171	1	Female	Adult	JCM-2014-018	J. C. Means	2014-09-09	ex stinging nettle, maple, oak	Side of road (VA-16) on west slope of Big Walker Mtn, ca. 3 mi W of Hungry Mother State Park	Smyth	Virginia	USA	1054	36.9112	-81.5317	6	Nannaria	aenigma	Means, Hennen, & Marek, 2021	Nannaria aenigma	Xystodesmidae	Polydesmida	Diplopoda	Arthropoda	Animalia	whole animal, 70% isopropanol	VPI	VTEC	D. A. Hennen	2017
MPE00172	1	Male	Adult	JCM-2014-018	J. C. Means	2014-09-09	ex stinging nettle, maple, oak	Side of road (VA-16) on west slope of Big Walker Mtn, ca. 3 mi W of Hungry Mother State Park	Smyth	Virginia	USA	1054	36.9112	-81.5317	6	Nannaria	aenigma	Means, Hennen, & Marek, 2021	Nannaria aenigma	Xystodesmidae	Polydesmida	Diplopoda	Arthropoda	Animalia	whole animal, 70% isopropanol	VPI	VTEC	J. C. Means	2015
MPE00173	1	Female	Adult	JCM-2014-018	J. C. Means	2014-09-09	ex stinging nettle, maple, oak	Side of road (VA-16) on west slope of Big Walker Mtn, ca. 3 mi W of Hungry Mother State Park	Smyth	Virginia	USA	1054	36.9112	-81.5317	6	Nannaria	aenigma	Means, Hennen, & Marek, 2021	Nannaria aenigma	Xystodesmidae	Polydesmida	Diplopoda	Arthropoda	Animalia	whole animal, 70% isopropanol	VPI	VTEC	D. A. Hennen	2017
MPE00175	1	Female	Adult	JCM-2014-018	J. C. Means	2014-09-09	ex stinging nettle, maple, oak	Side of road (VA-16) on west slope of Big Walker Mtn, ca. 3 mi W of Hungry Mother State Park	Smyth	Virginia	USA	1054	36.9112	-81.5317	6	Nannaria	aenigma	Means, Hennen, & Marek, 2021	Nannaria aenigma	Xystodesmidae	Polydesmida	Diplopoda	Arthropoda	Animalia	whole animal, 70% isopropanol	VPI	VTEC	D. A. Hennen	2017
MPE00176	1	Female	Adult	JCM-2014-018	J. C. Means	2014-09-09	ex stinging nettle, maple, oak	Side of road (VA-16) on west slope of Big Walker Mtn, ca. 3 mi W of Hungry Mother State Park	Smyth	Virginia	USA	1054	36.9112	-81.5317	6	Nannaria	aenigma	Means, Hennen, & Marek, 2021	Nannaria aenigma	Xystodesmidae	Polydesmida	Diplopoda	Arthropoda	Animalia	whole animal, 70% isopropanol	VPI	VTEC	D. A. Hennen	2017
MPE00177	1	Female	Adult	JCM-2014-018	J. C. Means	2014-09-09	ex stinging nettle, maple, oak	Side of road (VA-16) on west slope of Big Walker Mtn, ca. 3 mi W of Hungry Mother State Park	Smyth	Virginia	USA	1054	36.9112	-81.5317	6	Nannaria	aenigma	Means, Hennen, & Marek, 2021	Nannaria aenigma	Xystodesmidae	Polydesmida	Diplopoda	Arthropoda	Animalia	whole animal, 70% isopropanol	VPI	VTEC	D. A. Hennen	2017
MPE00256	1	Male	Adult	JCM-2014-028	J. C. Means, R. Bowen	2014-10-28	ex. oak, maple	Reese Bowen's property, down by Indian Creek	Tazewell	Virginia	USA	735	37.0148	-81.41	2	Nannaria	aenigma	Means, Hennen, & Marek, 2021	Nannaria aenigma	Xystodesmidae	Polydesmida	Diplopoda	Arthropoda	Animalia	whole animal, 70% isopropanol	VPI	VTEC	D. A. Hennen	2018
MPE00267	1	Female	Adult	JCM-2014-028	J. C. Means, R. Bowen	2014-10-28	ex. oak, maple	Reese Bowen's property, down by Indian Creek	Tazewell	Virginia	USA	735	37.0148	-81.41	2	Nannaria	aenigma	Means, Hennen, & Marek, 2021	Nannaria aenigma	Xystodesmidae	Polydesmida	Diplopoda	Arthropoda	Animalia	whole animal, 70% isopropanol	VPI	VTEC	J. C. Means	2015
MPE00268	1	Male	Adult	JCM-2014-028	J. C. Means, R. Bowen	2014-10-28	ex. oak, maple	Reese Bowen's property, down by Indian Creek	Tazewell	Virginia	USA	735	37.0148	-81.41	2	Nannaria	aenigma	Means, Hennen, & Marek, 2021	Nannaria aenigma	Xystodesmidae	Polydesmida	Diplopoda	Arthropoda	Animalia	whole animal, 70% isopropanol	VPI	VTEC	J. C. Means	2015
MPE00350	1	Male	Adult	JCM-2015-006	J. C. Means	2015-05-10	ex. rhododendron, pine, pawpaw, oak, maple, ferns, down by stream under thin mats of pine	off of 738, north side of Brush Mtn. range (Croy Mtn. or Little Walker)	Pulaski	Virginia	USA	678	37.1018	-80.8867		Nannaria	aenigma	Means, Hennen, & Marek, 2021	Nannaria aenigma	Xystodesmidae	Polydesmida	Diplopoda	Arthropoda	Animalia	whole animal, 70% isopropanol	VPI	VTEC	J. C. Means	2015
MPE00392	1	Female	Adult	JCM-2015-006	J. C. Means	2015-05-10	ex. rhododendron, pine, pawpaw, oak, maple, ferns, down by stream under thin mats of pine	off of 738, north side of Brush Mtn. range (Croy Mtn. or Little Walker)	Pulaski	Virginia	USA	678	37.1018	-80.8867		Nannaria	aenigma	Means, Hennen, & Marek, 2021	Nannaria aenigma	Xystodesmidae	Polydesmida	Diplopoda	Arthropoda	Animalia	whole animal, 70% isopropanol	VPI	VTEC	D. A. Hennen	2017
MPE00409	1	Male	Adult	JCM-2015-007	J. C. Means	2015-05-13	ex oak, pine, maple, ferns, fairly dry	gully off rt 641 (gravel rd.)	Pulaski	Virginia	USA	671	37.073	-80.873		Nannaria	aenigma	Means, Hennen, & Marek, 2021	Nannaria aenigma	Xystodesmidae	Polydesmida	Diplopoda	Arthropoda	Animalia	whole animal, 100% ethanol	VPI	VTEC	J. C. Means	2015
MPE00412	1	Female	Adult	JCM-2015-007	J. C. Means	2015-05-13	ex oak, pine, maple, ferns, fairly dry	gully off rt 641 (gravel rd.)	Pulaski	Virginia	USA	671	37.073	-80.873		Nannaria	aenigma	Means, Hennen, & Marek, 2021	Nannaria aenigma	Xystodesmidae	Polydesmida	Diplopoda	Arthropoda	Animalia	whole animal, 70% isopropanol	VPI	VTEC	J. C. Means	2015
MPE00416	1	Male	Adult	JCM-2015-007	J. C. Means	2015-05-13	ex oak, pine, maple, ferns, fairly dry	gully off rt 641 (gravel rd.)	Pulaski	Virginia	USA	671	37.073	-80.873		Nannaria	aenigma	Means, Hennen, & Marek, 2021	Nannaria aenigma	Xystodesmidae	Polydesmida	Diplopoda	Arthropoda	Animalia	whole animal, 100% ethanol	VPI	VTEC	J. C. Means	2015
MPE00551	1	Male	Adult	JCM-2015-030	J. C. Means, P. L. Shorter	2015-06-10	ex oak, maple, hickory	Ceres, off rt. 622, halfway up mountain, dry streambed	Bland	Virginia	USA	915	36.9199	-81.4448	4	Nannaria	aenigma	Means, Hennen, & Marek, 2021	Nannaria aenigma	Xystodesmidae	Polydesmida	Diplopoda	Arthropoda	Animalia	whole animal, 100% ethanol	VPI	VTEC	D. A. Hennen	2017
MPE00552	1	Male	Adult	JCM-2015-030	J. C. Means, P. L. Shorter	2015-06-10	ex oak, maple, hickory	Ceres, off rt. 622, halfway up mountain, dry streambed	Bland	Virginia	USA	915	36.9199	-81.4448	4	Nannaria	aenigma	Means, Hennen, & Marek, 2021	Nannaria aenigma	Xystodesmidae	Polydesmida	Diplopoda	Arthropoda	Animalia	whole animal, 70% isopropanol	VPI	VTEC	J. C. Means	2015
MPE00576	1	Male	Adult	JCM-2015-029	J. C. Means, P. L. Shorter	2015-06-10	ex maple, oak, tulip poplar, rhododendron	Seven Sisters Campground	Wythe	Virginia	USA	788	37.0195	-81.1355	3	Nannaria	aenigma	Means, Hennen, & Marek, 2021	Nannaria aenigma	Xystodesmidae	Polydesmida	Diplopoda	Arthropoda	Animalia	whole animal, 70% isopropanol	VPI	VTEC	J. C. Means	2015
MPE00581	1	Male	Adult	JCM-2015-030	J. C. Means, P. L. Shorter	2015-06-10	ex oak, maple, hickory	Ceres, off rt. 622, halfway up mountain, dry streambed	Bland	Virginia	USA	915	36.9199	-81.4448	4	Nannaria	aenigma	Means, Hennen, & Marek, 2021	Nannaria aenigma	Xystodesmidae	Polydesmida	Diplopoda	Arthropoda	Animalia	whole animal, 70% isopropanol	VPI	VTEC	J. C. Means	2015
MPE00582	1	Female	Adult	JCM-2015-030	J. C. Means, P. L. Shorter	2015-06-10	ex oak, maple, hickory	Ceres, off rt. 622, halfway up mountain, dry streambed	Bland	Virginia	USA	915	36.9199	-81.4448	4	Nannaria	aenigma	Means, Hennen, & Marek, 2021	Nannaria aenigma	Xystodesmidae	Polydesmida	Diplopoda	Arthropoda	Animalia	whole animal, 70% isopropanol	VPI	VTEC	J. C. Means	2015
MPE00583	1	Female	Adult	JCM-2015-028	J. C. Means, P. L. Shorter	2015-06-10	ex rhododendron, maple, oak, witch hazel, pine	side of rt. 717 pull off, in gorge up dry creek bed	Bland	Virginia	USA	762	37.0093	-81.1674	4	Nannaria	aenigma	Means, Hennen, & Marek, 2021	Nannaria aenigma	Xystodesmidae	Polydesmida	Diplopoda	Arthropoda	Animalia	whole animal, 70% isopropanol	VPI	VTEC	J. C. Means	2015
MPE00584	1	Female	Adult	JCM-2015-028	J. C. Means, P. L. Shorter	2015-06-10	ex rhododendron, maple, oak, witch hazel, pine	side of rt. 717 pull off, in gorge up dry creek bed	Bland	Virginia	USA	762	37.0093	-81.1674	4	Nannaria	aenigma	Means, Hennen, & Marek, 2021	Nannaria aenigma	Xystodesmidae	Polydesmida	Diplopoda	Arthropoda	Animalia	whole animal, 70% isopropanol	VPI	VTEC	J. C. Means	2015
MPE00649	1	Female	Adult	JCM-2015-033	J. C. Means, P. L. Shorter	2015-06-16	ex beech, dogwood, gum, maple, oak	off Oriole Dr.	Wythe	Virginia	USA	804	37.016	-81.2436	4	Nannaria	aenigma	Means, Hennen, & Marek, 2021	Nannaria aenigma	Xystodesmidae	Polydesmida	Diplopoda	Arthropoda	Animalia	whole animal, 70% isopropanol	VPI	VTEC	D. A. Hennen	2017
MPE00650	1	Female	Adult	JCM-2015-033	J. C. Means, P. L. Shorter	2015-06-16	ex beech, dogwood, gum, maple, oak	off Oriole Dr.	Wythe	Virginia	USA	804	37.016	-81.2436	4	Nannaria	aenigma	Means, Hennen, & Marek, 2021	Nannaria aenigma	Xystodesmidae	Polydesmida	Diplopoda	Arthropoda	Animalia	whole animal, 70% isopropanol	VPI	VTEC	D. A. Hennen	2017
MPE00652	1	Female	Adult	JCM-2015-033	J. C. Means, P. L. Shorter	2015-06-16	ex beech, dogwood, gum, maple, oak	off Oriole Dr.	Wythe	Virginia	USA	804	37.016	-81.2436	4	Nannaria	aenigma	Means, Hennen, & Marek, 2021	Nannaria aenigma	Xystodesmidae	Polydesmida	Diplopoda	Arthropoda	Animalia	whole animal, 70% isopropanol	VPI	VTEC	D. A. Hennen	2017
MPE00653	1	Female	Adult	JCM-2015-033	J. C. Means, P. L. Shorter	2015-06-16	ex beech, dogwood, gum, maple, oak	off Oriole Dr.	Wythe	Virginia	USA	804	37.016	-81.2436	4	Nannaria	aenigma	Means, Hennen, & Marek, 2021	Nannaria aenigma	Xystodesmidae	Polydesmida	Diplopoda	Arthropoda	Animalia	whole animal, 70% isopropanol	VPI	VTEC	D. A. Hennen	2017
MPE00658	1	Male	Adult	JCM-2015-034	J. C. Means, P. L. Shorter	2015-06-16	ex maple grove, witch-hazel, Bermuda grass	off rt. 686 side of road near Deer Trail Campground, marshland	Wythe	Virginia	USA	729	37.0223	-81.2048	3	Nannaria	aenigma	Means, Hennen, & Marek, 2021	Nannaria aenigma	Xystodesmidae	Polydesmida	Diplopoda	Arthropoda	Animalia	whole animal, 70% isopropanol	VPI	VTEC	J. C. Means	2015
MPE00759	1	Female	Adult	VLW-2015-001	P. E. Marek, J. C. Means, V. Wong, P. L. Shorter	2015-07-28	ex tulip poplar log	north side of Draper Mtn.	Pulaski	Virginia	USA	740	37.0252	-80.7752	2	Nannaria	aenigma	Means, Hennen, & Marek, 2021	Nannaria aenigma	Xystodesmidae	Polydesmida	Diplopoda	Arthropoda	Animalia	whole animal, 70% isopropanol	VPI	VTEC	J. C. Means	2015
MPE00762	1	Female	Adult	PLS-2015-001	P. E. Marek, P. L. Shorter, J. C. Means, V. Wong	2015-07-28	ex tulip poplar, birch, maple, lots of undergrowth	In gully next to private drive off Case Knife Road	Pulaski	Virginia	USA	639	37.0332	-80.8087	3	Nannaria	aenigma	Means, Hennen, & Marek, 2021	Nannaria aenigma	Xystodesmidae	Polydesmida	Diplopoda	Arthropoda	Animalia	whole animal, 70% isopropanol	VPI	VTEC	J. C. Means	2015
MPE00856	1	Female	Adult	VLW-2015-003	V. Wong, P. E. Marek	2015-10-01	ex rhododendron	VA-650	Pulaski	Virginia	USA	667	37.0248	-80.7842	7	Nannaria	aenigma	Means, Hennen, & Marek, 2021	Nannaria aenigma	Xystodesmidae	Polydesmida	Diplopoda	Arthropoda	Animalia	whole animal, 70% isopropanol	VPI	VTEC	J. C. Means	2015
MPE00857	1	Male	Adult	VLW-2015-003	V. Wong, P. E. Marek	2015-10-01	ex rhododendron	VA-650	Pulaski	Virginia	USA	667	37.0248	-80.7842	7	Nannaria	aenigma	Means, Hennen, & Marek, 2021	Nannaria aenigma	Xystodesmidae	Polydesmida	Diplopoda	Arthropoda	Animalia	whole animal, 70% isopropanol	VPI	VTEC	J. C. Means	2017
MPE00858	1	Male	Adult	VLW-2015-003	V. Wong, P. E. Marek	2015-10-01	ex rhododendron	VA-650	Pulaski	Virginia	USA	667	37.0248	-80.7842	7	Nannaria	aenigma	Means, Hennen, & Marek, 2021	Nannaria aenigma	Xystodesmidae	Polydesmida	Diplopoda	Arthropoda	Animalia	whole animal, 70% isopropanol	VPI	VTEC	J. C. Means	2017
MPE00859	1	Female	Adult	VLW-2015-003	V. Wong, P. E. Marek	2015-10-01	ex rhododendron	VA-650	Pulaski	Virginia	USA	667	37.0248	-80.7842	7	Nannaria	aenigma	Means, Hennen, & Marek, 2021	Nannaria aenigma	Xystodesmidae	Polydesmida	Diplopoda	Arthropoda	Animalia	whole animal, 70% isopropanol	VPI	VTEC	J. C. Means	2015
MPE01008	1	Male	Adult	SUR-2016-051	P. E. Marek, J. C. Means, A. Prewitt	2016-11-21	along powerline cut in mixed deciduous-pine forest	3.15 air km W Hicksville, south slope of Rich Mountain	Bland	Virginia	USA	788	37.1924	-81.1703		Nannaria	aenigma	Means, Hennen, & Marek, 2021	Nannaria aenigma	Xystodesmidae	Polydesmida	Diplopoda	Arthropoda	Animalia	whole animal, 70% isopropanol	VPI	VTEC	J. C. Means	2016-11-21
MPE01033	1	Male	Adult	SUR-2016-074	P. E. Marek, J. C. Means, A. Prewitt	2016-03-21	along powerline cut in mixed deciduous-pine forest	1.4 air km SSW Carnot, north slope of Little Walker Mountain	Bland	Virginia	USA	802	37.0306	-81.1035	3	Nannaria	aenigma	Means, Hennen, & Marek, 2021	Nannaria aenigma	Xystodesmidae	Polydesmida	Diplopoda	Arthropoda	Animalia	whole animal, 70% isopropanol	VPI	VTEC	J. C. Means	2016
MPE01040	1	Male	Adult	SUR-2016-073	P. E. Marek, J. C. Means, A. Prewitt	2016-11-21	mixed deciduous-pine forest	0.7 air km S Carnot, along CR 603 north slope of Little Walker Mountain	Bland	Virginia	USA	800	37.0346	-81.0945	2	Nannaria	aenigma	Means, Hennen, & Marek, 2021	Nannaria aenigma	Xystodesmidae	Polydesmida	Diplopoda	Arthropoda	Animalia	whole animal, 70% isopropanol	VPI	VTEC	J. C. Means	2016
MPE01041	1	Male	Adult	SUR-2016-073	P. E. Marek, J. C. Means, A. Prewitt	2016-11-21	mixed deciduous-pine forest	0.7 air km S Carnot, along CR 603 north slope of Little Walker Mountain	Bland	Virginia	USA	800	37.0346	-81.0945	2	Nannaria	aenigma	Means, Hennen, & Marek, 2021	Nannaria aenigma	Xystodesmidae	Polydesmida	Diplopoda	Arthropoda	Animalia	whole animal, 70% isopropanol	VPI	VTEC	J. C. Means	2016
MPE01044	1	Male	Adult	SUR-2016-078	P. E. Marek, J. C. Means, A. Prewitt	2016-11-21	along powerline cut in mixed deciduous-pine forest	1.2 air km SSW Carnot, nr intersection of Little Walker Creek and powerline	Bland	Virginia	USA	755	37.0329	-81.1041	3	Nannaria	aenigma	Means, Hennen, & Marek, 2021	Nannaria aenigma	Xystodesmidae	Polydesmida	Diplopoda	Arthropoda	Animalia	whole animal, 70% isopropanol	VPI	VTEC	J. C. Means	2016-11-24
MPE01045	1	Male	Adult	SUR-2016-078	P. E. Marek, J. C. Means, A. Prewitt	2016-11-21	along powerline cut in mixed deciduous-pine forest	1.2 air km SSW Carnot, nr intersection of Little Walker Creek and powerline	Bland	Virginia	USA	755	37.0329	-81.1041	3	Nannaria	aenigma	Means, Hennen, & Marek, 2021	Nannaria aenigma	Xystodesmidae	Polydesmida	Diplopoda	Arthropoda	Animalia	whole animal, 70% isopropanol	VPI	VTEC	J. C. Means	2016
MPE01055	1	Male	Adult	SUR-2016-079	P. E. Marek, J. C. Means, A. Prewitt	2016-03-28	along powerline cut in mixed deciduous-pine forest	1.1 air km SSW Carnot, north of Little Walker Creek	Bland	Virginia	USA	804	37.0352	-81.1055	3	Nannaria	aenigma	Means, Hennen, & Marek, 2021	Nannaria aenigma	Xystodesmidae	Polydesmida	Diplopoda	Arthropoda	Animalia	whole animal, 70% isopropanol	VPI	VTEC	J. C. Means	2016
MPE01057	1	Male	Adult	SUR-2016-085	P. E. Marek, J. C. Means, A. Prewitt	2016-03-28	along powerline cut in mixed deciduous-pine forest	1.3 air km W Carnot, north of CR 717 on south slope Walker Mountain	Bland	Virginia	USA	871	37.0391	-81.1114	2	Nannaria	aenigma	Means, Hennen, & Marek, 2021	Nannaria aenigma	Xystodesmidae	Polydesmida	Diplopoda	Arthropoda	Animalia	whole animal, 70% isopropanol	VPI	VTEC	J. C. Means	2016
MPE01059	1	Male	Adult	SUR-2016-087	P. E. Marek, J. C. Means, A. Prewitt	2016-03-30	near powerline cut in mixed deciduous-pine forest	1.9 air km WNW Carnot, crest of Walker Mountain	Bland	Virginia	USA	1168	37.0466	-81.1159	3	Nannaria	aenigma	Means, Hennen, & Marek, 2021	Nannaria aenigma	Xystodesmidae	Polydesmida	Diplopoda	Arthropoda	Animalia	whole animal, 70% isopropanol	VPI	VTEC	J. C. Means	2016
MPE01060	1	Male	Adult	SUR-2016-090	P. E. Marek, J. C. Means, A. Prewitt	2016-03-30	along powerline cut in mixed deciduous-pine forest	2.0 air km WNW Carnot, crest of Walker Mountain	Bland	Virginia	USA	1118	37.0493	-81.1161	2	Nannaria	aenigma	Means, Hennen, & Marek, 2021	Nannaria aenigma	Xystodesmidae	Polydesmida	Diplopoda	Arthropoda	Animalia	whole animal, 70% isopropanol	VPI	VTEC	J. C. Means	2016
MPE01061	1	Male	Adult	SUR-2016-090	P. E. Marek, J. C. Means, A. Prewitt	2016-03-30	along powerline cut in mixed deciduous-pine forest	2.0 air km WNW Carnot, crest of Walker Mountain	Bland	Virginia	USA	1118	37.0493	-81.1161	2	Nannaria	aenigma	Means, Hennen, & Marek, 2021	Nannaria aenigma	Xystodesmidae	Polydesmida	Diplopoda	Arthropoda	Animalia	whole animal, 70% isopropanol	VPI	VTEC	J. C. Means	2016
MPE01062	1	Male	Adult	SUR-2016-090	P. E. Marek, J. C. Means, A. Prewitt	2016-03-30	along powerline cut in mixed deciduous-pine forest	2.0 air km WNW Carnot, crest of Walker Mountain	Bland	Virginia	USA	1118	37.0493	-81.1161	2	Nannaria	aenigma	Means, Hennen, & Marek, 2021	Nannaria aenigma	Xystodesmidae	Polydesmida	Diplopoda	Arthropoda	Animalia	whole animal, 70% isopropanol	VPI	VTEC	J. C. Means	2016
MPE01197	1	Male	Adult	SUR-2016-S-051	P. L. Shorter, D. A. Hennen, D. Krall, A. Prewitt	2016-05-17	ex oak, maple, lots of small trees, raining hard	1.8 km WNW Carnot, next to rock face along Walker Mountain road	Bland	Virginia	USA	1184	37.0478	-81.1155	4	Nannaria	aenigma	Means, Hennen, & Marek, 2021	Nannaria aenigma	Xystodesmidae	Polydesmida	Diplopoda	Arthropoda	Animalia	whole animal, 70% isopropanol	VPI	VTEC	J. C. Means	2016
MPE01199	1	Male	Adult	SUR-2016-S-051	P. L. Shorter, D. A. Hennen, D. Krall, A. Prewitt	2016-05-17	ex oak, maple, lots of small trees, raining hard	1.8 km WNW Carnot, next to rock face along Walker Mountain road	Bland	Virginia	USA	1184	37.0478	-81.1155	4	Nannaria	aenigma	Means, Hennen, & Marek, 2021	Nannaria aenigma	Xystodesmidae	Polydesmida	Diplopoda	Arthropoda	Animalia	whole animal, 70% isopropanol	VPI	VTEC	J. C. Means	2016
MPE01200	1	Male	Adult	SUR-2016-S-051	P. L. Shorter, D. A. Hennen, D. Krall, A. Prewitt	2016-05-17	ex oak, maple, lots of small trees, raining hard	1.8 km WNW Carnot, next to rock face along Walker Mountain road	Bland	Virginia	USA	1184	37.0478	-81.1155	4	Nannaria	aenigma	Means, Hennen, & Marek, 2021	Nannaria aenigma	Xystodesmidae	Polydesmida	Diplopoda	Arthropoda	Animalia	whole animal, 70% isopropanol	VPI	VTEC	J. C. Means	2016
MPE01201	1	Male	Adult	SUR-2016-S-051	P. L. Shorter, D. A. Hennen, D. Krall, A. Prewitt	2016-05-17	ex oak, maple, lots of small trees, raining hard	1.8 km WNW Carnot, next to rock face along Walker Mountain road	Bland	Virginia	USA	1184	37.0478	-81.1155	4	Nannaria	aenigma	Means, Hennen, & Marek, 2021	Nannaria aenigma	Xystodesmidae	Polydesmida	Diplopoda	Arthropoda	Animalia	whole animal, 70% isopropanol	VPI	VTEC	J. C. Means	2016
MPE01203	1	Female	Adult	SUR-2016-S-050	P. L. Shorter, D. A. Hennen, A. Prewitt, D. Krall	2016-05-17	ex oak, beech, dogwood	1.8 km WNW Carnot, down steep hill along Walker Mountain road	Bland	Virginia	USA	1184	37.0478	-81.116	5	Nannaria	aenigma	Means, Hennen, & Marek, 2021	Nannaria aenigma	Xystodesmidae	Polydesmida	Diplopoda	Arthropoda	Animalia	whole animal, 70% isopropanol	VPI	VTEC	J. C. Means	2016
MPE01204	1	Female	Adult	SUR-2016-S-050	P. L. Shorter, D. A. Hennen, A. Prewitt, D. Krall	2016-05-17	ex oak, beech, dogwood	1.8 km WNW Carnot, down steep hill along Walker Mountain road	Bland	Virginia	USA	1184	37.0478	-81.116	5	Nannaria	aenigma	Means, Hennen, & Marek, 2021	Nannaria aenigma	Xystodesmidae	Polydesmida	Diplopoda	Arthropoda	Animalia	whole animal, 70% isopropanol	VPI	VTEC	J. C. Means	2016
MPE01205	1	Male	Adult	SUR-2016-S-050	P. L. Shorter, D. A. Hennen, A. Prewitt, D. Krall	2016-05-17	ex oak, beech, dogwood	1.8 km WNW Carnot, down steep hill along Walker Mountain road	Bland	Virginia	USA	1178	37.0478	-81.116	5	Nannaria	aenigma	Means, Hennen, & Marek, 2021	Nannaria aenigma	Xystodesmidae	Polydesmida	Diplopoda	Arthropoda	Animalia	whole animal, 70% isopropanol	VPI	VTEC	J. C. Means	2016
MPE01206	1	Female	Adult	SUR-2016-S-050	P. L. Shorter, D. A. Hennen, A. Prewitt, D. Krall	2016-05-17	ex oak, beech, dogwood	1.8 km WNW Carnot, down steep hill along Walker Mountain road	Bland	Virginia	USA	1178	37.0478	-81.116	5	Nannaria	aenigma	Means, Hennen, & Marek, 2021	Nannaria aenigma	Xystodesmidae	Polydesmida	Diplopoda	Arthropoda	Animalia	whole animal, 70% isopropanol	VPI	VTEC	J. C. Means	2016
MPE01216	1	Male	Adult	SUR-2016-S-003	P. L. Shorter, D. A. Hennen, D. Krall, A. Prewitt	2016-05-17	ex cherry, oak, poplar, lots of undergrowth	2.4 km W Carnot, along Walker Mountain Road	Bland	Virginia	USA	1131	37.043	-81.1227	5	Nannaria	aenigma	Means, Hennen, & Marek, 2021	Nannaria aenigma	Xystodesmidae	Polydesmida	Diplopoda	Arthropoda	Animalia	whole animal, 70% isopropanol	VPI	VTEC	J. C. Means	2016
MPE01419	1	Male	Adult	SUR-2016-S-022	P. L. Shorter, V. Wong, D. Krall	2016-05-23	stream, rhododendron, pine, undergrowth	3.2 km SW Hicksville, beside Grapefield Rd at forest access road	Bland	Virginia	USA	690	37.1845	-81.1691		Nannaria	aenigma	Means, Hennen, & Marek, 2021	Nannaria aenigma	Xystodesmidae	Polydesmida	Diplopoda	Arthropoda	Animalia	whole animal, 70% isopropanol	VPI	VTEC	J. C. Means	2016
MPE01648	1	Male	Adult	JCM-2016-063	J. C. Means, D. A. Hennen	2016-06-13	ex moderately moist leaf litter on slope, large boulders around, deciduous litter of maple, tulip poplar, oak, witch hazel, hemlock, rhododendron	south of Laurel Bed Lake, on Laurel Bed Road, pull off on road, in gully beneath, near stream	Washington	Virginia	USA	1047	36.9477	-81.8242	9	Nannaria	aenigma	Means, Hennen, & Marek, 2021	Nannaria aenigma	Xystodesmidae	Polydesmida	Diplopoda	Arthropoda	Animalia	whole animal, 70% isopropanol	VPI	VTEC	J. C. Means	2016
MPE01680	1	Male	Adult	JCM-2016-064	J. C. Means, D. A. Hennen	2016-06-13	ex maple, oak, big leaf magnolia woods, quite dry	south of Laurel Bed Lake, off Tumbling Creek Rd.	Smyth	Virginia	USA	956	36.9384	-81.8118	8	Nannaria	aenigma	Means, Hennen, & Marek, 2021	Nannaria aenigma	Xystodesmidae	Polydesmida	Diplopoda	Arthropoda	Animalia	whole animal, 70% isopropanol	VPI	VTEC	J. C. Means	2016
MPE01681	1	Female	Adult	JCM-2016-064	J. C. Means, D. A. Hennen	2016-06-13	ex maple, oak, big leaf magnolia woods, quite dry	south of Laurel Bed Lake, off Tumbling Creek Rd.	Washington	Virginia	USA	956	36.9384	-81.8118	8	Nannaria	aenigma	Means, Hennen, & Marek, 2021	Nannaria aenigma	Xystodesmidae	Polydesmida	Diplopoda	Arthropoda	Animalia	whole animal, 70% isopropanol	VPI	VTEC	J. C. Means	2016
MPE01683	1	Male	Adult	JCM-2016-064	J. C. Means, D. A. Hennen	2016-06-13	ex maple, oak, big leaf magnolia woods, quite dry	south of Laurel Bed Lake, off Tumbling Creek Rd.	Smyth	Virginia	USA	956	36.9384	-81.8118	8	Nannaria	aenigma	Means, Hennen, & Marek, 2021	Nannaria aenigma	Xystodesmidae	Polydesmida	Diplopoda	Arthropoda	Animalia	whole animal, 70% isopropanol	VPI	VTEC	J. C. Means	2016
MPE02106	1	Male	Adult	JCM-2016-062	J. C. Means, D. A. Hennen	2016-06-08	Moist litter on hillside, oak, maple, hemlock, beech	Hayter's Gap, pull off along Brumley Gap Rd (CR 689) before Dublin Ln.	Washington	Virginia	USA	587	36.8304	-81.9593	9	Nannaria	aenigma	Means, Hennen, & Marek, 2021	Nannaria aenigma	Xystodesmidae	Polydesmida	Diplopoda	Arthropoda	Animalia	whole animal, 70% isopropanol	VPI	VTEC	J. C. Means	2016
MPE02415	1	Male	Adult	CWH-2017-004	C. W. Harden	2017-03-24	Active on trail near stream at night	Crawfish Valley, channel Rock Hollow trail 1 mile from Strawberry Rd. end	Wythe	Virginia	USA		36.9526	-81.3247		Nannaria	aenigma	Means, Hennen, & Marek, 2021	Nannaria aenigma	Xystodesmidae	Polydesmida	Diplopoda	Arthropoda	Animalia	whole animal, 70% isopropanol	VPI	VTEC	J. C. Means	2017
MPE02417	1	Male	Adult	CWH-2017-005	C. W. Harden	2017-03-24	Active on trail at night	Crawfish Valley, Channel Rock, follow trail about 1.5 miles from Strawberry Rd. end	Wythe	Virginia	USA		36.9585	-81.3189		Nannaria	aenigma	Means, Hennen, & Marek, 2021	Nannaria aenigma	Xystodesmidae	Polydesmida	Diplopoda	Arthropoda	Animalia	whole animal, 70% isopropanol	VPI	VTEC	D. A. Hennen	2019
MPE02418	1	Male	Adult	CWH-2017-005	C. W. Harden	2017-03-24	Active on trail at night	Crawfish Valley, Channel Rock, follow trail about 1.5 miles from Strawberry Rd. end	Wythe	Virginia	USA		36.9585	-81.3189		Nannaria	aenigma	Means, Hennen, & Marek, 2021	Nannaria aenigma	Xystodesmidae	Polydesmida	Diplopoda	Arthropoda	Animalia	whole animal, 70% isopropanol	VPI	VTEC	J. C. Means	2017
MPE02423	1	Male	Adult	CWH-2017-004	C. W. Harden	2017-03-24	Active on trail near stream at night	Crawfish Valley, channel Rock Hollow trail 1 mile from Strawberry Rd. end	Wythe	Virginia	USA		36.9526	-81.3247		Nannaria	aenigma	Means, Hennen, & Marek, 2021	Nannaria aenigma	Xystodesmidae	Polydesmida	Diplopoda	Arthropoda	Animalia	whole animal, 70% isopropanol	VPI	VTEC	J. C. Means	2017
MPE02425	1	Male	Adult	CWH-2017-005	C. W. Harden	2017-03-24	Active on trail at night	Crawfish Valley, Channel Rock, follow trail about 1.5 miles from Strawberry Rd. end	Wythe	Virginia	USA		36.9585	-81.3189		Nannaria	aenigma	Means, Hennen, & Marek, 2021	Nannaria aenigma	Xystodesmidae	Polydesmida	Diplopoda	Arthropoda	Animalia	whole animal, 70% isopropanol	VPI	VTEC	J. C. Means	2017
MPE02426	1	Male	Adult	CWH-2017-005	C. W. Harden	2017-03-24	Active on trail at night	Crawfish Valley, Channel Rock, follow trail about 1.5 miles from Strawberry Rd. end	Wythe	Virginia	USA		36.9585	-81.3189		Nannaria	aenigma	Means, Hennen, & Marek, 2021	Nannaria aenigma	Xystodesmidae	Polydesmida	Diplopoda	Arthropoda	Animalia	whole animal, 70% isopropanol	VPI	VTEC	J. C. Means	2017
MPE02427	1	Male	Adult	CWH-2017-005	C. W. Harden	2017-03-24	Active on trail at night	Crawfish Valley, Channel Rock, follow trail about 1.5 miles from Strawberry Rd. end	Wythe	Virginia	USA		36.9585	-81.3189		Nannaria	aenigma	Means, Hennen, & Marek, 2021	Nannaria aenigma	Xystodesmidae	Polydesmida	Diplopoda	Arthropoda	Animalia	whole animal, 70% isopropanol	VPI	VTEC	J. C. Means	2017
MPE02632	1	Male	Adult	DAH-2017-0505-01	D. A. Hennen	2017-05-05	Moist deciduous leaf litter, rhododendron and eastern hemlock. 13:55.	Sugar Grove: Raccoon Branch Wilderness Campground, Jefferson National Forest, Raccoon Branch Trail	Smyth	Virginia	USA	858	36.7454	-81.4259	7	Nannaria	aenigma	Means, Hennen, & Marek, 2021	Nannaria aenigma	Xystodesmidae	Polydesmida	Diplopoda	Arthropoda	Animalia	whole animal, 70% isopropanol	VPI	VTEC	D. A. Hennen	2017	holotype of Nannaria aenigma
MPE02633	1	Female	Adult	DAH-2017-0505-01	D. A. Hennen	2017-05-05	Moist deciduous leaf litter, rhododendron and eastern hemlock. 13:55.	Sugar Grove: Raccoon Branch Wilderness Campground, Jefferson National Forest, Raccoon Branch Trail	Smyth	Virginia	USA	858	36.7454	-81.4259	7	Nannaria	aenigma	Means, Hennen, & Marek, 2021	Nannaria aenigma	Xystodesmidae	Polydesmida	Diplopoda	Arthropoda	Animalia	whole animal, 70% isopropanol	VPI	VTEC	D. A. Hennen	2017	paratype of Nannaria aenigma
MPE02635	1	Female	Adult	DAH-2017-0505-02	D. A. Hennen	2017-05-05	On streambank above fast-flowing stream, rhododendron and hemlock trees around, under thin litter layer of mixed oak, pine, other deciduous litter, on soil at soil-litter interface. Sandy, dark soil, moist.	Sugar Grove: Raccoon Branch Wilderness campground, near beginning of Raccoon Branch Trail by campsite 8	Smyth	Virginia	USA	855	36.7462	-81.4247	6	Nannaria	aenigma	Means, Hennen, & Marek, 2021	Nannaria aenigma	Xystodesmidae	Polydesmida	Diplopoda	Arthropoda	Animalia	whole animal, 70% isopropanol	VPI	VTEC	D. A. Hennen	2017
MPE03701	1	Male	Adult	SUR-2016-S-043	D. A. Hennen, P. L. Shorter, D. Krall, A. Prewitt	2016-05-17	Lots of undergrowth, rhododendron, pine, birch, down rotting trees. 11:05 AM.	1.2 km SSW Carnot, nr intersection of Little Walker Creek and powerline	Bland	Virginia	USA	813	37.0329	-81.1043	5	Nannaria	aenigma	Means, Hennen, & Marek, 2021	Nannaria aenigma	Xystodesmidae	Polydesmida	Diplopoda	Arthropoda	Animalia	whole animal, 100% ethanol	VPI	VTEC	D. A. Hennen	2017
MPE03702	1	Male	Adult	SUR-2016-S-043	D. A. Hennen, P. L. Shorter, D. Krall, A. Prewitt	2016-05-17	Lots of undergrowth, rhododendron, pine, birch, down rotting trees. 11:05 AM.	1.2 km SSW Carnot, nr intersection of Little Walker Creek and powerline	Bland	Virginia	USA	813	37.0329	-81.1043	5	Nannaria	aenigma	Means, Hennen, & Marek, 2021	Nannaria aenigma	Xystodesmidae	Polydesmida	Diplopoda	Arthropoda	Animalia	whole animal, 100% ethanol	VPI	VTEC	D. A. Hennen	2017
MPE03709	1	Male	Adult	JCM-2015-031	J. C. Means, P. L. Shorter	2015-06-11	ex paulownia, pine, maple, oak, hickory	side of Oriole Rd. in moist creek bed	Wythe	Virginia	USA	780	37.0157	-81.246	5	Nannaria	aenigma	Means, Hennen, & Marek, 2021	Nannaria aenigma	Xystodesmidae	Polydesmida	Diplopoda	Arthropoda	Animalia	whole animal, 100% ethanol	VPI	VTEC	D. A. Hennen	2017
MPE03723	1	Male	Adult	JCM-2015-031	J. C. Means, P. L. Shorter	2015-06-11	ex paulownia, pine, maple, oak, hickory	side of Oriole Rd. in moist creek bed	Wythe	Virginia	USA	780	37.0157	-81.246	5	Nannaria	aenigma	Means, Hennen, & Marek, 2021	Nannaria aenigma	Xystodesmidae	Polydesmida	Diplopoda	Arthropoda	Animalia	whole animal, 100% ethanol	VPI	VTEC	D. A. Hennen	2017
MPE03724	1	Female	Adult	JCM-2015-031	J. C. Means, P. L. Shorter	2015-06-11	ex paulownia, pine, maple, oak, hickory	side of Oriole Rd. in moist creek bed	Wythe	Virginia	USA	780	37.0157	-81.246	5	Nannaria	aenigma	Means, Hennen, & Marek, 2021	Nannaria aenigma	Xystodesmidae	Polydesmida	Diplopoda	Arthropoda	Animalia	whole animal, 100% ethanol	VPI	VTEC	D. A. Hennen	2017
MPE03725	1	Female	Adult	JCM-2015-031	J. C. Means, P. L. Shorter	2015-06-11	ex paulownia, pine, maple, oak, hickory	side of Oriole Rd. in moist creek bed	Wythe	Virginia	USA	780	37.0157	-81.246	5	Nannaria	aenigma	Means, Hennen, & Marek, 2021	Nannaria aenigma	Xystodesmidae	Polydesmida	Diplopoda	Arthropoda	Animalia	whole animal, 100% ethanol	VPI	VTEC	D. A. Hennen	2017
MPE03726	1	Female	Adult	JCM-2015-031	J. C. Means, P. L. Shorter	2015-06-11	ex paulownia, pine, maple, oak, hickory	side of Oriole Rd. in moist creek bed	Wythe	Virginia	USA	780	37.0157	-81.246	5	Nannaria	aenigma	Means, Hennen, & Marek, 2021	Nannaria aenigma	Xystodesmidae	Polydesmida	Diplopoda	Arthropoda	Animalia	whole animal, 100% ethanol	VPI	VTEC	D. A. Hennen	2017
SPC000304	1	Male	Adult	PEM-062-2004	P. E. Marek	2004-05-26	steep bank, under leaf litter, sycamore, elm, maple (10:41)	CR623, 2.8 rd km N Sharon Springs, S slope of Brushy Mtn	Bland	Virginia	USA	887	37.0549	-81.2989		Nannaria	aenigma	Means, Hennen, & Marek, 2021	Nannaria aenigma	Xystodesmidae	Polydesmida	Diplopoda	Arthropoda	Animalia	whole animal, 100% ethanol	VPI	VTEC	D. A. Hennen	2019
SPC000550	1	Male	Adult	DAB15	D. Beamer, M. Beamer	2005-05-14		Garden Mountain Quad, CR623, 2.8 rd km N Sharon Springs, S slope of Brushy Mountain	Bland	Virginia	USA	862.3	37.0594	-81.2989		Nannaria	aenigma	Means, Hennen, & Marek, 2021	Nannaria aenigma	Xystodesmidae	Polydesmida	Diplopoda	Arthropoda	Animalia	whole animal, 70% isopropanol	VPI	VTEC	J. C. Means	2015
SPC000551	1	Male	Adult	DAB15	D. Beamer, M. Beamer	2005-05-14		Garden Mountain Quad, CR623, 2.8 rd km N Sharon Springs, S slope of Brushy Mountain	Bland	Virginia	USA	862.3	37.0594	-81.2989		Nannaria	aenigma	Means, Hennen, & Marek, 2021	Nannaria aenigma	Xystodesmidae	Polydesmida	Diplopoda	Arthropoda	Animalia	whole animal, 70% isopropanol	VPI	VTEC	D. A. Hennen	2017
NAN0473	1	Female	Adult		R. M. Shelley, R. T. Ashton	1978-04-16		Amicalola Falls State Park	Dawson	Georgia	USA		34.5611	-84.2474		Nannaria	amicalola	Hennen, Means, & Marek, 2021	Nannaria amicalola	Xystodesmidae	Polydesmida	Diplopoda	Arthropoda	Animalia	whole animal, 70% ethanol	NCSM		D. A. Hennen	2019
NAN0319	1	Male	Adult		L. Hubricht	1960-11-06	ravine	6 miles W of Amicalola Falls	Dawson	Georgia	USA		34.5681	-84.314	4000	Nannaria	amicalola	Hennen, Means, & Marek, 2021	Nannaria amicalola	Xystodesmidae	Polydesmida	Diplopoda	Arthropoda	Animalia	whole animal, 70% isopropanol	VMNH		D. A. Hennen	2019	holotype of Nannaria amicalola
NAN0671	1	Male	Adult		L. Hubricht	1960-11-06	ravine	6 miles W of Amicalola Falls	Dawson	Georgia	USA		34.5681	-84.314	4000	Nannaria	amicalola	Hennen, Means, & Marek, 2021	Nannaria amicalola	Xystodesmidae	Polydesmida	Diplopoda	Arthropoda	Animalia	whole animal, 70% isopropanol	VMNH		D. A. Hennen	2019	paratype of Nannaria amicalola
MPE01230	1	Female	Adult	JCM-2016-038	J. C. Means, D. A. Hennen	2016-05-24	ex rhododendron, maple, oak, hemlock gully with lots of poison ivy, moist litter	3.5 km NW Nimblewill on Nimblewill Gap Rd/FS 28-2, before road crosses Chester Creek, on short path to Nimblewill Creek	Lumpkin	Georgia	USA	590	34.5753	-84.1757	10	Nannaria	amicalola	Hennen, Means, & Marek, 2021	Nannaria amicalola	Xystodesmidae	Polydesmida	Diplopoda	Arthropoda	Animalia	whole animal, 70% isopropanol	VPI	VTEC	J. C. Means	2016	paratype of Nannaria amicalola
MPE01280	1	Female	Adult	JCM-2016-038	J. C. Means, D. A. Hennen	2016-05-24	ex rhododendron, maple, oak, hemlock gully with lots of poison ivy, moist litter	3.5 km NW Nimblewill on Nimblewill Gap Rd/FS 28-2, before road crosses Chester Creek, on short path to Nimblewill Creek	Lumpkin	Georgia	USA	590	34.5753	-84.1757	10	Nannaria	amicalola	Hennen, Means, & Marek, 2021	Nannaria amicalola	Xystodesmidae	Polydesmida	Diplopoda	Arthropoda	Animalia	whole animal, 70% isopropanol	VPI	VTEC	J. C. Means	2016	paratype of Nannaria amicalola
MPE03381	1	Female	Adult	DAH-2017-1025-03	D. A. Hennen, J. C. Means	2017-10-25	Moist deciduous woods w/ crumbly dark soil, rhododendron, hemlock, tulip poplar forest. 10 - 11:07 PM.	9.5 air miles (15.3 km) NNW of Helen: Enota Mountain Retreat, off Georgia State Route 180, trail by primitive campground, above Henson Creek	Towns	Georgia	USA	787	34.8364	-83.771	13	Nannaria	antarctica	Hennen, Means, & Marek, 2021	Nannaria antarctica	Xystodesmidae	Polydesmida	Diplopoda	Arthropoda	Animalia	whole animal, 70% isopropanol	FMNH		J. C. Means	2017	paratype of Nannaria antarctica
MPE03382	1	Male	Adult	DAH-2017-1025-03	D. A. Hennen, J. C. Means	2017-10-25	Moist deciduous woods w/ crumbly dark soil, rhododendron, hemlock, tulip poplar forest. 10 - 11:07 PM.	9.5 air miles (15.3 km) NNW of Helen: Enota Mountain Retreat, off Georgia State Route 180, trail by primitive campground, above Henson Creek	Towns	Georgia	USA	787	34.8364	-83.771	13	Nannaria	antarctica	Hennen, Means, & Marek, 2021	Nannaria antarctica	Xystodesmidae	Polydesmida	Diplopoda	Arthropoda	Animalia	whole animal, 70% isopropanol	FMNH		J. C. Means	2017	paratype of Nannaria antarctica
NAN0481	2	Male	Adult		G. Wharton	1994-09-30		17NW Clayton, Burnt Cabin Br.	Towns	Georgia	USA		34.989	-83.5586		Nannaria	antarctica	Hennen, Means, & Marek, 2021	Nannaria antarctica	Xystodesmidae	Polydesmida	Diplopoda	Arthropoda	Animalia	whole animal, 70% ethanol	NCSM		D. A. Hennen	2019
NAN0524	6	3M, 3F	Adult		A. L. Braswell, M. Baranksi	1977-08-16		trail from deep gap to top Standing Ind. Mtn. 4350’	Macon	North Carolina	USA		35.0355	-83.538		Nannaria	antarctica	Hennen, Means, & Marek, 2021	Nannaria antarctica	Xystodesmidae	Polydesmida	Diplopoda	Arthropoda	Animalia	whole animal, 70% ethanol	NCSM		D. A. Hennen	2019
NAN0555	2	Male	Adult		Lee Reynolds	1978-06-16		Coweeta Hydrologic Station	Macon	North Carolina	USA		35.0598	-83.4302		Nannaria	antarctica	Hennen, Means, & Marek, 2021	Nannaria antarctica	Xystodesmidae	Polydesmida	Diplopoda	Arthropoda	Animalia	whole animal, 70% ethanol	NCSM		D. A. Hennen	2019
NAN0557	10	7M, 3F	Adult		Lee Reynolds	1977-08-29		Coweeta Hydrologic Station	Macon	North Carolina	USA		35.0598	-83.4302		Nannaria	antarctica	Hennen, Means, & Marek, 2021	Nannaria antarctica	Xystodesmidae	Polydesmida	Diplopoda	Arthropoda	Animalia	whole animal, 70% ethanol	NCSM		D. A. Hennen	2019
NAN0559	1	Male	Adult		Lee Reynolds	1977-10-20		Coweeta Hydrologic Station	Macon	North Carolina	USA		35.0598	-83.4302		Nannaria	antarctica	Hennen, Means, & Marek, 2021	Nannaria antarctica	Xystodesmidae	Polydesmida	Diplopoda	Arthropoda	Animalia	whole animal, 70% ethanol	NCSM		D. A. Hennen	2019
NAN0561	6	2M, 4F	Adult		Lee Reynolds	1977-09-14		Coweeta Hydrologic Station	Macon	North Carolina	USA		35.0598	-83.4302		Nannaria	antarctica	Hennen, Means, & Marek, 2021	Nannaria antarctica	Xystodesmidae	Polydesmida	Diplopoda	Arthropoda	Animalia	whole animal, 70% ethanol	NCSM		D. A. Hennen	2019
NAN0562	6	3M, 3F	Adult		Lee Reynolds	1977-09-14		Coweeta Hydrologic Station	Macon	North Carolina	USA		35.0598	-83.4302		Nannaria	antarctica	Hennen, Means, & Marek, 2021	Nannaria antarctica	Xystodesmidae	Polydesmida	Diplopoda	Arthropoda	Animalia	whole animal, 70% ethanol	NCSM		D. A. Hennen	2019
NAN0563	3	2M, 1F	Adult		Lee Reynolds	1977-04-07		Coweeta Hydrologic Station	Macon	North Carolina	USA		35.0598	-83.4302		Nannaria	antarctica	Hennen, Means, & Marek, 2021	Nannaria antarctica	Xystodesmidae	Polydesmida	Diplopoda	Arthropoda	Animalia	whole animal, 70% ethanol	NCSM		D. A. Hennen	2019
NAN0565	3	1M, 2F	Adult		Lee Reynolds	1977-09-29		Coweeta Hydrologic Station	Macon	North Carolina	USA		35.0598	-83.4302		Nannaria	antarctica	Hennen, Means, & Marek, 2021	Nannaria antarctica	Xystodesmidae	Polydesmida	Diplopoda	Arthropoda	Animalia	whole animal, 70% ethanol	NCSM		D. A. Hennen	2019
NAN0566	1	Male	Adult		Lee Reynolds	1977-10-27		Coweeta Hydrologic Station	Macon	North Carolina	USA		35.0598	-83.4302		Nannaria	antarctica	Hennen, Means, & Marek, 2021	Nannaria antarctica	Xystodesmidae	Polydesmida	Diplopoda	Arthropoda	Animalia	whole animal, 70% ethanol	NCSM		D. A. Hennen	2019
NAN0568	5	4M, 1F	Adult		Lee Reynolds	1977-09-22		Coweeta Hydrologic Station	Macon	North Carolina	USA		35.0598	-83.4302		Nannaria	antarctica	Hennen, Means, & Marek, 2021	Nannaria antarctica	Xystodesmidae	Polydesmida	Diplopoda	Arthropoda	Animalia	whole animal, 70% ethanol	NCSM		D. A. Hennen	2019
NAN0569	5	4M, 1F	Adult		Lee Reynolds	1977-10-20		Coweeta Hydrologic Station	Macon	North Carolina	USA		35.0598	-83.4302		Nannaria	antarctica	Hennen, Means, & Marek, 2021	Nannaria antarctica	Xystodesmidae	Polydesmida	Diplopoda	Arthropoda	Animalia	whole animal, 70% ethanol	NCSM		D. A. Hennen	2019
NAN0570	12	4M, 8F	Adult		Lee Reynolds	1977-09-22		Coweeta Hydrologic Station	Macon	North Carolina	USA		35.0598	-83.4302		Nannaria	antarctica	Hennen, Means, & Marek, 2021	Nannaria antarctica	Xystodesmidae	Polydesmida	Diplopoda	Arthropoda	Animalia	whole animal, 70% ethanol	NCSM		D. A. Hennen	2019
NAN0571	2	Male	Adult		Lee Reynolds	1977-09-22		Coweeta Hydrologic Station	Macon	North Carolina	USA		35.0598	-83.4302		Nannaria	antarctica	Hennen, Means, & Marek, 2021	Nannaria antarctica	Xystodesmidae	Polydesmida	Diplopoda	Arthropoda	Animalia	whole animal, 70% ethanol	NCSM		D. A. Hennen	2019
NAN0573	9	3M, 6F	Adult		Lee Reynolds	1977-10-13		Coweeta Hydrologic Station	Macon	North Carolina	USA		35.0598	-83.4302		Nannaria	antarctica	Hennen, Means, & Marek, 2021	Nannaria antarctica	Xystodesmidae	Polydesmida	Diplopoda	Arthropoda	Animalia	whole animal, 70% ethanol	NCSM		D. A. Hennen	2019
NAN0574	4	2M, 2F	Adult		Lee Reynolds	1977-09-29		Coweeta Hydrologic Station	Macon	North Carolina	USA		35.0598	-83.4302		Nannaria	antarctica	Hennen, Means, & Marek, 2021	Nannaria antarctica	Xystodesmidae	Polydesmida	Diplopoda	Arthropoda	Animalia	whole animal, 70% ethanol	NCSM		D. A. Hennen	2019
NAN0575	1	Male	Adult		Lee Reynolds	1978-06-02		Coweeta Hydrologic Station	Macon	North Carolina	USA		35.0598	-83.4302		Nannaria	antarctica	Hennen, Means, & Marek, 2021	Nannaria antarctica	Xystodesmidae	Polydesmida	Diplopoda	Arthropoda	Animalia	whole animal, 70% ethanol	NCSM		D. A. Hennen	2019
NAN0576	5	3M, 2F	Adult		Lee Reynolds	1978-04-21		Coweeta Hydrologic Station	Macon	North Carolina	USA		35.0598	-83.4302		Nannaria	antarctica	Hennen, Means, & Marek, 2021	Nannaria antarctica	Xystodesmidae	Polydesmida	Diplopoda	Arthropoda	Animalia	whole animal, 70% ethanol	NCSM		D. A. Hennen	2019
NAN0577	2	Male	Adult		Lee Reynolds	1977-10-20		Coweeta Hydrologic Station	Macon	North Carolina	USA		35.0598	-83.4302		Nannaria	antarctica	Hennen, Means, & Marek, 2021	Nannaria antarctica	Xystodesmidae	Polydesmida	Diplopoda	Arthropoda	Animalia	whole animal, 70% ethanol	NCSM		D. A. Hennen	2019
NAN0578	1	Male	Adult		Lee Reynolds	1978-04-07		Coweeta Hydrologic Station	Macon	North Carolina	USA		35.0598	-83.4302		Nannaria	antarctica	Hennen, Means, & Marek, 2021	Nannaria antarctica	Xystodesmidae	Polydesmida	Diplopoda	Arthropoda	Animalia	whole animal, 70% ethanol	NCSM		D. A. Hennen	2019
NAN0580	3	2M, 1F	Adult		Lee Reynolds	1977-10-27		Coweeta Hydrologic Station	Macon	North Carolina	USA		35.0598	-83.4302		Nannaria	antarctica	Hennen, Means, & Marek, 2021	Nannaria antarctica	Xystodesmidae	Polydesmida	Diplopoda	Arthropoda	Animalia	whole animal, 70% ethanol	NCSM		D. A. Hennen	2019
NAN0581	12	3M, 7F	Adult		Lee Reynolds	1977-11-03		Coweeta Hydrologic Station	Macon	North Carolina	USA		35.0598	-83.4302		Nannaria	antarctica	Hennen, Means, & Marek, 2021	Nannaria antarctica	Xystodesmidae	Polydesmida	Diplopoda	Arthropoda	Animalia	whole animal, 70% ethanol	NCSM		D. A. Hennen	2019
NAN0582	4	2M, 2F	Adult		Lee Reynolds	1977-11-03		Coweeta Hydrologic Station	Macon	North Carolina	USA		35.0598	-83.4302		Nannaria	antarctica	Hennen, Means, & Marek, 2021	Nannaria antarctica	Xystodesmidae	Polydesmida	Diplopoda	Arthropoda	Animalia	whole animal, 70% ethanol	NCSM		D. A. Hennen	2019
NAN0584	5	4M, 1F	Adult		Lee Reynolds	1977-11-03		Coweeta Hydrologic Station	Macon	North Carolina	USA		35.0598	-83.4302		Nannaria	antarctica	Hennen, Means, & Marek, 2021	Nannaria antarctica	Xystodesmidae	Polydesmida	Diplopoda	Arthropoda	Animalia	whole animal, 70% ethanol	NCSM		D. A. Hennen	2019
NAN0585	7	5M, 2F	Adult		Lee Reynolds	1977-11-10		Coweeta Hydrologic Station	Macon	North Carolina	USA		35.0598	-83.4302		Nannaria	antarctica	Hennen, Means, & Marek, 2021	Nannaria antarctica	Xystodesmidae	Polydesmida	Diplopoda	Arthropoda	Animalia	whole animal, 70% ethanol	NCSM		D. A. Hennen	2019
NAN0588	3	Male	Adult		Lee Reynolds	1977-10-13		Coweeta Hydrologic Station	Macon	North Carolina	USA		35.0598	-83.4302		Nannaria	antarctica	Hennen, Means, & Marek, 2021	Nannaria antarctica	Xystodesmidae	Polydesmida	Diplopoda	Arthropoda	Animalia	whole animal, 70% ethanol	NCSM		D. A. Hennen	2019
NAN0589	8	5M, 3F	Adult		Lee Reynolds	1977-09-29		Coweeta Hydrologic Station	Macon	North Carolina	USA		35.0598	-83.4302		Nannaria	antarctica	Hennen, Means, & Marek, 2021	Nannaria antarctica	Xystodesmidae	Polydesmida	Diplopoda	Arthropoda	Animalia	whole animal, 70% ethanol	NCSM		D. A. Hennen	2019
NAN0590	12	5M, 7F	Adult		Lee Reynolds	1977-11-10		Coweeta Hydrologic Station	Macon	North Carolina	USA		35.0598	-83.4302		Nannaria	antarctica	Hennen, Means, & Marek, 2021	Nannaria antarctica	Xystodesmidae	Polydesmida	Diplopoda	Arthropoda	Animalia	whole animal, 70% ethanol	NCSM		D. A. Hennen	2019
NAN0592	1	Male	Adult		Lee Reynolds	1977-11-17		Coweeta Hydrologic Station	Macon	North Carolina	USA		35.0598	-83.4302		Nannaria	antarctica	Hennen, Means, & Marek, 2021	Nannaria antarctica	Xystodesmidae	Polydesmida	Diplopoda	Arthropoda	Animalia	whole animal, 70% ethanol	NCSM		D. A. Hennen	2019
NAN0593	7	1M, 6F	Adult		Lee Reynolds	1977-10-27		Coweeta Hydrologic Station	Macon	North Carolina	USA		35.0598	-83.4302		Nannaria	antarctica	Hennen, Means, & Marek, 2021	Nannaria antarctica	Xystodesmidae	Polydesmida	Diplopoda	Arthropoda	Animalia	whole animal, 70% ethanol	NCSM		D. A. Hennen	2019
NAN0594	3	2M, 1F	Adult		Lee Reynolds	1977-10-20		Coweeta Hydrologic Station	Macon	North Carolina	USA		35.0598	-83.4302		Nannaria	antarctica	Hennen, Means, & Marek, 2021	Nannaria antarctica	Xystodesmidae	Polydesmida	Diplopoda	Arthropoda	Animalia	whole animal, 70% ethanol	NCSM		D. A. Hennen	2019
NAN0596	1	Male	Adult		Lee Reynolds	1977-10-13		Coweeta Hydrologic Station	Macon	North Carolina	USA		35.0598	-83.4302		Nannaria	antarctica	Hennen, Means, & Marek, 2021	Nannaria antarctica	Xystodesmidae	Polydesmida	Diplopoda	Arthropoda	Animalia	whole animal, 70% ethanol	NCSM		D. A. Hennen	2019
NAN0597	3	Male	Adult		Lee Reynolds	1977-10-06		Coweeta Hydrologic Station	Macon	North Carolina	USA		35.0598	-83.4302		Nannaria	antarctica	Hennen, Means, & Marek, 2021	Nannaria antarctica	Xystodesmidae	Polydesmida	Diplopoda	Arthropoda	Animalia	whole animal, 70% ethanol	NCSM		D. A. Hennen	2019
NAN0598	4	3M, 1F	Adult		Lee Reynolds	1977-10-13		Coweeta Hydrologic Station	Macon	North Carolina	USA		35.0598	-83.4302		Nannaria	antarctica	Hennen, Means, & Marek, 2021	Nannaria antarctica	Xystodesmidae	Polydesmida	Diplopoda	Arthropoda	Animalia	whole animal, 70% ethanol	NCSM		D. A. Hennen	2019
NAN0599	2	Male	Adult		Lee Reynolds	1978-05-26		Coweeta Hydrologic Station	Macon	North Carolina	USA		35.0598	-83.4302		Nannaria	antarctica	Hennen, Means, & Marek, 2021	Nannaria antarctica	Xystodesmidae	Polydesmida	Diplopoda	Arthropoda	Animalia	whole animal, 70% ethanol	NCSM		D. A. Hennen	2019
NAN0600	3	1M, 2F	Adult		Lee Reynolds	1977-11-03		Coweeta Hydrologic Station	Macon	North Carolina	USA		35.0598	-83.4302		Nannaria	antarctica	Hennen, Means, & Marek, 2021	Nannaria antarctica	Xystodesmidae	Polydesmida	Diplopoda	Arthropoda	Animalia	whole animal, 70% ethanol	NCSM		D. A. Hennen	2019
NAN0606	1	Male	Adult		Lee Reynolds	1977-10-06		Coweeta Hydrologic Station	Macon	North Carolina	USA		35.0598	-83.4302		Nannaria	antarctica	Hennen, Means, & Marek, 2021	Nannaria antarctica	Xystodesmidae	Polydesmida	Diplopoda	Arthropoda	Animalia	whole animal, 70% ethanol	NCSM		D. A. Hennen	2019
NAN0607	7	4M, 3F	Adult		Lee Reynolds	1978-05-26		Coweeta Hydrologic Station	Macon	North Carolina	USA		35.0598	-83.4302		Nannaria	antarctica	Hennen, Means, & Marek, 2021	Nannaria antarctica	Xystodesmidae	Polydesmida	Diplopoda	Arthropoda	Animalia	whole animal, 70% ethanol	NCSM		D. A. Hennen	2019
NAN0608	6	4M, 2F	Adult		Lee Reynolds	1978-04-28		Coweeta Hydrologic Station	Macon	North Carolina	USA		35.0598	-83.4302		Nannaria	antarctica	Hennen, Means, & Marek, 2021	Nannaria antarctica	Xystodesmidae	Polydesmida	Diplopoda	Arthropoda	Animalia	whole animal, 70% ethanol	NCSM		D. A. Hennen	2019
NAN0609	3	2M, 1F	Adult		Lee Reynolds	1977-04-14		Coweeta Hydrologic Station	Macon	North Carolina	USA		35.0598	-83.4302		Nannaria	antarctica	Hennen, Means, & Marek, 2021	Nannaria antarctica	Xystodesmidae	Polydesmida	Diplopoda	Arthropoda	Animalia	whole animal, 70% ethanol	NCSM		D. A. Hennen	2019
NAN0610	9	6M, 3F	Adult		Lee Reynolds	1978-03-31		Coweeta Hydrologic Station	Macon	North Carolina	USA		35.0598	-83.4302		Nannaria	antarctica	Hennen, Means, & Marek, 2021	Nannaria antarctica	Xystodesmidae	Polydesmida	Diplopoda	Arthropoda	Animalia	whole animal, 70% ethanol	NCSM		D. A. Hennen	2019
NAN0611	7	4M, 3F	Adult		Lee Reynolds	1978-06-09		Coweeta Hydrologic Station	Macon	North Carolina	USA		35.0598	-83.4302		Nannaria	antarctica	Hennen, Means, & Marek, 2021	Nannaria antarctica	Xystodesmidae	Polydesmida	Diplopoda	Arthropoda	Animalia	whole animal, 70% ethanol	NCSM		D. A. Hennen	2019
NAN0612	1	Male	Adult		Lee Reynolds	1978-05-05		Coweeta Hydrologic Station	Macon	North Carolina	USA		35.0598	-83.4302		Nannaria	antarctica	Hennen, Means, & Marek, 2021	Nannaria antarctica	Xystodesmidae	Polydesmida	Diplopoda	Arthropoda	Animalia	whole animal, 70% ethanol	NCSM		D. A. Hennen	2019
NAN0613	4	Male	Adult		Lee Reynolds	1978-04-07		Coweeta Hydrologic Station	Macon	North Carolina	USA		35.0598	-83.4302		Nannaria	antarctica	Hennen, Means, & Marek, 2021	Nannaria antarctica	Xystodesmidae	Polydesmida	Diplopoda	Arthropoda	Animalia	whole animal, 70% ethanol	NCSM		D. A. Hennen	2019
NAN0614	3	Male	Adult		Lee Reynolds	1978-05-26		Coweeta Hydrologic Station	Macon	North Carolina	USA		35.0598	-83.4302		Nannaria	antarctica	Hennen, Means, & Marek, 2021	Nannaria antarctica	Xystodesmidae	Polydesmida	Diplopoda	Arthropoda	Animalia	whole animal, 70% ethanol	NCSM		D. A. Hennen	2019
NAN0615	2	Male	Adult		Lee Reynolds	1978-04-28		Coweeta Hydrologic Station	Macon	North Carolina	USA		35.0598	-83.4302		Nannaria	antarctica	Hennen, Means, & Marek, 2021	Nannaria antarctica	Xystodesmidae	Polydesmida	Diplopoda	Arthropoda	Animalia	whole animal, 70% ethanol	NCSM		D. A. Hennen	2019
NAN0616	4	Male	Adult		Lee Reynolds	1978-05-05		Coweeta Hydrologic Station	Macon	North Carolina	USA		35.0598	-83.4302		Nannaria	antarctica	Hennen, Means, & Marek, 2021	Nannaria antarctica	Xystodesmidae	Polydesmida	Diplopoda	Arthropoda	Animalia	whole animal, 70% ethanol	NCSM		D. A. Hennen	2019
NAN0617	7	4M, 3F	Adult		Lee Reynolds	1978-05-05		Coweeta Hydrologic Station	Macon	North Carolina	USA		35.0598	-83.4302		Nannaria	antarctica	Hennen, Means, & Marek, 2021	Nannaria antarctica	Xystodesmidae	Polydesmida	Diplopoda	Arthropoda	Animalia	whole animal, 70% ethanol	NCSM		D. A. Hennen	2019
NAN0618	9	4M, 5F	Adult		Lee Reynolds	1978-09-06		Coweeta Hydrologic Station	Macon	North Carolina	USA		35.0598	-83.4302		Nannaria	antarctica	Hennen, Means, & Marek, 2021	Nannaria antarctica	Xystodesmidae	Polydesmida	Diplopoda	Arthropoda	Animalia	whole animal, 70% ethanol	NCSM		D. A. Hennen	2019
NAN0619	13	10M, 3F	Adult		Lee Reynolds	1978-05-05		Coweeta Hydrologic Station	Macon	North Carolina	USA		35.0598	-83.4302		Nannaria	antarctica	Hennen, Means, & Marek, 2021	Nannaria antarctica	Xystodesmidae	Polydesmida	Diplopoda	Arthropoda	Animalia	whole animal, 70% ethanol	NCSM		D. A. Hennen	2019
NAN0620	4	3M, 1F	Adult		Lee Reynolds	1978-04-28		Coweeta Hydrologic Station	Macon	North Carolina	USA		35.0598	-83.4302		Nannaria	antarctica	Hennen, Means, & Marek, 2021	Nannaria antarctica	Xystodesmidae	Polydesmida	Diplopoda	Arthropoda	Animalia	whole animal, 70% ethanol	NCSM		D. A. Hennen	2019
NAN0622	4	3M, 1F	Adult		Lee Reynolds	1978-04-14		Coweeta Hydrologic Station	Macon	North Carolina	USA		35.0598	-83.4302		Nannaria	antarctica	Hennen, Means, & Marek, 2021	Nannaria antarctica	Xystodesmidae	Polydesmida	Diplopoda	Arthropoda	Animalia	whole animal, 70% ethanol	NCSM		D. A. Hennen	2019
NAN0624	2	Male	Adult		Lee Reynolds	1978-03-31		Coweeta Hydrologic Station	Macon	North Carolina	USA		35.0598	-83.4302		Nannaria	antarctica	Hennen, Means, & Marek, 2021	Nannaria antarctica	Xystodesmidae	Polydesmida	Diplopoda	Arthropoda	Animalia	whole animal, 70% ethanol	NCSM		D. A. Hennen	2019
NAN0625	4	3M, 1F	Adult		Lee Reynolds	1978-04-21		Coweeta Hydrologic Station	Macon	North Carolina	USA		35.0598	-83.4302		Nannaria	antarctica	Hennen, Means, & Marek, 2021	Nannaria antarctica	Xystodesmidae	Polydesmida	Diplopoda	Arthropoda	Animalia	whole animal, 70% ethanol	NCSM		D. A. Hennen	2019
NAN0626	63	33M, 30F	Adult		Lee Reynolds	1977-11-10		Coweeta Hydrologic Station	Macon	North Carolina	USA		35.0598	-83.4302		Nannaria	antarctica	Hennen, Means, & Marek, 2021	Nannaria antarctica	Xystodesmidae	Polydesmida	Diplopoda	Arthropoda	Animalia	whole animal, 70% ethanol	NCSM		D. A. Hennen	2019
NAN0627	71	37M, 34F	Adult		Lee Reynolds	1977-11-10		Coweeta Hydrologic Station	Macon	North Carolina	USA		35.0598	-83.4302		Nannaria	antarctica	Hennen, Means, & Marek, 2021	Nannaria antarctica	Xystodesmidae	Polydesmida	Diplopoda	Arthropoda	Animalia	whole animal, 70% ethanol	NCSM		D. A. Hennen	2019
NAN0628	77	29M, 48F	Adult		Lee Reynolds	1977-11-03		Coweeta Hydrologic Station	Macon	North Carolina	USA		35.0598	-83.4302		Nannaria	antarctica	Hennen, Means, & Marek, 2021	Nannaria antarctica	Xystodesmidae	Polydesmida	Diplopoda	Arthropoda	Animalia	whole animal, 70% ethanol	NCSM		D. A. Hennen	2019
NAN0629	47	31M, 16F	Adult		Lee Reynolds	1977-11-03		Coweeta Hydrologic Station	Macon	North Carolina	USA		35.0598	-83.4302		Nannaria	antarctica	Hennen, Means, & Marek, 2021	Nannaria antarctica	Xystodesmidae	Polydesmida	Diplopoda	Arthropoda	Animalia	whole animal, 70% ethanol	NCSM		D. A. Hennen	2019
NAN0630	2	1M, 1F	Adult		Lee Reynolds	1978-03-31		Coweeta Hydrologic Station	Macon	North Carolina	USA		35.0598	-83.4302		Nannaria	antarctica	Hennen, Means, & Marek, 2021	Nannaria antarctica	Xystodesmidae	Polydesmida	Diplopoda	Arthropoda	Animalia	whole animal, 70% ethanol	NCSM		D. A. Hennen	2019
NAN0631	5	3M, 2F	Adult		Lee Reynolds	1978-04-14		Coweeta Hydrologic Station	Macon	North Carolina	USA		35.0598	-83.4302		Nannaria	antarctica	Hennen, Means, & Marek, 2021	Nannaria antarctica	Xystodesmidae	Polydesmida	Diplopoda	Arthropoda	Animalia	whole animal, 70% ethanol	NCSM		D. A. Hennen	2019
NAN0632	2	Male	Adult		Lee Reynolds	1978-03-31		Coweeta Hydrologic Station	Macon	North Carolina	USA		35.0598	-83.4302		Nannaria	antarctica	Hennen, Means, & Marek, 2021	Nannaria antarctica	Xystodesmidae	Polydesmida	Diplopoda	Arthropoda	Animalia	whole animal, 70% ethanol	NCSM		D. A. Hennen	2019
NAN0634	3	2M, 1F	Adult		Lee Reynolds	1977-10-27		Coweeta Hydrologic Station	Macon	North Carolina	USA		35.0598	-83.4302		Nannaria	antarctica	Hennen, Means, & Marek, 2021	Nannaria antarctica	Xystodesmidae	Polydesmida	Diplopoda	Arthropoda	Animalia	whole animal, 70% ethanol	NCSM		D. A. Hennen	2019
NAN0635	3	2M, 1F	Adult		Lee Reynolds	1978-03-31		Coweeta Hydrologic Station	Macon	North Carolina	USA		35.0598	-83.4302		Nannaria	antarctica	Hennen, Means, & Marek, 2021	Nannaria antarctica	Xystodesmidae	Polydesmida	Diplopoda	Arthropoda	Animalia	whole animal, 70% ethanol	NCSM		D. A. Hennen	2019
NAN0636	1	Male	Adult		Lee Reynolds	1978-05-05		Coweeta Hydrologic Station	Macon	North Carolina	USA		35.0598	-83.4302		Nannaria	antarctica	Hennen, Means, & Marek, 2021	Nannaria antarctica	Xystodesmidae	Polydesmida	Diplopoda	Arthropoda	Animalia	whole animal, 70% ethanol	NCSM		D. A. Hennen	2019
NAN0637	1	Male	Adult		Lee Reynolds	1978-03-31		Coweeta Hydrologic Station	Macon	North Carolina	USA		35.0598	-83.4302		Nannaria	antarctica	Hennen, Means, & Marek, 2021	Nannaria antarctica	Xystodesmidae	Polydesmida	Diplopoda	Arthropoda	Animalia	whole animal, 70% ethanol	NCSM		D. A. Hennen	2019
NAN0638	2	1M, 1F	Adult		Lee Reynolds	1978-06-02		Coweeta Hydrologic Station	Macon	North Carolina	USA		35.0598	-83.4302		Nannaria	antarctica	Hennen, Means, & Marek, 2021	Nannaria antarctica	Xystodesmidae	Polydesmida	Diplopoda	Arthropoda	Animalia	whole animal, 70% ethanol	NCSM		D. A. Hennen	2019
NAN0639	5	3M, 2F	Adult		Lee Reynolds	1978-04-28		Coweeta Hydrologic Station	Macon	North Carolina	USA		35.0598	-83.4302		Nannaria	antarctica	Hennen, Means, & Marek, 2021	Nannaria antarctica	Xystodesmidae	Polydesmida	Diplopoda	Arthropoda	Animalia	whole animal, 70% ethanol	NCSM		D. A. Hennen	2019
NAN0640	16	8M, 8F	Adult		Lee Reynolds	1977-11-10		Coweeta Hydrologic Station	Macon	North Carolina	USA		35.0598	-83.4302		Nannaria	antarctica	Hennen, Means, & Marek, 2021	Nannaria antarctica	Xystodesmidae	Polydesmida	Diplopoda	Arthropoda	Animalia	whole animal, 70% ethanol	NCSM		D. A. Hennen	2019
NAN0642	8	5M, 3F	Adult		Lee Reynolds	1977-11-17		Coweeta Hydrologic Station	Macon	North Carolina	USA		35.0598	-83.4302		Nannaria	antarctica	Hennen, Means, & Marek, 2021	Nannaria antarctica	Xystodesmidae	Polydesmida	Diplopoda	Arthropoda	Animalia	whole animal, 70% ethanol	NCSM		D. A. Hennen	2019
NAN0187	5	Male	Adult		G. Wharton	1994-09-30		17 mi NW Clayton, Burnt Cabin Branch	Towns	Georgia	USA		34.9889	-83.5584	1000	Nannaria	antarctica	Hennen, Means, & Marek, 2021	Nannaria antarctica	Xystodesmidae	Polydesmida	Diplopoda	Arthropoda	Animalia	whole animal, 70% isopropanol	NCSM		D. A. Hennen	2019
NAN0188	1	Male	Adult		G. Wharton	1994-09-30		Burnt Cabin Branch, 17 mi. NW of Clayton	Towns	Georgia	USA		34.9889	-83.5584	1000	Nannaria	antarctica	Hennen, Means, & Marek, 2021	Nannaria antarctica	Xystodesmidae	Polydesmida	Diplopoda	Arthropoda	Animalia	whole animal, 70% isopropanol	NCSM		D. A. Hennen	2019
NAN0312	1	Male	Adult		J. Laerm, et al	1994-04-17/05-28		Coweeta Hydro. Lab. Coldspring Gap 3900'	Macon	North Carolina	USA	1189	35.0214	-83.4482	1000	Nannaria	antarctica	Hennen, Means, & Marek, 2021	Nannaria antarctica	Xystodesmidae	Polydesmida	Diplopoda	Arthropoda	Animalia	whole animal, 70% isopropanol	VMNH		D. A. Hennen	2019
NAN0313	10	7M, 3F	Adult		J. Laerm, et al	1996-08-13		Nr. Wine Spring Cr., burn	Macon	North Carolina	USA		35.1921	-83.6394	5000	Nannaria	antarctica	Hennen, Means, & Marek, 2021	Nannaria antarctica	Xystodesmidae	Polydesmida	Diplopoda	Arthropoda	Animalia	whole animal, 70% isopropanol	VMNH		D. A. Hennen	2019
NAN0315	19		Adult		J. Laerm, et al	1995-06-16		Nr. Wine Spring Cr., control-C3	Macon	North Carolina	USA		35.1921	-83.6394	5000	Nannaria	antarctica	Hennen, Means, & Marek, 2021	Nannaria antarctica	Xystodesmidae	Polydesmida	Diplopoda	Arthropoda	Animalia	whole animal, 70% isopropanol	VMNH		D. A. Hennen	2019
NAN0362	13		Adult		M. R. Steeves	1964-09-17		Coweeta Hydrologic Laboratory 3250 ft., nr Norton	Macon	North Carolina	USA	991	35.0598	-83.4302	2000	Nannaria	antarctica	Hennen, Means, & Marek, 2021	Nannaria antarctica	Xystodesmidae	Polydesmida	Diplopoda	Arthropoda	Animalia	whole animal, 70% isopropanol	VMNH		D. A. Hennen	2019
NAN0672	1	Male	Adult		L. Hubricht	1960-11-06	ravine	6 miles W of Amicalola Falls	Dawson	Georgia	USA		34.5681	-84.314	4000	Nannaria	antarctica	Hennen, Means, & Marek, 2021	Nannaria antarctica	Xystodesmidae	Polydesmida	Diplopoda	Arthropoda	Animalia	whole animal, 70% isopropanol	VMNH		D. A. Hennen	2019
MPE03311	1	Male	Adult	DAH-2017-1026-03	J. C. Means, D. A. Hennen	2017-10-26	Steep hillside with moist dark crumbly soil in tulip poplar, buckeye, birch, cherry woods beside mountain steam	9.79 mi WSW of Franklin, at scenic view spot along US 64 beside Poplar Cove Creek	Macon	North Carolina	USA	1082	35.1241	-83.5392	10	Nannaria	antarctica	Hennen, Means, & Marek, 2021	Nannaria antarctica	Xystodesmidae	Polydesmida	Diplopoda	Arthropoda	Animalia	whole animal, 100% ethanol	VPI	VTEC	J. C. Means	2017	holotype of Nannaria antarctica
MPE03317	1	Male	Adult	DAH-2017-1025-03	D. A. Hennen, J. C. Means	2017-10-25	Moist deciduous woods w/ crumbly dark soil, rhododendron, hemlock, tulip poplar forest. 10 - 11:07 PM.	9.5 air miles (15.3 km) NNW of Helen: Enota Mountain Retreat, off Georgia State Route 180, trail by primitive campground, above Henson Creek	Towns	Georgia	USA	787	34.8364	-83.771	13	Nannaria	antarctica	Hennen, Means, & Marek, 2021	Nannaria antarctica	Xystodesmidae	Polydesmida	Diplopoda	Arthropoda	Animalia	whole animal, 70% isopropanol	VPI	VTEC	J. C. Means	2017	paratype of Nannaria antarctica
MPE03377	1	Male	Adult	DAH-2017-1025-03	D. A. Hennen, J. C. Means	2017-10-25	Moist deciduous woods w/ crumbly dark soil, rhododendron, hemlock, tulip poplar forest. 10 - 11:07 PM.	9.5 air miles (15.3 km) NNW of Helen: Enota Mountain Retreat, off Georgia State Route 180, trail by primitive campground, above Henson Creek	Towns	Georgia	USA	787	34.8364	-83.771	13	Nannaria	antarctica	Hennen, Means, & Marek, 2021	Nannaria antarctica	Xystodesmidae	Polydesmida	Diplopoda	Arthropoda	Animalia	whole animal, 70% isopropanol	VPI	VTEC	J. C. Means	2017
MPE03378	1	Female	Adult	DAH-2017-1025-03	D. A. Hennen, J. C. Means	2017-10-25	Moist deciduous woods w/ crumbly dark soil, rhododendron, hemlock, tulip poplar forest. 10 - 11:07 PM.	9.5 air miles (15.3 km) NNW of Helen: Enota Mountain Retreat, off Georgia State Route 180, trail by primitive campground, above Henson Creek	Towns	Georgia	USA	787	34.8364	-83.771	13	Nannaria	antarctica	Hennen, Means, & Marek, 2021	Nannaria antarctica	Xystodesmidae	Polydesmida	Diplopoda	Arthropoda	Animalia	whole animal, 70% isopropanol	VPI	VTEC	J. C. Means	2017	paratype of Nannaria antarctica
MPE03379	1	Female	Adult	DAH-2017-1025-03	D. A. Hennen, J. C. Means	2017-10-25	Moist deciduous woods w/ crumbly dark soil, rhododendron, hemlock, tulip poplar forest. 10 - 11:07 PM.	9.5 air miles (15.3 km) NNW of Helen: Enota Mountain Retreat, off Georgia State Route 180, trail by primitive campground, above Henson Creek	Towns	Georgia	USA	787	34.8364	-83.771	13	Nannaria	antarctica	Hennen, Means, & Marek, 2021	Nannaria antarctica	Xystodesmidae	Polydesmida	Diplopoda	Arthropoda	Animalia	whole animal, 70% isopropanol	VPI	VTEC	J. C. Means	2017	paratype of Nannaria antarctica
MPE03380	1	Male	Adult	DAH-2017-1025-03	D. A. Hennen, J. C. Means	2017-10-25	Moist deciduous woods w/ crumbly dark soil, rhododendron, hemlock, tulip poplar forest. 10 - 11:07 PM.	9.5 air miles (15.3 km) NNW of Helen: Enota Mountain Retreat, off Georgia State Route 180, trail by primitive campground, above Henson Creek	Towns	Georgia	USA	787	34.8364	-83.771	13	Nannaria	antarctica	Hennen, Means, & Marek, 2021	Nannaria antarctica	Xystodesmidae	Polydesmida	Diplopoda	Arthropoda	Animalia	whole animal, 70% isopropanol	VPI	VTEC	J. C. Means	2017	paratype of Nannaria antarctica
MPE03383	1	Female	Adult	DAH-2017-1025-03	D. A. Hennen, J. C. Means	2017-10-25	Moist deciduous woods w/ crumbly dark soil, rhododendron, hemlock, tulip poplar forest. 10 - 11:07 PM.	9.5 air miles (15.3 km) NNW of Helen: Enota Mountain Retreat, off Georgia State Route 180, trail by primitive campground, above Henson Creek	Towns	Georgia	USA	787	34.8364	-83.771	13	Nannaria	antarctica	Hennen, Means, & Marek, 2021	Nannaria antarctica	Xystodesmidae	Polydesmida	Diplopoda	Arthropoda	Animalia	whole animal, 70% isopropanol	VPI	VTEC	J. C. Means	2017
MPE03384	1	Male	Adult	DAH-2017-1025-03	D. A. Hennen, J. C. Means	2017-10-25	Moist deciduous woods w/ crumbly dark soil, rhododendron, hemlock, tulip poplar forest. 10 - 11:07 PM.	9.5 air miles (15.3 km) NNW of Helen: Enota Mountain Retreat, off Georgia State Route 180, trail by primitive campground, above Henson Creek	Towns	Georgia	USA	787	34.8364	-83.771	13	Nannaria	antarctica	Hennen, Means, & Marek, 2021	Nannaria antarctica	Xystodesmidae	Polydesmida	Diplopoda	Arthropoda	Animalia	whole animal, 70% isopropanol	VPI	VTEC	J. C. Means	2017
MPE03385	1	Male	Adult	DAH-2017-1025-03	D. A. Hennen, J. C. Means	2017-10-25	Moist deciduous woods w/ crumbly dark soil, rhododendron, hemlock, tulip poplar forest. 10 - 11:07 PM.	9.5 air miles (15.3 km) NNW of Helen: Enota Mountain Retreat, off Georgia State Route 180, trail by primitive campground, above Henson Creek	Towns	Georgia	USA	787	34.8364	-83.771	13	Nannaria	antarctica	Hennen, Means, & Marek, 2021	Nannaria antarctica	Xystodesmidae	Polydesmida	Diplopoda	Arthropoda	Animalia	whole animal, 70% isopropanol	VPI	VTEC	J. C. Means	2017
MPE03386	1	Male	Adult	DAH-2017-1025-03	D. A. Hennen, J. C. Means	2017-10-25	Moist deciduous woods w/ crumbly dark soil, rhododendron, hemlock, tulip poplar forest. 10 - 11:07 PM.	9.5 air miles (15.3 km) NNW of Helen: Enota Mountain Retreat, off Georgia State Route 180, trail by primitive campground, above Henson Creek	Towns	Georgia	USA	787	34.8364	-83.771	13	Nannaria	antarctica	Hennen, Means, & Marek, 2021	Nannaria antarctica	Xystodesmidae	Polydesmida	Diplopoda	Arthropoda	Animalia	whole animal, 70% isopropanol	VPI	VTEC	J. C. Means	2017
MPE03387	1	Female	Adult	DAH-2017-1025-03	D. A. Hennen, J. C. Means	2017-10-25	Moist deciduous woods w/ crumbly dark soil, rhododendron, hemlock, tulip poplar forest. 10 - 11:07 PM.	9.5 air miles (15.3 km) NNW of Helen: Enota Mountain Retreat, off Georgia State Route 180, trail by primitive campground, above Henson Creek	Towns	Georgia	USA	787	34.8364	-83.771	13	Nannaria	antarctica	Hennen, Means, & Marek, 2021	Nannaria antarctica	Xystodesmidae	Polydesmida	Diplopoda	Arthropoda	Animalia	whole animal, 70% isopropanol	VPI	VTEC	J. C. Means	2017
MPE03388	1	Male	Adult	DAH-2017-1025-03	D. A. Hennen, J. C. Means	2017-10-25	Moist deciduous woods w/ crumbly dark soil, rhododendron, hemlock, tulip poplar forest. 10 - 11:07 PM.	9.5 air miles (15.3 km) NNW of Helen: Enota Mountain Retreat, off Georgia State Route 180, trail by primitive campground, above Henson Creek	Towns	Georgia	USA	787	34.8364	-83.771	13	Nannaria	antarctica	Hennen, Means, & Marek, 2021	Nannaria antarctica	Xystodesmidae	Polydesmida	Diplopoda	Arthropoda	Animalia	whole animal, 70% isopropanol	VPI	VTEC	J. C. Means	2017
MPE03389	1	Male	Adult	DAH-2017-1025-03	D. A. Hennen, J. C. Means	2017-10-25	Moist deciduous woods w/ crumbly dark soil, rhododendron, hemlock, tulip poplar forest. 10 - 11:07 PM.	9.5 air miles (15.3 km) NNW of Helen: Enota Mountain Retreat, off Georgia State Route 180, trail by primitive campground, above Henson Creek	Towns	Georgia	USA	787	34.8364	-83.771	13	Nannaria	antarctica	Hennen, Means, & Marek, 2021	Nannaria antarctica	Xystodesmidae	Polydesmida	Diplopoda	Arthropoda	Animalia	whole animal, 70% isopropanol	VPI	VTEC	J. C. Means	2017
MPE04608	1	Female	Adult	DAH-2018-1014-03	D. A. Hennen	2018-10-14	Slightly moist litter in tuliptree, rhododendron, hemlock woods near stream. 2:30-3:40 PM.	Blairsville: Vogel State Park, Trahlyta Falls Trail	Union	Georgia	USA	697	34.7701	-83.9163	12	Nannaria	antarctica	Hennen, Means, & Marek, 2021	Nannaria antarctica	Xystodesmidae	Polydesmida	Diplopoda	Arthropoda	Animalia	whole animal, 100% ethanol	VPI	VTEC	D. A. Hennen	2018
SPC000367	1	Male	Adult	TABC-005-2004	ECU TABC	2004-09-25	ex leaf litter in deciduous forest	Nantahala Mtns, Coweeta Hydrologic Lab, Watershed 14	Macon	North Carolina	USA	690	35.0546	-83.432		Nannaria	antarctica	Hennen, Means, & Marek, 2021	Nannaria antarctica	Xystodesmidae	Polydesmida	Diplopoda	Arthropoda	Animalia	whole animal, 100% ethanol	VPI	VTEC	D. A. Hennen	2017
NAN0474	1	Male	Adult		A. L. Braswell	1980-04-04		2.25mi NW Highlands, along US 64 at Bridal Veil Falls	Macon	North Carolina	USA		35.072	-83.2293		Nannaria	austricola	Hoffman, 1950	Nannaria austricola	Xystodesmidae	Polydesmida	Diplopoda	Arthropoda	Animalia	whole animal, 70% ethanol	NCSM		D. A. Hennen	2019
NAN0503	1	Male	Adult		Lee Reynolds	1977-10-27		Coweeta Hydrologic Station	Macon	North Carolina	USA		35.0597	-83.4305		Nannaria	austricola	Hoffman, 1950	Nannaria austricola	Xystodesmidae	Polydesmida	Diplopoda	Arthropoda	Animalia	whole animal, 70% ethanol	NCSM		D. A. Hennen	2019
NAN0572	4	Male	Adult		Lee Reynolds	1978-10-13		Coweeta Hydrologic Station	Macon	North Carolina	USA		35.0598	-83.4302		Nannaria	austricola	Hoffman, 1950	Nannaria austricola	Xystodesmidae	Polydesmida	Diplopoda	Arthropoda	Animalia	whole animal, 70% ethanol	NCSM		D. A. Hennen	2019
NAN0583	2	Male	Adult		Lee Reynolds	1977-10-20		Coweeta Hydrologic Station	Macon	North Carolina	USA		35.0598	-83.4302		Nannaria	austricola	Hoffman, 1950	Nannaria austricola	Xystodesmidae	Polydesmida	Diplopoda	Arthropoda	Animalia	whole animal, 70% ethanol	NCSM		D. A. Hennen	2019
NAN0586	1	Male	Adult		Lee Reynolds	1977-10-06		Coweeta Hydrologic Station	Macon	North Carolina	USA		35.0598	-83.4302		Nannaria	austricola	Hoffman, 1950	Nannaria austricola	Xystodesmidae	Polydesmida	Diplopoda	Arthropoda	Animalia	whole animal, 70% ethanol	NCSM		D. A. Hennen	2019
NAN0587	1	Male	Adult		Lee Reynolds	1977-10-27		Coweeta Hydrologic Station	Macon	North Carolina	USA		35.0598	-83.4302		Nannaria	austricola	Hoffman, 1950	Nannaria austricola	Xystodesmidae	Polydesmida	Diplopoda	Arthropoda	Animalia	whole animal, 70% ethanol	NCSM		D. A. Hennen	2019
NAN0595	2	Male	Adult		Lee Reynolds	1977-11-03		Coweeta Hydrologic Station	Macon	North Carolina	USA		35.0598	-83.4302		Nannaria	austricola	Hoffman, 1950	Nannaria austricola	Xystodesmidae	Polydesmida	Diplopoda	Arthropoda	Animalia	whole animal, 70% ethanol	NCSM		D. A. Hennen	2019
NAN0602	4	Male	Adult		Lee Reynolds	1977-10-13		Coweeta Hydrologic Station	Macon	North Carolina	USA		35.0598	-83.4302		Nannaria	austricola	Hoffman, 1950	Nannaria austricola	Xystodesmidae	Polydesmida	Diplopoda	Arthropoda	Animalia	whole animal, 70% ethanol	NCSM		D. A. Hennen	2019
NAN0623	2	1M, 1F	Adult		Lee Reynolds	1978-05-26		Coweeta Hydrologic Station	Macon	North Carolina	USA		35.0598	-83.4302		Nannaria	austricola	Hoffman, 1950	Nannaria austricola	Xystodesmidae	Polydesmida	Diplopoda	Arthropoda	Animalia	whole animal, 70% ethanol	NCSM		D. A. Hennen	2019
NAN0633	1	Male	Adult		Lee Reynolds	1978-04-28		Coweeta Hydrologic Station	Macon	North Carolina	USA		35.0598	-83.4302		Nannaria	austricola	Hoffman, 1950	Nannaria austricola	Xystodesmidae	Polydesmida	Diplopoda	Arthropoda	Animalia	whole animal, 70% ethanol	NCSM		D. A. Hennen	2019
	1	Male	Adult		R. L. Hoffman	1949-07-26		Highlands	Macon	North Carolina	USA		35.036	-83.191	2000	Nannaria	austricola	Hoffman, 1950	Nannaria austricola	Xystodesmidae	Polydesmida	Diplopoda	Arthropoda	Animalia	Ethanol	USNM	Entomology			holotype of Nannaria austricola
NAN0071	2	Female	Adult			1954-06-1/2		Highlands	Macon	North Carolina	USA		35.0525	-83.1969	4322	Nannaria	austricola	Hoffman, 1950	Nannaria austricola	Xystodesmidae	Polydesmida	Diplopoda	Arthropoda	Animalia	whole animal, 70% isopropanol	VMNH		D. A. Hennen	2019
NAN0072	4	3M, 1F	Adult		R. L. Hoffman	1958-07-09		5 miles NW of Highlands	Macon	North Carolina	USA		35.1038	-83.2594	5000	Nannaria	austricola	Hoffman, 1950	Nannaria austricola	Xystodesmidae	Polydesmida	Diplopoda	Arthropoda	Animalia	whole animal, 70% isopropanol	VMNH		D. A. Hennen	2019
NAN0073	1	Male	Adult								USA					Nannaria	austricola	Hoffman, 1950	Nannaria austricola	Xystodesmidae	Polydesmida	Diplopoda	Arthropoda	Animalia	whole animal, 70% isopropanol	VMNH		D. A. Hennen	2019
NAN0075	1	Female	Adult		R. L. Hoffman	1949-07-27		Glade Mtn.	Rabun	Georgia	USA		34.9966	-83.1341	5000	Nannaria	austricola	Hoffman, 1950	Nannaria austricola	Xystodesmidae	Polydesmida	Diplopoda	Arthropoda	Animalia	whole animal, 70% isopropanol	VMNH		D. A. Hennen	2019
NAN0076	2		Juvenile		A. Van Pelt	1962-07-16	Oak forest, 3900'	Highlands, Bowery Road.	Macon	North Carolina	USA		35.0571	-83.1705	3000	Nannaria	austricola	Hoffman, 1950	Nannaria austricola	Xystodesmidae	Polydesmida	Diplopoda	Arthropoda	Animalia	whole animal, 70% isopropanol	VMNH		D. A. Hennen	2019
NAN0291	12	5M, 7F	Adult		J. Laerm, et al	1994-04-17/05-28		Coweeta Hydro. Lab. Ball Creek Cove. 4300'	Macon	North Carolina	USA	1311	35.0595	-83.4288	2000	Nannaria	austricola	Hoffman, 1950	Nannaria austricola	Xystodesmidae	Polydesmida	Diplopoda	Arthropoda	Animalia	whole animal, 70% isopropanol	VMNH		D. A. Hennen	2019
NAN0311	1	Male	Adult		J. Laerm, et al	1994-04-17/07-23		Coweeta Hydro. Lab. Drymans Fork Cove, 4300'	Macon	North Carolina	USA	1311	35.0433	-83.4275	3000	Nannaria	austricola	Hoffman, 1950	Nannaria austricola	Xystodesmidae	Polydesmida	Diplopoda	Arthropoda	Animalia	whole animal, 70% isopropanol	VMNH		D. A. Hennen	2019
NAN0312	4	Male	Adult		J. Laerm, et al	1994-04-17/05-28		Coweeta Hydro. Lab. Coldspring Gap 3900'	Macon	North Carolina	USA	1189	35.0214	-83.4482	1000	Nannaria	austricola	Hoffman, 1950	Nannaria austricola	Xystodesmidae	Polydesmida	Diplopoda	Arthropoda	Animalia	whole animal, 70% isopropanol	VMNH		D. A. Hennen	2019
NAN0314	1	Male	Adult		J. Laerm, et al	1995-06-16		Nr. Wine Spring Cr., control-C3	Macon	North Carolina	USA		35.1921	-83.6394	5000	Nannaria	austricola	Hoffman, 1950	Nannaria austricola	Xystodesmidae	Polydesmida	Diplopoda	Arthropoda	Animalia	whole animal, 70% isopropanol	VMNH		D. A. Hennen	2019
SPC000352	1	Male	Adult	TABC-001-2004	ECU TABC	2004-09-24	leaf litter in deciduous forest	Nantahala Mtns, Coweeta Hydrologic Lab, Watershed 2	Macon	North Carolina	USA	690	35.0633	-83.4368		Nannaria	austricola	Hoffman, 1950	Nannaria austricola	Xystodesmidae	Polydesmida	Diplopoda	Arthropoda	Animalia	whole animal, 70% isopropanol	VPI	VTEC	J. C. Means	2017
SPC000353	1	Female	Adult	TABC-001-2004	ECU TABC	2004-09-24	leaf litter in deciduous forest	Nantahala Mtns, Coweeta Hydrologic Lab, Watershed 2	Macon	North Carolina	USA	690	35.0633	-83.4368		Nannaria	austricola	Hoffman, 1950	Nannaria austricola	Xystodesmidae	Polydesmida	Diplopoda	Arthropoda	Animalia	whole animal, 70% isopropanol	VPI	VTEC	D. A. Hennen	2017
NAN0086	1		Adult		VMNH survey	1997-10-05		Buffalo Mtn. 3500 feet	Floyd	Virginia	USA	1067	36.7869	-80.4509	3000	Nannaria	cymontana	Hennen, Means, & Marek, 2021	Nannaria cymontana	Xystodesmidae	Polydesmida	Diplopoda	Arthropoda	Animalia	whole animal, 70% isopropanol	VMNH		D. A. Hennen	2019
NAN0277	5		Adult		L. Hubricht	1950-10-15		Pinnacles of Dan	Patrick	Virginia	USA		36.6738	-80.4388	1807	Nannaria	cymontana	Hennen, Means, & Marek, 2021	Nannaria cymontana	Xystodesmidae	Polydesmida	Diplopoda	Arthropoda	Animalia	whole animal, 70% isopropanol	VMNH		D. A. Hennen	2019
NAN0278	4		Adult		R. L. Hoffman	1983-05-20	in rhododendron thicket	along Laurel Creek, MP 174.5, Blue Ridge Parkway	Patrick	Virginia	USA		36.7676	-80.4062	3000	Nannaria	cymontana	Hennen, Means, & Marek, 2021	Nannaria cymontana	Xystodesmidae	Polydesmida	Diplopoda	Arthropoda	Animalia	whole animal, 70% isopropanol	VMNH		D. A. Hennen	2019
NAN0279	4	Male	Adult		R. L. Hoffman	1947-07-03		Rocky Knob Park	Floyd	Virginia	USA		36.8195	-80.3422	3000	Nannaria	cymontana	Hennen, Means, & Marek, 2021	Nannaria cymontana	Xystodesmidae	Polydesmida	Diplopoda	Arthropoda	Animalia	whole animal, 70% isopropanol	VMNH		D. A. Hennen	2019	paratype of Nannaria cymontana
NAN0280	2		Adult		R. L. Hoffman	1972-04-22		Below Townes Dam, Pinnacles of Dan	Patrick	Virginia	USA		36.6859	-80.4308	3000	Nannaria	cymontana	Hennen, Means, & Marek, 2021	Nannaria cymontana	Xystodesmidae	Polydesmida	Diplopoda	Arthropoda	Animalia	whole animal, 70% isopropanol	VMNH		D. A. Hennen	2019
NAN0281	1	Male	Adult		VMNH survey	1992-08-19/10-01		Buffalo Mountain, pitfall site on north slope, ca. 3500 ft.	Floyd	Virginia	USA	1067	36.7958	-80.4772	3000	Nannaria	cymontana	Hennen, Means, & Marek, 2021	Nannaria cymontana	Xystodesmidae	Polydesmida	Diplopoda	Arthropoda	Animalia	whole animal, 70% isopropanol	VMNH		D. A. Hennen	2019
NAN0282	1	Male	Adult		R. L. Hoffman	1958-10-24		Buffalo Mtn. 3500'	Floyd	Virginia	USA	1067	36.7958	-80.4772	3000	Nannaria	cymontana	Hennen, Means, & Marek, 2021	Nannaria cymontana	Xystodesmidae	Polydesmida	Diplopoda	Arthropoda	Animalia	whole animal, 70% isopropanol	VMNH		D. A. Hennen	2019
NAN0283	1	Male	Adult		J. M. Anderson, R. L. Hoffman	1990-06-17		Willis Ridge, w of Floyd, Rt. 892	Floyd	Virginia	USA		36.9328	-80.4046	3000	Nannaria	cymontana	Hennen, Means, & Marek, 2021	Nannaria cymontana	Xystodesmidae	Polydesmida	Diplopoda	Arthropoda	Animalia	whole animal, 70% isopropanol	VMNH		D. A. Hennen	2019
NAN0284	1	Male	Adult		R. L. Hoffman	1982-09-05		Willis Ridge, 3000 ft., ca. 4 mi. west of Floyd CH	Floyd	Virginia	USA	914	36.9328	-80.4046	3000	Nannaria	cymontana	Hennen, Means, & Marek, 2021	Nannaria cymontana	Xystodesmidae	Polydesmida	Diplopoda	Arthropoda	Animalia	whole animal, 70% isopropanol	VMNH		D. A. Hennen	2019
NAN0285	1	Male	Adult		J. M. Anderson	1995-06-03		Felker's property Rt 726	Floyd	Virginia	USA		36.8008	-80.3988	10000	Nannaria	cymontana	Hennen, Means, & Marek, 2021	Nannaria cymontana	Xystodesmidae	Polydesmida	Diplopoda	Arthropoda	Animalia	whole animal, 70% isopropanol	VMNH		D. A. Hennen	2019
NAN0286	1		Adult		L. Hubricht	1952-11-16		1.5 miles NW of Patrick Springs	Patrick	Virginia	USA		36.6571	-80.2142	3000	Nannaria	cymontana	Hennen, Means, & Marek, 2021	Nannaria cymontana	Xystodesmidae	Polydesmida	Diplopoda	Arthropoda	Animalia	whole animal, 70% isopropanol	VMNH		D. A. Hennen	2019
NAN0287	1	Male	Adult		R. L. Hoffman	1976-06-06		Mile 176, Blue Ridge Parkway	Floyd	Virginia	USA		36.7501	-80.4047	3000	Nannaria	cymontana	Hennen, Means, & Marek, 2021	Nannaria cymontana	Xystodesmidae	Polydesmida	Diplopoda	Arthropoda	Animalia	whole animal, 70% isopropanol	VMNH		D. A. Hennen	2019
NAN0288	3		Adult		R. L. Hoffman	1974-10-15		2 mi. SW of Copper Valley	Floyd	Virginia	USA		36.9703	-80.5426	5000	Nannaria	cymontana	Hennen, Means, & Marek, 2021	Nannaria cymontana	Xystodesmidae	Polydesmida	Diplopoda	Arthropoda	Animalia	whole animal, 70% isopropanol	VMNH		D. A. Hennen	2019
NAN0289	1		Adult		R. L. Hoffman	1957-04-19		Pinnacles of Dan, 4 miles SW of Vesta	Patrick	Virginia	USA		36.6756	-80.4092	5000	Nannaria	cymontana	Hennen, Means, & Marek, 2021	Nannaria cymontana	Xystodesmidae	Polydesmida	Diplopoda	Arthropoda	Animalia	whole animal, 70% isopropanol	VMNH		D. A. Hennen	2019
NAN0290	2		Adult		S. M. Roble, R. L. Hoffman	2007-10-15		Chestnut Creek Natural Area Preserve, off Rt. 771, 4 km SE of Willis	Floyd	Virginia	USA		36.8373	-80.4421	4000	Nannaria	cymontana	Hennen, Means, & Marek, 2021	Nannaria cymontana	Xystodesmidae	Polydesmida	Diplopoda	Arthropoda	Animalia	whole animal, 70% isopropanol	VMNH		D. A. Hennen	2019
NAN0303	3	Male	Adult		R. L. Hoffman	1957-03-01		Bradshaw Creek, ca. 5 miles N of LaFayette	Roanoke	Virginia	USA		37.2991	-80.2238	5000	Nannaria	cymontana	Hennen, Means, & Marek, 2021	Nannaria cymontana	Xystodesmidae	Polydesmida	Diplopoda	Arthropoda	Animalia	whole animal, 70% isopropanol	VMNH		D. A. Hennen	2019
NAN0304	1	Male	Adult		R. L. Hoffman	1990-05-06		Trail to Bottom Creek at end of VA. Rt 637	Montgomery	Virginia	USA		37.1161	-80.2051	1000	Nannaria	cymontana	Hennen, Means, & Marek, 2021	Nannaria cymontana	Xystodesmidae	Polydesmida	Diplopoda	Arthropoda	Animalia	whole animal, 70% isopropanol	VMNH		D. A. Hennen	2019
NAN0305	4	3M, 1F	Adult		R. L. Hoffman	1956-10-15		Poor Mtn.	Roanoke	Virginia	USA		37.1975	-80.1525	2000	Nannaria	cymontana	Hennen, Means, & Marek, 2021	Nannaria cymontana	Xystodesmidae	Polydesmida	Diplopoda	Arthropoda	Animalia	whole animal, 70% isopropanol	VMNH		D. A. Hennen	2019
MPE00057	1	Female	Adult	EAF-2014-004	P. E. Marek, E. Francis, J. C. Means	2014-06-24	ex rhododendron, oak, maple, beneath decaying leaves	Blue Ridge Parkway mile post 174.3, private gravel drive crossing Laurel Creek	Floyd	Virginia	USA	916	36.7716	-80.4047		Nannaria	cymontana	Hennen, Means, & Marek, 2021	Nannaria cymontana	Xystodesmidae	Polydesmida	Diplopoda	Arthropoda	Animalia	whole animal, 70% isopropanol	VPI	VTEC	D. A. Hennen	2017
MPE00060	1	Female	Adult	EAF-2014-004	P. E. Marek, E. Francis, J. C. Means	2014-06-24	ex rhododendron, oak, maple, beneath decaying leaves	Blue Ridge Parkway mile post 174.3, private gravel drive crossing Laurel Creek	Floyd	Virginia	USA	916	36.7716	-80.4047		Nannaria	cymontana	Hennen, Means, & Marek, 2021	Nannaria cymontana	Xystodesmidae	Polydesmida	Diplopoda	Arthropoda	Animalia	whole animal, 70% isopropanol	VPI	VTEC	D. A. Hennen	2017
MPE00071	1	Male	Adult	EAF-2014-004	E. Francis, P. E. Marek	2014-06-24	ex. rhododendron, oak, maple	Blue Ridge Pkwy. 174.3, crossing at Laurel Creek	Floyd	Virginia	USA	910	36.7716	-80.4047		Nannaria	cymontana	Hennen, Means, & Marek, 2021	Nannaria cymontana	Xystodesmidae	Polydesmida	Diplopoda	Arthropoda	Animalia	whole animal, 70% isopropanol	VPI	VTEC	J. C. Means	2015
MPE00200	1	Male	Adult	JCM-2014-019	J. C. Means	2014-09-14	ex rhododendron, oak, maple, sassafras	Blacksnake Meadery, bottomland near creek at entrance	Carroll	Virginia	USA		36.776	-80.5446		Nannaria	cymontana	Hennen, Means, & Marek, 2021	Nannaria cymontana	Xystodesmidae	Polydesmida	Diplopoda	Arthropoda	Animalia	whole animal, 100% ethanol	VPI	VTEC	J. C. Means	2017
MPE00205	1	Male	Adult	JCM-2014-019	J. C. Means	2014-09-14	ex rhododendron, oak, maple, sassafras	Blacksnake Meadery, bottomland near creek at entrance	Carroll	Virginia	USA		36.776	-80.5446		Nannaria	cymontana	Hennen, Means, & Marek, 2021	Nannaria cymontana	Xystodesmidae	Polydesmida	Diplopoda	Arthropoda	Animalia	whole animal, 70% isopropanol	VPI	VTEC	J. C. Means	2015
MPE00206	1	Female	Adult	JCM-2014-019	J. C. Means	2014-09-14	ex rhododendron, oak, maple, sassafras	Blacksnake Meadery, bottomland near creek at entrance	Carroll	Virginia	USA		36.776	-80.5446		Nannaria	cymontana	Hennen, Means, & Marek, 2021	Nannaria cymontana	Xystodesmidae	Polydesmida	Diplopoda	Arthropoda	Animalia	whole animal, 70% isopropanol	VPI	VTEC	D. A. Hennen	2017
MPE00207	1	Female	Adult	JCM-2014-019	J. C. Means	2014-09-14	ex rhododendron, oak, maple, sassafras	Blacksnake Meadery, bottomland near creek at entrance	Carroll	Virginia	USA		36.776	-80.5446		Nannaria	cymontana	Hennen, Means, & Marek, 2021	Nannaria cymontana	Xystodesmidae	Polydesmida	Diplopoda	Arthropoda	Animalia	whole animal, 70% isopropanol	VPI	VTEC	D. A. Hennen	2017
MPE00209	1	Male	Adult	JCM-2014-019	J. C. Means	2014-09-14	ex rhododendron, oak, maple, sassafras	Blacksnake Meadery, bottomland near creek at entrance	Carroll	Virginia	USA		36.776	-80.5446		Nannaria	cymontana	Hennen, Means, & Marek, 2021	Nannaria cymontana	Xystodesmidae	Polydesmida	Diplopoda	Arthropoda	Animalia	whole animal, 70% isopropanol	VPI	VTEC	J. C. Means	2015
MPE00218	1	Male	Adult	JCM-2014-019	J. C. Means	2014-09-14	ex rhododendron, oak, maple, sassafras	Blacksnake Meadery, bottomland near creek at entrance	Carroll	Virginia	USA		36.776	-80.5446		Nannaria	cymontana	Hennen, Means, & Marek, 2021	Nannaria cymontana	Xystodesmidae	Polydesmida	Diplopoda	Arthropoda	Animalia	whole animal, 70% isopropanol	VPI	VTEC	J. C. Means	2015
MPE00220	1	Male	Adult	JCM-2014-019	J. C. Means	2014-09-14	ex rhododendron, oak, maple, sassafras	Blacksnake Meadery, bottomland near creek at entrance	Carroll	Virginia	USA		36.776	-80.5446		Nannaria	cymontana	Hennen, Means, & Marek, 2021	Nannaria cymontana	Xystodesmidae	Polydesmida	Diplopoda	Arthropoda	Animalia	whole animal, 70% isopropanol	VPI	VTEC	J. C. Means	2015
MPE00234	1	Male	Adult	JCM-2014-024	J. C. Means	2014-10-17	ex maple, pine	Riner: in wetland below lake	Montgomery	Virginia	USA	773	36.9662	-80.4179		Nannaria	cymontana	Hennen, Means, & Marek, 2021	Nannaria cymontana	Xystodesmidae	Polydesmida	Diplopoda	Arthropoda	Animalia	whole animal, 70% isopropanol	VPI	VTEC	J. C. Means	2015
MPE00243	1	Male	Adult	JCM-2014-024	J. C. Means	2014-10-17	ex maple, pine	Riner: in wetland below lake	Montgomery	Virginia	USA	773	36.9662	-80.4179		Nannaria	cymontana	Hennen, Means, & Marek, 2021	Nannaria cymontana	Xystodesmidae	Polydesmida	Diplopoda	Arthropoda	Animalia	whole animal, 70% isopropanol	VPI	VTEC	J. C. Means	2015
MPE00245	1	Male	Adult	JCM-2014-024	J. C. Means	2014-10-17	ex. maple, pine	Riner: in wetland below lake	Montgomery	Virginia	USA	773	36.9662	-80.4179	2	Nannaria	cymontana	Hennen, Means, & Marek, 2021	Nannaria cymontana	Xystodesmidae	Polydesmida	Diplopoda	Arthropoda	Animalia	whole animal, 70% isopropanol	VPI	VTEC	J. C. Means	2015
MPE00450	1	Male	Adult	JCM-2015-024	J. C. Means, P. E. Marek, A. Chazal, P. L. Shorter	2015-05-26	ex oak, maple, choke cherry, rhododendron	hardwood opening in rhododendron forest off Blue Ridge Pkwy. South of Mabry Mill	Floyd	Virginia	USA	923	36.7448	-80.3994	2	Nannaria	cymontana	Hennen, Means, & Marek, 2021	Nannaria cymontana	Xystodesmidae	Polydesmida	Diplopoda	Arthropoda	Animalia	whole animal, 70% isopropanol	VPI	VTEC	J. C. Means	2015
MPE00452	1	Female	Adult	JCM-2015-023	J. C. Means, P. E. Marek, A. Chazal, P. L. Shorter	2015-05-26	ex oak, maple, tulip poplar, rhododendron	clear area near rhododendron forest, off Buffalo Mtn. Road intersection with Blue Ridge Pkwy	Floyd	Virginia	USA	912	36.7724	-80.4054	3	Nannaria	cymontana	Hennen, Means, & Marek, 2021	Nannaria cymontana	Xystodesmidae	Polydesmida	Diplopoda	Arthropoda	Animalia	whole animal, 70% isopropanol	VPI	VTEC	J. C. Means	2015
MPE00460	1	Male	Adult	JCM-2015-025-n4	J. C. Means, A. Chazal	2015-05-27	ex lots of ground cover, ferns, yam, witch-hazel, oak, magnolia, maple	bottomland in Rocky Knob Rec. Area off path by creek just after is crosses	Floyd	Virginia	USA	830	36.7856	-80.3726	2	Nannaria	cymontana	Hennen, Means, & Marek, 2021	Nannaria cymontana	Xystodesmidae	Polydesmida	Diplopoda	Arthropoda	Animalia	whole animal, 70% isopropanol	VPI	VTEC	J. C. Means	2015	holotype of Nannaria cymontana
MPE00476	1	Male	Adult	JCM-2015-024-n5	J. C. Means, A. Chazal	2015-05-27	ex pine on upland dry pine hill	2 km north of Mabry Mill on Blue Ridge Parkway	Floyd	Virginia	USA	913	36.7678	-80.4049	2	Nannaria	cymontana	Hennen, Means, & Marek, 2021	Nannaria cymontana	Xystodesmidae	Polydesmida	Diplopoda	Arthropoda	Animalia	whole animal, 70% isopropanol	VPI	VTEC	J. C. Means	2015
MPE00488	1	Male	Adult	JCM-2015-024-n3	J. C. Means	2015-05-27	Lots of ground cover, maidenhair ferns, Smilax, blackberry, poison ivy, may apple, virginia creeper. 12:08.	0.8 km SW Mabry Mill, down in gully by rhododendron and spring	Floyd	Virginia	USA	961	36.7437	-80.4097	4	Nannaria	cymontana	Hennen, Means, & Marek, 2021	Nannaria cymontana	Xystodesmidae	Polydesmida	Diplopoda	Arthropoda	Animalia	whole animal, 70% isopropanol	VPI	VTEC	J. C. Means	2015
MPE00720	1	Male	Adult	JCM-2015-035	J. C. Means, P. L. Shorter	2015-06-30	ex rhododendron, beech, maple, ferns, lots of ground cover	3.3 km NNE Mabry Mill, right side of gravel road off Blue Ridge Pkwy. in a marshy area between two streams	Floyd	Virginia	USA	937	36.7796	-80.3984	3	Nannaria	cymontana	Hennen, Means, & Marek, 2021	Nannaria cymontana	Xystodesmidae	Polydesmida	Diplopoda	Arthropoda	Animalia	whole animal, 70% isopropanol	VPI	VTEC	J. C. Means	2015
MPE00822	1	Male	Adult	KPL-2015-001	J. C. Means, P. E. Marek, K. Lawler, P. L. Shorter, V. Wong	2015-09-18	ex lots of undergrowth, chestnut oak	on hill edge by side of road across from Rocky Knob Picnic Area	Floyd	Virginia	USA	970	36.8132	-80.3495	3	Nannaria	cymontana	Hennen, Means, & Marek, 2021	Nannaria cymontana	Xystodesmidae	Polydesmida	Diplopoda	Arthropoda	Animalia	whole animal, 70% isopropanol	VPI	VTEC	J. C. Means	2015	paratype of Nannaria cymontana
MPE00826	1	Male	Adult	JCM-2015-051	J. C. Means, P. E. Marek	2015-09-19		Rocky Knob Recreation Area	Floyd	Virginia	USA		36.7848	-80.3733		Nannaria	cymontana	Hennen, Means, & Marek, 2021	Nannaria cymontana	Xystodesmidae	Polydesmida	Diplopoda	Arthropoda	Animalia	whole animal, 70% isopropanol	VPI	VTEC	D. A. Hennen	2017
MPE00828	1	Male	Adult	JCM-2015-052	J. C. Means, P. E. Marek	2015-09-21	ex oak, maple	Rock Castle Creek, Rock Castle Gorge Trail, Rocky Knob Recreation Center	Patrick	Virginia	USA	839	36.7858	-80.3717	7	Nannaria	cymontana	Hennen, Means, & Marek, 2021	Nannaria cymontana	Xystodesmidae	Polydesmida	Diplopoda	Arthropoda	Animalia	whole animal, 70% isopropanol	VPI	VTEC	J. C. Means	2015
MPE00829	1	Male	Adult	JCM-2015-052	J. C. Means, P. E. Marek	2015-09-21	ex oak, maple	Rock Castle Creek, Rock Castle Gorge Trail, Rocky Knob Recreation Center	Patrick	Virginia	USA	839	36.7858	-80.3717	7	Nannaria	cymontana	Hennen, Means, & Marek, 2021	Nannaria cymontana	Xystodesmidae	Polydesmida	Diplopoda	Arthropoda	Animalia	whole animal, 70% isopropanol	VPI	VTEC	J. C. Means	2015
MPE00831	1	Male	Adult	JCM-2015-052	J. C. Means, P. E. Marek	2015-09-21	ex oak, maple	Rock Castle Creek, Rock Castle Gorge Trail, Rocky Knob Recreation Center	Patrick	Virginia	USA	839	36.7858	-80.3717	7	Nannaria	cymontana	Hennen, Means, & Marek, 2021	Nannaria cymontana	Xystodesmidae	Polydesmida	Diplopoda	Arthropoda	Animalia	whole animal, 70% isopropanol	VPI	VTEC	J. C. Means	2015
MPE02059	1	Male	Adult	JCM-2016-044	D. A. Hennen	2016-06-05	Woods, mix of pine, oak, maple, moist litter	Pinnacles of Dan area, top of gated road leading to Townes Reservoir, Lower Dam Rd., SW of Meadows of Dan	Patrick	Virginia	USA	842	36.6866	-80.4415	5	Nannaria	cymontana	Hennen, Means, & Marek, 2021	Nannaria cymontana	Xystodesmidae	Polydesmida	Diplopoda	Arthropoda	Animalia	whole animal, 70% isopropanol	VPI	VTEC	J. C. Means	2016
MPE02495	1	Male	Adult	JCM-2017-022	J. C. Means, P. L. Shorter	2017-04-26	Rhododendron gully by stream, oak, maple, pine. 3 PM.	Side of road & gully off Blue Ridge Parkway, Poor Mountain view pull off	Roanoke	Virginia	USA	899	37.1369	-80.1108		Nannaria	cymontana	Hennen, Means, & Marek, 2021	Nannaria cymontana	Xystodesmidae	Polydesmida	Diplopoda	Arthropoda	Animalia	whole animal, 70% isopropanol	VPI	VTEC	J. C. Means	2017
MPE02504	1	Female	Adult	JCM-2017-019	J. C. Means, P. L. Shorter	2017-04-26	Rhododendron gully with some oak, paper birch, maple. 12 PM.	3.5 km NNE Mabry Mill, gully behind farm off Blue Ridge Parkway, on small island in creek	Floyd	Virginia	USA	945	36.7825	-80.3997		Nannaria	cymontana	Hennen, Means, & Marek, 2021	Nannaria cymontana	Xystodesmidae	Polydesmida	Diplopoda	Arthropoda	Animalia	whole animal, 70% isopropanol	VPI	VTEC	J. C. Means	2017
MPE02513	1	Male	Adult	JCM-2017-019	J. C. Means, P. L. Shorter	2017-04-26	Rhododendron gully with some oak, paper birch, maple. 12 PM.	3.5 km NNE Mabry Mill, gully behind farm off Blue Ridge Parkway, on small island in creek	Floyd	Virginia	USA	945	36.7825	-80.3997		Nannaria	cymontana	Hennen, Means, & Marek, 2021	Nannaria cymontana	Xystodesmidae	Polydesmida	Diplopoda	Arthropoda	Animalia	whole animal, 70% isopropanol	VPI	VTEC	J. C. Means	2017
MPE02514	1	Male	Adult	JCM-2017-019	J. C. Means, P. L. Shorter	2017-04-26	Rhododendron gully with some oak, paper birch, maple. 12 PM.	3.5 km NNE Mabry Mill, gully behind farm off Blue Ridge Parkway, on small island in creek	Floyd	Virginia	USA	945	36.7825	-80.3997		Nannaria	cymontana	Hennen, Means, & Marek, 2021	Nannaria cymontana	Xystodesmidae	Polydesmida	Diplopoda	Arthropoda	Animalia	whole animal, 70% isopropanol	VPI	VTEC	J. C. Means	2017
MPE02524	1	Male	Adult	JCM-2017-020	J. C. Means, P. L. Shorter	2017-04-26	Rhododendron, oak, paper birch, maple. 1 PM.	3.7 km NNE Mabry Mill, oak clearing by rhododendron dominated stream	Floyd	Virginia	USA	975	36.7836	-80.4		Nannaria	cymontana	Hennen, Means, & Marek, 2021	Nannaria cymontana	Xystodesmidae	Polydesmida	Diplopoda	Arthropoda	Animalia	whole animal, 70% isopropanol	VPI	VTEC	J. C. Means	2017
MPE02535	1	Female	Adult	JCM-2017-022	J. C. Means, P. L. Shorter	2017-04-26	Rhododendron gully by stream, oak, maple, pine. 3 PM.	Side of road & gully off Blue Ridge Parkway, Poor Mountain view pull off	Roanoke	Virginia	USA	899	37.1369	-80.1108		Nannaria	cymontana	Hennen, Means, & Marek, 2021	Nannaria cymontana	Xystodesmidae	Polydesmida	Diplopoda	Arthropoda	Animalia	whole animal, 70% isopropanol	VPI	VTEC	J. C. Means	2017
MPE02536	1	Female	Adult	JCM-2017-022	J. C. Means, P. L. Shorter	2017-04-26	Rhododendron gully by stream, oak, maple, pine. 3 PM.	Side of road & gully off Blue Ridge Parkway, Poor Mountain view pull off	Roanoke	Virginia	USA	899	37.1369	-80.1108		Nannaria	cymontana	Hennen, Means, & Marek, 2021	Nannaria cymontana	Xystodesmidae	Polydesmida	Diplopoda	Arthropoda	Animalia	whole animal, 70% isopropanol	VPI	VTEC	J. C. Means	2017
MPE02542	1	Male	Adult	JCM-2017-024	J. C. Means, P. L. Shorter	2017-04-26	Rhododendron, oak, maple, skunk cabbage. 7 PM.	Rhododendron/oak forest behind Mabry Mill off Blue Ridge Parkway	Floyd	Virginia	USA	869	36.7505	-80.405		Nannaria	cymontana	Hennen, Means, & Marek, 2021	Nannaria cymontana	Xystodesmidae	Polydesmida	Diplopoda	Arthropoda	Animalia	whole animal, 70% isopropanol	VPI	VTEC	J. C. Means	2017
MPE02628	1	Male	Adult	JCM-2017-034	J. C. Means, P. L. Shorter	2017-05-04	In leaves within pile of oak branches by stream. 3 PM.	3.5 km NNE Mabry Mill, slight clearing by rhododendron cove on Laurel Creek by Blue Ridge Parkway	Floyd	Virginia	USA	918	36.7805	-80.395		Nannaria	cymontana	Hennen, Means, & Marek, 2021	Nannaria cymontana	Xystodesmidae	Polydesmida	Diplopoda	Arthropoda	Animalia	whole animal, 70% isopropanol	VPI	VTEC	J. C. Means	2017
MPE03670	1	Male	Adult	JCM-2017-019	J. C. Means, P. L. Shorter	2017-04-26	Rhododendron gully w/ some oak, paper birch, maple	Gully behind farm off BRP, on small island in creek	Floyd	Virginia	USA	945	36.7825	-80.3997		Nannaria	cymontana	Hennen, Means, & Marek, 2021	Nannaria cymontana	Xystodesmidae	Polydesmida	Diplopoda	Arthropoda	Animalia	whole animal, 100% ethanol	VPI	VTEC	J. C. Means	2017
MPE03707	1	Male	Adult	JCM-2015-051	J. C. Means, P. E. Marek	2015-09-19		Rocky Knob Recreation Area	Floyd	Virginia	USA		36.7848	-80.3733		Nannaria	cymontana	Hennen, Means, & Marek, 2021	Nannaria cymontana	Xystodesmidae	Polydesmida	Diplopoda	Arthropoda	Animalia	whole animal, 100% ethanol	VPI	VTEC	D. A. Hennen	2017
NAN0460	2	1M, 1F	Adult		R. M. Shelley	1981-08-03		4 miles N Pembroke, Cascades Recreation Area, Jefferson National Forest	Giles	Virginia	USA		37.3535	-80.5994		Nannaria	ericacea	Hoffman, 1949	Nannaria ericacea	Xystodesmidae	Polydesmida	Diplopoda	Arthropoda	Animalia	whole animal, 70% ethanol	NCSM		D. A. Hennen	2019
NAN0465	Many		Adult		R. M. Shelley	1988-09-13		Douthat State Park	Bath	Virginia	USA		37.8967	-79.8022		Nannaria	ericacea	Hoffman, 1949	Nannaria ericacea	Xystodesmidae	Polydesmida	Diplopoda	Arthropoda	Animalia	whole animal, 70% ethanol	NCSM		D. A. Hennen	2019
	1	Male	Adult			1947-04-13		3 mi NW of Clifton Forge	Alleghany	Virginia	USA		37.858	-79.864	1000	Nannaria	ericacea	Hoffman, 1949	Nannaria ericacea	Xystodesmidae	Polydesmida	Diplopoda	Arthropoda	Animalia	Ethanol	USNM	Entomology			holotype of Nannaria ericacea
NAN0366	1		Adult		R. L. Hoffman	1948-06-01		McGraw's Gap, 3 miles NW of Clifton Forge	Alleghany	Virginia	USA		37.858	-79.864	1000	Nannaria	ericacea	Hoffman, 1949	Nannaria ericacea	Xystodesmidae	Polydesmida	Diplopoda	Arthropoda	Animalia	whole animal, 70% isopropanol	VMNH		D. A. Hennen	2019
NAN0367	1		Adult		R. L. Hoffman	1947-04-27		McGraw's Gap, 3 miles NW of Clifton Forge	Alleghany	Virginia	USA		37.858	-79.864	1000	Nannaria	ericacea	Hoffman, 1949	Nannaria ericacea	Xystodesmidae	Polydesmida	Diplopoda	Arthropoda	Animalia	whole animal, 70% isopropanol	VMNH		D. A. Hennen	2019
NAN0431	2		Adult		R. L. Hoffman	1960-11-28		Brush Mtn. nr. Blacksburg	Montgomery	Virginia	USA		37.2822	-80.465	5000	Nannaria	ericacea	Hoffman, 1949	Nannaria ericacea	Xystodesmidae	Polydesmida	Diplopoda	Arthropoda	Animalia	whole animal, 70% isopropanol	VMNH		D. A. Hennen	2019
NAN0432	2		Adult		S. Garriock	1998-05-08		RAAP - Radford, 30 m E of RDAISA bldg.	Montgomery	Virginia	USA		37.1859	-80.5366	3000	Nannaria	ericacea	Hoffman, 1949	Nannaria ericacea	Xystodesmidae	Polydesmida	Diplopoda	Arthropoda	Animalia	whole animal, 70% isopropanol	VMNH		D. A. Hennen	2019
NAN0434	2		Adult		R. L. Hoffman	1957-09-26		Blacksburg	Montgomery	Virginia	USA		37.221	-80.4162	500	Nannaria	ericacea	Hoffman, 1949	Nannaria ericacea	Xystodesmidae	Polydesmida	Diplopoda	Arthropoda	Animalia	whole animal, 70% isopropanol	VMNH		D. A. Hennen	2019
NAN0435	1		Adult		R. L. Hoffman	1956-10-28		Blacksburg	Montgomery	Virginia	USA		37.221	-80.4162	500	Nannaria	ericacea	Hoffman, 1949	Nannaria ericacea	Xystodesmidae	Polydesmida	Diplopoda	Arthropoda	Animalia	whole animal, 70% isopropanol	VMNH		D. A. Hennen	2019
NAN0436	1		Adult		M. W. Donahue, R. S. Hocan	1996-08-22/09-21		Roaring Run DF site, ca. 7 mi. NW Eagle Rock	Botetourt	Virginia	USA		37.7079	-79.8933	2000	Nannaria	ericacea	Hoffman, 1949	Nannaria ericacea	Xystodesmidae	Polydesmida	Diplopoda	Arthropoda	Animalia	whole animal, 70% isopropanol	VMNH		D. A. Hennen	2019
NAN0437	1		Adult			1965-04-07			Roanoke	Virginia	USA		37.28	-80.05		Nannaria	ericacea	Hoffman, 1949	Nannaria ericacea	Xystodesmidae	Polydesmida	Diplopoda	Arthropoda	Animalia	whole animal, 70% isopropanol	VMNH		D. A. Hennen	2019
NAN0438	1		Adult		M. W. Donahue, R. S. Hocan	1996-09-22/10-26		Roaring Run DF site, ca. 7 mi. NW Eagle Rock	Botetourt	Virginia	USA		37.7079	-79.8933	2000	Nannaria	ericacea	Hoffman, 1949	Nannaria ericacea	Xystodesmidae	Polydesmida	Diplopoda	Arthropoda	Animalia	whole animal, 70% isopropanol	VMNH		D. A. Hennen	2019
NAN0439	1		Adult		R. L. Hoffman	1964-04-09		Along Rt. 624, 4.5 miles SW of Catawba	Roanoke	Virginia	USA		37.3512	-80.1737	1000	Nannaria	ericacea	Hoffman, 1949	Nannaria ericacea	Xystodesmidae	Polydesmida	Diplopoda	Arthropoda	Animalia	whole animal, 70% isopropanol	VMNH		D. A. Hennen	2019
NAN0440	1	Female	Adult		R. L. Hoffman	1957-04-20		Dry Run, 5 mi. NE of Blacksburg	Montgomery	Virginia	USA		37.2792	-80.3143	2000	Nannaria	ericacea	Hoffman, 1949	Nannaria ericacea	Xystodesmidae	Polydesmida	Diplopoda	Arthropoda	Animalia	whole animal, 70% isopropanol	VMNH		D. A. Hennen	2019
NAN0441	1	Male	Adult		R. L. Hoffman	1954-01-02		Pott's Mtn. Pond 3600'	Alleghany	Virginia	USA	1097	37.602	-80.1385	5000	Nannaria	ericacea	Hoffman, 1949	Nannaria ericacea	Xystodesmidae	Polydesmida	Diplopoda	Arthropoda	Animalia	whole animal, 70% isopropanol	VMNH		D. A. Hennen	2019
NAN0442	2		Adult		R. L. Hoffman	1957-10-26		Blacksburg	Montgomery	Virginia	USA		37.221	-80.4162	500	Nannaria	ericacea	Hoffman, 1949	Nannaria ericacea	Xystodesmidae	Polydesmida	Diplopoda	Arthropoda	Animalia	whole animal, 70% isopropanol	VMNH		D. A. Hennen	2019
NAN0443	1		Adult		R. L. Hoffman et fils	1976-04-20		West side Johns Creek Mountain near Maggie	Craig	Virginia	USA		37.3982	-80.3865	5000	Nannaria	ericacea	Hoffman, 1949	Nannaria ericacea	Xystodesmidae	Polydesmida	Diplopoda	Arthropoda	Animalia	whole animal, 70% isopropanol	VMNH		D. A. Hennen	2019
NAN0444	1		Adult		R. L. Hoffman	1964-04-11		1 mi. NE of Vicker Station	Montgomery	Virginia	USA		37.1738	-80.4751	4000	Nannaria	ericacea	Hoffman, 1949	Nannaria ericacea	Xystodesmidae	Polydesmida	Diplopoda	Arthropoda	Animalia	whole animal, 70% isopropanol	VMNH		D. A. Hennen	2019
NAN0445	1		Adult		R. L. Hoffman	1950-10-10		Trillium Vale, Blacksburg	Montgomery	Virginia	USA		37.2286	-80.3902	1000	Nannaria	ericacea	Hoffman, 1949	Nannaria ericacea	Xystodesmidae	Polydesmida	Diplopoda	Arthropoda	Animalia	whole animal, 70% isopropanol	VMNH		D. A. Hennen	2019
NAN0446	2		Adult		M. W. Donahue	2002-01-30		Top of Little Mtn, east of Natural Well on FS 342	Alleghany	Virginia	USA		37.9223	-79.9134	3000	Nannaria	ericacea	Hoffman, 1949	Nannaria ericacea	Xystodesmidae	Polydesmida	Diplopoda	Arthropoda	Animalia	whole animal, 70% isopropanol	VMNH		D. A. Hennen	2019
NAN0447	2		Adult		R. L. Hoffman	1947-06		Barbours Creek, NW of Newcastle	Craig	Virginia	USA		37.5536	-80.0576	5000	Nannaria	ericacea	Hoffman, 1949	Nannaria ericacea	Xystodesmidae	Polydesmida	Diplopoda	Arthropoda	Animalia	whole animal, 70% isopropanol	VMNH		D. A. Hennen	2019
NAN0448	4		Adult		R. L. Hoffman, R. Crabill	1958-04-13		Blacksburg	Montgomery	Virginia	USA		37.221	-80.4162	500	Nannaria	ericacea	Hoffman, 1949	Nannaria ericacea	Xystodesmidae	Polydesmida	Diplopoda	Arthropoda	Animalia	whole animal, 70% isopropanol	VMNH		D. A. Hennen	2019
MPE00032	1	Male	Adult	PEM-2014-004	P. E. Marek	2014-05-18		Gateway Trail, Jefferson National Forest on Brushy Mtn.	Montgomery	Virginia	USA		37.2488	-80.4604		Nannaria	ericacea	Hoffman, 1949	Nannaria ericacea	Xystodesmidae	Polydesmida	Diplopoda	Arthropoda	Animalia	whole animal, 70% isopropanol	VPI	VTEC	J. C. Means	2015
MPE00038	1	Male	Adult	PEM-2014-004	P. E. Marek	2014-05-18		Gateway Trail, Jefferson National Forest on Brushy Mtn.	Montgomery	Virginia	USA		37.2488	-80.4604		Nannaria	ericacea	Hoffman, 1949	Nannaria ericacea	Xystodesmidae	Polydesmida	Diplopoda	Arthropoda	Animalia	whole animal, 70% isopropanol	VPI	VTEC	J. C. Means	2015
MPE00039	1	Female	Adult	PEM-2014-004	P. E. Marek	2014-05-18		Gateway Trail, Jefferson National Forest on Brushy Mtn.	Montgomery	Virginia	USA		37.2488	-80.4604		Nannaria	ericacea	Hoffman, 1949	Nannaria ericacea	Xystodesmidae	Polydesmida	Diplopoda	Arthropoda	Animalia	whole animal, 70% isopropanol	VPI	VTEC	D. A. Hennen	2017
MPE00040	1	Male	Adult	PEM-2014-005	P. E. Marek	2014-06-15	ex old growth forest, oak, maple, sassafras	Stadium Woods, Virginia Tech Campus	Montgomery	Virginia	USA	640	37.22	-80.4156		Nannaria	ericacea	Hoffman, 1949	Nannaria ericacea	Xystodesmidae	Polydesmida	Diplopoda	Arthropoda	Animalia	whole animal, 70% isopropanol	VPI	VTEC	J. C. Means	2015
MPE00041	1	Female	Adult	PEM-2014-005	P. E. Marek	2014-06-15	ex old growth forest, oak, maple, sassafras	Stadium Woods, Virginia Tech Campus	Montgomery	Virginia	USA	640	37.22	-80.4156		Nannaria	ericacea	Hoffman, 1949	Nannaria ericacea	Xystodesmidae	Polydesmida	Diplopoda	Arthropoda	Animalia	whole animal, 70% isopropanol	VPI	VTEC	D. A. Hennen	2017
MPE00042	1	Male	Adult	PEM-2014-005	P. E. Marek	2014-06-15	ex old growth forest, oak, maple, sassafras	Stadium Woods, Virginia Tech Campus	Montgomery	Virginia	USA	640	37.22	-80.4156		Nannaria	ericacea	Hoffman, 1949	Nannaria ericacea	Xystodesmidae	Polydesmida	Diplopoda	Arthropoda	Animalia	whole animal, 70% isopropanol	VPI	VTEC	J. C. Means	2015
MPE00043	1	Male	Adult	PEM-2014-005	P. E. Marek	2014-06-15	ex old growth forest, oak, maple, sassafras	Stadium Woods, Virginia Tech Campus	Montgomery	Virginia	USA	640	37.22	-80.4156		Nannaria	ericacea	Hoffman, 1949	Nannaria ericacea	Xystodesmidae	Polydesmida	Diplopoda	Arthropoda	Animalia	whole animal, 70% isopropanol	VPI	VTEC	J. C. Means	2015
MPE00226	1	Male	Adult	KPL-2014-001	J. C. Means, P. E. Marek, E. Francis, K. Lawler, N. Zegler	2014-09-26	ex beech, laurel, pine, maple	Gateway Trail, 1/2 mile in from main trail by stream	Montgomery	Virginia	USA	642	37.2506	-80.461	3	Nannaria	ericacea	Hoffman, 1949	Nannaria ericacea	Xystodesmidae	Polydesmida	Diplopoda	Arthropoda	Animalia	whole animal, 70% isopropanol	VPI	VTEC	J. C. Means	2015
MPE00229	1	Male	Adult	KPL-2014-001	J. C. Means, P. E. Marek, E. Francis, K. Lawler, N. Zegler	2014-09-26	ex beech, laurel, pine, maple	Gateway Trail, 1/2 mile in from main trail by stream	Montgomery	Virginia	USA	642	37.2506	-80.461	3	Nannaria	ericacea	Hoffman, 1949	Nannaria ericacea	Xystodesmidae	Polydesmida	Diplopoda	Arthropoda	Animalia	whole animal, 70% isopropanol	VPI	VTEC	J. C. Means	2015
MPE00276	1	Male	Adult	DAH-2014-001	J. C. Means, D. A. Hennen, P. E. Marek	2014-11-08	ex. oak, pine, maple	Golden Hills Disc Golf course, in gully	Montgomery	Virginia	USA	628	37.1729	-80.4078	3	Nannaria	ericacea	Hoffman, 1949	Nannaria ericacea	Xystodesmidae	Polydesmida	Diplopoda	Arthropoda	Animalia	whole animal, 70% isopropanol	VPI	VTEC	J. C. Means	2015
MPE00765	1	Male	Adult	JCM-2015-043	P. E. Marek, P. L. Shorter, J. C. Means, V. Wong	2015-07-28	ex tulip poplar, oak, hickory	On Price Mtn., north side, in gully off old road	Montgomery	Virginia	USA	674	37.1916	-80.4577	3	Nannaria	ericacea	Hoffman, 1949	Nannaria ericacea	Xystodesmidae	Polydesmida	Diplopoda	Arthropoda	Animalia	whole animal, 70% isopropanol	VPI	VTEC	J. C. Means	2015
MPE00835	1	Male	Adult	JCM-2015-053	J. C. Means	2015-09-22	ex rhododendron, maple, oak, pine	Pandapas Pond, in bottomland below horse trail parking lot	Montgomery	Virginia	USA		37.2824	-80.4485		Nannaria	ericacea	Hoffman, 1949	Nannaria ericacea	Xystodesmidae	Polydesmida	Diplopoda	Arthropoda	Animalia	whole animal, 70% isopropanol	VPI	VTEC	J. C. Means	2015
MPE00837	1	Male	Adult	JCM-2015-053	J. C. Means	2015-09-22	ex rhododendron, maple, oak, pine	Pandapas Pond, in bottomland below horse trail parking lot	Montgomery	Virginia	USA		37.2824	-80.4485		Nannaria	ericacea	Hoffman, 1949	Nannaria ericacea	Xystodesmidae	Polydesmida	Diplopoda	Arthropoda	Animalia	whole animal, 70% isopropanol	VPI	VTEC	J. C. Means	2015
MPE00896	1	Male	Adult	KPL-2015-004	K. Lawler	2015-10-15		Blacksburg: Along the edge of the Duck Pond, Virginia Tech Campus	Montgomery	Virginia	USA		37.2251	-80.4272		Nannaria	ericacea	Hoffman, 1949	Nannaria ericacea	Xystodesmidae	Polydesmida	Diplopoda	Arthropoda	Animalia	whole animal, 70% isopropanol	VPI	VTEC	J. C. Means	2016
MPE00897	1	Female	Adult		K. Lawler	2015-10-12		Blacksburg: Virginia Tech campus, Stadium Woods	Montgomery	Virginia	USA		37.2208	-80.4164		Nannaria	ericacea	Hoffman, 1949	Nannaria ericacea	Xystodesmidae	Polydesmida	Diplopoda	Arthropoda	Animalia	whole animal, 70% isopropanol	VPI	VTEC	D. A. Hennen	2015
MPE02145	1	Male	Adult	PLS-2016-007	P. L. Shorter, P. E. Marek, J. C. Means, R. Wong	2016-10-06		Jefferson Nat'l Forest, off Craig Creek Rd. (621)	Montgomery	Virginia	USA	599	37.3477	-80.3251	2	Nannaria	ericacea	Hoffman, 1949	Nannaria ericacea	Xystodesmidae	Polydesmida	Diplopoda	Arthropoda	Animalia	whole animal, 70% isopropanol	VPI	VTEC	J. C. Means	2016
MPE02153	1	Female	Adult	PLS-2016-007	P. L. Shorter, P. E. Marek, J. C. Means, R. Wong	2016-10-06		Jefferson Nat'l Forest, off Craig Creek Rd. (621)	Montgomery	Virginia	USA	599	37.3477	-80.3251	2	Nannaria	ericacea	Hoffman, 1949	Nannaria ericacea	Xystodesmidae	Polydesmida	Diplopoda	Arthropoda	Animalia	whole animal, 70% isopropanol	VPI	VTEC	J. C. Means	2016
MPE02154	1	Female	Adult	PLS-2016-007	P. L. Shorter, P. E. Marek, J. C. Means, R. Wong	2016-10-06		Jefferson Nat'l Forest, off Craig Creek Rd. (621)	Montgomery	Virginia	USA	599	37.3477	-80.3251	2	Nannaria	ericacea	Hoffman, 1949	Nannaria ericacea	Xystodesmidae	Polydesmida	Diplopoda	Arthropoda	Animalia	whole animal, 70% isopropanol	VPI	VTEC	J. C. Means	2016
MPE02155	1	Male	Adult	PLS-2016-007	P. L. Shorter, P. E. Marek, J. C. Means, R. Wong	2016-10-06		Jefferson Nat'l Forest, off Craig Creek Rd. (621)	Montgomery	Virginia	USA	599	37.3477	-80.3251	2	Nannaria	ericacea	Hoffman, 1949	Nannaria ericacea	Xystodesmidae	Polydesmida	Diplopoda	Arthropoda	Animalia	whole animal, 70% isopropanol	VPI	VTEC	J. C. Means	2016
MPE02156	1	Female	Adult	PLS-2016-007	P. L. Shorter, P. E. Marek, J. C. Means, R. Wong	2016-10-06		Jefferson Nat'l Forest, off Craig Creek Rd. (621)	Montgomery	Virginia	USA	599	37.3477	-80.3251	2	Nannaria	ericacea	Hoffman, 1949	Nannaria ericacea	Xystodesmidae	Polydesmida	Diplopoda	Arthropoda	Animalia	whole animal, 70% isopropanol	VPI	VTEC	J. C. Means	2016
MPE02157	1	Female	Adult	PLS-2016-007	P. L. Shorter, P. E. Marek, J. C. Means, R. Wong	2016-10-06		Jefferson Nat'l Forest, off Craig Creek Rd. (621)	Montgomery	Virginia	USA	599	37.3477	-80.3251	2	Nannaria	ericacea	Hoffman, 1949	Nannaria ericacea	Xystodesmidae	Polydesmida	Diplopoda	Arthropoda	Animalia	whole animal, 70% isopropanol	VPI	VTEC	J. C. Means	2016
MPE02263	1	Male	Adult	JCM-2016-115	J. C. Means	2016-11-20	Down in gully, oak, broadleaved trees, pine, by creek	Salem, Carvin's Cove, down a huge gully off the Trough Trail, bank of stream	Roanoke	Virginia	USA	451	37.3599	-79.9939		Nannaria	ericacea	Hoffman, 1949	Nannaria ericacea	Xystodesmidae	Polydesmida	Diplopoda	Arthropoda	Animalia	whole animal, 70% isopropanol	VPI	VTEC	J. C. Means	2016
MPE02264	1	Male	Adult	JCM-2016-115	J. C. Means	2016-11-20	Down in gully, oak, broadleaved trees, pine, by creek	Salem, Carvin's Cove, down a huge gully off the Trough Trail, bank of stream	Roanoke	Virginia	USA	451	37.3599	-79.9939		Nannaria	ericacea	Hoffman, 1949	Nannaria ericacea	Xystodesmidae	Polydesmida	Diplopoda	Arthropoda	Animalia	whole animal, 70% isopropanol	VPI	VTEC	J. C. Means	2016
MPE02265	1	Female	Adult	JCM-2016-115	J. C. Means	2016-11-20	Down in gully, oak, broadleaved trees, pine, by creek	Salem, Carvin's Cove, down a huge gully off the Trough Trail, bank of stream	Roanoke	Virginia	USA	451	37.3599	-79.9939		Nannaria	ericacea	Hoffman, 1949	Nannaria ericacea	Xystodesmidae	Polydesmida	Diplopoda	Arthropoda	Animalia	whole animal, 70% isopropanol	VPI	VTEC	J. C. Means	2016
MPE02434	1	Male	Adult	JCM-2017-014	J. C. Means	2017-04-08	Maple, pine, oak, rhododendron. 18:00.	5.4 km NW Warm Springs, Meadow Lane Farm	Bath	Virginia	USA	577	38.0792	-79.8358		Nannaria	ericacea	Hoffman, 1949	Nannaria ericacea	Xystodesmidae	Polydesmida	Diplopoda	Arthropoda	Animalia	whole animal, 70% isopropanol	VPI	VTEC	J. C. Means	2017
MPE02861	1	Male	Adult	BHG-20170611-01	C. W. Harden	2017-06-11	In moist pocket of litter on otherwise dry slope; deciduous forest, mostly oak and laurel	Jefferson National Forest, along forest road just north of Blackhorse Gap	Botetourt	Virginia	USA	727	37.4256	-79.7578		Nannaria	ericacea	Hoffman, 1949	Nannaria ericacea	Xystodesmidae	Polydesmida	Diplopoda	Arthropoda	Animalia	whole animal, 70% isopropanol	VPI	VTEC	J. C. Means	2017
MPE03459	1	Male	Adult	DAH-2017-1109-02	J. C. Means, D. A. Hennen, G. G. Schiermeyer	2017-11-09	Old growth oak woods, moist leaf litter	Blacksburg: Stadium Woods	Montgomery	Virginia	USA	635	37.2208	-80.4167		Nannaria	ericacea	Hoffman, 1949	Nannaria ericacea	Xystodesmidae	Polydesmida	Diplopoda	Arthropoda	Animalia	whole animal, 70% isopropanol | specimen destroyed for transcriptome	VPI	VTEC	J. C. Means	2017
MPE03460	1	Male	Adult	DAH-2017-1109-02	J. C. Means, D. A. Hennen, G. G. Schiermeyer	2017-11-09	Old growth oak woods, moist leaf litter	Blacksburg: Stadium Woods	Montgomery	Virginia	USA	635	37.2208	-80.4167		Nannaria	ericacea	Hoffman, 1949	Nannaria ericacea	Xystodesmidae	Polydesmida	Diplopoda	Arthropoda	Animalia	whole animal, 70% isopropanol | specimen destroyed for transcriptome	VPI	VTEC	J. C. Means	2017
MPE03461	1	Male	Adult	DAH-2017-1109-02	J. C. Means, D. A. Hennen, G. G. Schiermeyer	2017-11-09	Old growth oak woods, moist leaf litter	Blacksburg: Stadium Woods	Montgomery	Virginia	USA	635	37.2208	-80.4167		Nannaria	ericacea	Hoffman, 1949	Nannaria ericacea	Xystodesmidae	Polydesmida	Diplopoda	Arthropoda	Animalia	whole animal, 70% isopropanol | specimen destroyed for transcriptome	VPI	VTEC	J. C. Means	2017
MPE03462	1	Male	Adult	DAH-2017-1109-02	J. C. Means, D. A. Hennen, G. G. Schiermeyer	2017-11-09	Old growth oak woods, moist leaf litter	Blacksburg: Stadium Woods	Montgomery	Virginia	USA	635	37.2208	-80.4167		Nannaria	ericacea	Hoffman, 1949	Nannaria ericacea	Xystodesmidae	Polydesmida	Diplopoda	Arthropoda	Animalia	whole animal, 70% isopropanol | specimen destroyed for transcriptome	VPI	VTEC	J. C. Means	2017
MPE03463	1	Male	Adult	DAH-2017-1109-02	J. C. Means, D. A. Hennen, G. G. Schiermeyer	2017-11-09	Old growth oak woods, moist leaf litter	Blacksburg: Stadium Woods	Montgomery	Virginia	USA	635	37.2208	-80.4167		Nannaria	ericacea	Hoffman, 1949	Nannaria ericacea	Xystodesmidae	Polydesmida	Diplopoda	Arthropoda	Animalia	whole animal, 70% isopropanol | specimen destroyed for transcriptome	VPI	VTEC	J. C. Means	2017
MPE03672	1	Male	Adult	JCM-2017-014	J. C. Means	2017-04-08	Maple, pine, oak, rhododendron. 18:00.	5.4 km NW Warm Springs, Meadow Lane Farm	Bath	Virginia	USA	577	38.0792	-79.8358		Nannaria	ericacea	Hoffman, 1949	Nannaria ericacea	Xystodesmidae	Polydesmida	Diplopoda	Arthropoda	Animalia	whole animal, 100% ethanol	VPI	VTEC	J. C. Means	2017
MPE03676	1	Female	Adult	GGS-2017-002	G. G. Schiermeyer	2017-10-27		Stadium Woods	Montgomery	Virginia	USA		37.2208	-80.4167		Nannaria	ericacea	Hoffman, 1949	Nannaria ericacea	Xystodesmidae	Polydesmida	Diplopoda	Arthropoda	Animalia	whole animal, 100% ethanol	VPI	VTEC	J. C. Means	2017
MPE03711	1	Male	Adult	JCM-2016-115	J. C. Means	2016-11-20	Down in gully, oak, broadleaved trees, pine, by creek	Salem, Carvin's Cove, down a huge gully off the Trough Trail, bank of stream	Roanoke	Virginia	USA	451	37.3599	-79.9939		Nannaria	ericacea	Hoffman, 1949	Nannaria ericacea	Xystodesmidae	Polydesmida	Diplopoda	Arthropoda	Animalia	whole animal, 100% ethanol	VPI	VTEC	D. A. Hennen	2017
MPE03716	1	Male	Adult		P. E. Marek	2013-09-25		Gateway Trail, near entrance	Montgomery	Virginia	USA	603	37.2488	-80.4604		Nannaria	ericacea	Hoffman, 1949	Nannaria ericacea	Xystodesmidae	Polydesmida	Diplopoda	Arthropoda	Animalia	whole animal, 100% ethanol	VPI	VTEC	D. A. Hennen	2017
MPE04304	1	Male	Adult	JCM-2018-0613-01	J. C. Means	2018-06-13	Rhododendron, oak, pine, maple. 9 AM.	Appalachian Trail parking lot near Caldwell Fields campground. Side of stream, off 621.	Craig	Virginia	USA	490	37.3795	-80.2503		Nannaria	ericacea	Hoffman, 1949	Nannaria ericacea	Xystodesmidae	Polydesmida	Diplopoda	Arthropoda	Animalia	whole animal, 100% ethanol	VPI	VTEC	J. C. Means	2018
MPE04309	1	Male	Adult	JCM-2018-0613-01	J. C. Means	2018-06-13	Rhododendron, oak, pine, maple. 9 AM.	Appalachian Trail parking lot near Caldwell Fields campground. Side of stream, off 621.	Craig	Virginia	USA	490	37.3795	-80.2503		Nannaria	ericacea	Hoffman, 1949	Nannaria ericacea	Xystodesmidae	Polydesmida	Diplopoda	Arthropoda	Animalia	whole animal, 100% ethanol	VPI	VTEC	J. C. Means	2018
MPE04999	1	Male	Adult	FVV-1309-2019-01	F. Vasquez, J. C. Means, P. E. Marek, D. A. Hennen, I. Huerta	2019-09-13	Maple, oak, tulip poplar, spice bush, witch hazel forest. 3:45 PM.	Blacksburg, end of Valley View Drive near quarry	Montgomery	Virginia	USA	680	37.2218	-80.3894	3	Nannaria	ericacea	Hoffman, 1949	Nannaria ericacea	Xystodesmidae	Polydesmida	Diplopoda	Arthropoda	Animalia	whole animal, 70% isopropanol	VPI	VTEC	D. A. Hennen	2019
MPE05000	1	Male	Adult	FVV-1309-2019-01	F. Vasquez, J. C. Means, P. E. Marek, D. A. Hennen, I. Huerta	2019-09-13	Maple, oak, tulip poplar, spice bush, witch hazel forest. 3:45 PM.	Blacksburg, end of Valley View Drive near quarry	Montgomery	Virginia	USA	680	37.2218	-80.3894	3	Nannaria	ericacea	Hoffman, 1949	Nannaria ericacea	Xystodesmidae	Polydesmida	Diplopoda	Arthropoda	Animalia	whole animal, 70% isopropanol	VPI	VTEC	D. A. Hennen	2019
NAN0214	2		Adult		R. L. Hoffman	1949-05-15		Big Knob, 4070 ft., Warm Springs Mtn, ca. 4.5 mi. NE of Covington	Alleghany	Virginia	USA	1241	37.8486	-79.9272	4000	Nannaria	filicata	Hennen, Means, & Marek, 2021	Nannaria filicata	Xystodesmidae	Polydesmida	Diplopoda	Arthropoda	Animalia	whole animal, 70% isopropanol	VMNH		D. A. Hennen	2019
NAN0217	2	1M, 1F	Adult		R. L. Hoffman	1947-04-27		McGraw's Gap, ca 3 mi. NW Clifton Forge	Alleghany	Virginia	USA		37.858	-79.8661	4000	Nannaria	filicata	Hennen, Means, & Marek, 2021	Nannaria filicata	Xystodesmidae	Polydesmida	Diplopoda	Arthropoda	Animalia	whole animal, 70% isopropanol	VMNH		D. A. Hennen	2019	paratype of Nannaria filicata
MPE01824	1	Male	Adult	JCM-2016-077	J. C. Means, D. A. Hennen	2016-06-21	ex dry deciduous litter near stream, oak, rhododendron, maple, mountain laurel, witch hazel, soil a bit sandy	McGraw Gap, about 4 km NW of Clifton Forge on Rt 606 at fishing area in George Washington National Forest along Smith Creek	Alleghany	Virginia	USA	428	37.8526	-79.8512	9	Nannaria	filicata	Hennen, Means, & Marek, 2021	Nannaria filicata	Xystodesmidae	Polydesmida	Diplopoda	Arthropoda	Animalia	whole animal, 70% isopropanol	VPI	VTEC	J. C. Means	2016	paratype of Nannaria filicata
MPE01830	1	Female	Adult	JCM-2016-077	J. C. Means, D. A. Hennen	2016-06-21	ex dry deciduous litter near stream, oak, rhododendron, maple, mountain laurel, witch hazel, soil a bit sandy	McGraw Gap, about 4 km NW of Clifton Forge on Rt 606 at fishing area in George Washington National Forest along Smith Creek	Alleghany	Virginia	USA	428	37.8526	-79.8512	9	Nannaria	filicata	Hennen, Means, & Marek, 2021	Nannaria filicata	Xystodesmidae	Polydesmida	Diplopoda	Arthropoda	Animalia	whole animal, 70% isopropanol	VPI	VTEC	J. C. Means	2016	paratype of Nannaria filicata
MPE01831	1	Female	Adult	JCM-2016-077	J. C. Means, D. A. Hennen	2016-06-21	ex dry deciduous litter near stream, oak, rhododendron, maple, mountain laurel, witch hazel, soil a bit sandy	McGraw Gap, about 4 km NW of Clifton Forge on Rt 606 at fishing area in George Washington National Forest along Smith Creek	Alleghany	Virginia	USA	428	37.8526	-79.8512	9	Nannaria	filicata	Hennen, Means, & Marek, 2021	Nannaria filicata	Xystodesmidae	Polydesmida	Diplopoda	Arthropoda	Animalia	whole animal, 70% isopropanol	VPI	VTEC	J. C. Means	2016
MPE01832	1	Female	Adult	JCM-2016-077	J. C. Means, D. A. Hennen	2016-06-21	ex dry deciduous litter near stream, oak, rhododendron, maple, mountain laurel, witch hazel, soil a bit sandy	McGraw Gap, about 4 km NW of Clifton Forge on Rt 606 at fishing area in George Washington National Forest along Smith Creek	Alleghany	Virginia	USA	428	37.8526	-79.8512	9	Nannaria	filicata	Hennen, Means, & Marek, 2021	Nannaria filicata	Xystodesmidae	Polydesmida	Diplopoda	Arthropoda	Animalia	whole animal, 70% isopropanol	VPI	VTEC	J. C. Means	2016
MPE01833	1	Female	Adult	JCM-2016-077	J. C. Means, D. A. Hennen	2016-06-21	ex dry deciduous litter near stream, oak, rhododendron, maple, mountain laurel, witch hazel, soil a bit sandy	McGraw Gap, about 4 km NW of Clifton Forge on Rt 606 at fishing area in George Washington National Forest along Smith Creek	Alleghany	Virginia	USA	428	37.8526	-79.8512	9	Nannaria	filicata	Hennen, Means, & Marek, 2021	Nannaria filicata	Xystodesmidae	Polydesmida	Diplopoda	Arthropoda	Animalia	whole animal, 70% isopropanol	VPI	VTEC	J. C. Means	2016
MPE02110	1	Male	Adult	JCM-2016-077	J. C. Means, D. A. Hennen	2016-06-21	Dry deciduous litter near stream, oak / rhododendron / maple / mountain laurel / witch hazel, soil a bit sandy	McGraw Gap, about 4 km NW of Clifton Forge on Rt 606 at fishing area in George Washington National Forest along Smith Creek	Alleghany	Virginia	USA	428	37.8526	-79.8512	9	Nannaria	filicata	Hennen, Means, & Marek, 2021	Nannaria filicata	Xystodesmidae	Polydesmida	Diplopoda	Arthropoda	Animalia	whole animal, 70% isopropanol	VPI	VTEC	J. C. Means	2016	holotype of Nannaria filicata
MPE02231	1	Male	Adult	JCM-2016-077	J. C. Means, D. A. Hennen	2016-06-21	Dry deciduous litter near stream, oak / rhododendron / maple / mountain laurel / witch hazel, soil a bit sandy	McGraw Gap, about 4 km NW of Clifton Forge on Rt 606 at fishing area in George Washington National Forest along Smith Creek	Alleghany	Virginia	USA	428	37.8526	-79.8512	9	Nannaria	filicata	Hennen, Means, & Marek, 2021	Nannaria filicata	Xystodesmidae	Polydesmida	Diplopoda	Arthropoda	Animalia	whole animal, 70% isopropanol	VPI	VTEC	J. C. Means	2016
MPE02451	1	Male	Adult	JCM-2017-017	J. C. Means	2017-04-16	Rhododendron, ferns, oak, maple, pine. 6 PM.	McGraw Gap, by streams on either side of Sulfur Spring Rd	Alleghany	Virginia	USA	506	37.8579	-79.8666		Nannaria	filicata	Hennen, Means, & Marek, 2021	Nannaria filicata	Xystodesmidae	Polydesmida	Diplopoda	Arthropoda	Animalia	whole animal, 70% isopropanol	VPI	VTEC	J. C. Means	2017
MPE02457	1	Male	Adult	JCM-2017-017	J. C. Means	2017-04-16	Rhododendron, ferns, oak, maple, pine. 6 PM.	McGraw Gap, by streams on either side of Sulfur Spring Rd	Alleghany	Virginia	USA	506	37.8579	-79.8666		Nannaria	filicata	Hennen, Means, & Marek, 2021	Nannaria filicata	Xystodesmidae	Polydesmida	Diplopoda	Arthropoda	Animalia	whole animal, 70% isopropanol	VPI	VTEC	J. C. Means	2017
MPE02458	1	Male	Adult	JCM-2017-017	J. C. Means	2017-04-16	Rhododendron, ferns, oak, maple, pine. 6 PM.	McGraw Gap, by streams on either side of Sulfur Spring Rd	Alleghany	Virginia	USA	506	37.8579	-79.8666		Nannaria	filicata	Hennen, Means, & Marek, 2021	Nannaria filicata	Xystodesmidae	Polydesmida	Diplopoda	Arthropoda	Animalia	whole animal, 70% isopropanol	VPI	VTEC	J. C. Means	2017
NAN0057	4	3M, 1F	Adult		R. L. Hoffman	1962-04-13		Top of Pott's Mtn., E of Paint Bank	Craig	Virginia	USA		37.6012	-80.1533	5000	Nannaria	liriodendra	Hennen, Means, & Marek, 2021	Nannaria liriodendra	Xystodesmidae	Polydesmida	Diplopoda	Arthropoda	Animalia	whole animal, 70% isopropanol	VMNH		D. A. Hennen	2019	paratype of Nannaria liriodendra
MPE04200	1	Male	Adult	KPJD-2018-001	K. Williamson, D. A. Hennen, J. C. Means, P. E. Marek	2018-06-25	Tulip poplar, oak, persimmon litter. 12:30pm.	Potts Cove, Cove Branch, next to jeep trail	Craig	Virginia	USA	772	37.5833	-80.1604	6	Nannaria	liriodendra	Hennen, Means, & Marek, 2021	Nannaria liriodendra	Xystodesmidae	Polydesmida	Diplopoda	Arthropoda	Animalia	whole animal, 70% isopropanol	VPI	VTEC	D. A. Hennen	2018	holotype of Nannaria liriodendra
MPE04201	1	Female	Adult	KPJD-2018-001	K. Williamson, D. A. Hennen, J. C. Means, P. E. Marek	2018-06-25	Tulip poplar, oak, persimmon litter. 12:30pm.	Potts Cove, Cove Branch, next to jeep trail	Craig	Virginia	USA	772	37.5833	-80.1604	6	Nannaria	liriodendra	Hennen, Means, & Marek, 2021	Nannaria liriodendra	Xystodesmidae	Polydesmida	Diplopoda	Arthropoda	Animalia	whole animal, 70% isopropanol	VPI	VTEC	D. A. Hennen	2018	paratype of Nannaria liriodendra
MPE04202	1	Female	Adult	KPJD-2018-001	K. Williamson, D. A. Hennen, J. C. Means, P. E. Marek	2018-06-25	Tulip poplar, oak, persimmon litter. 12:30pm.	Potts Cove, Cove Branch, next to jeep trail	Craig	Virginia	USA	772	37.5833	-80.1604	6	Nannaria	liriodendra	Hennen, Means, & Marek, 2021	Nannaria liriodendra	Xystodesmidae	Polydesmida	Diplopoda	Arthropoda	Animalia	whole animal, 70% isopropanol	VPI	VTEC	D. A. Hennen	2018
MPE04203	1	Female	Adult	KPJD-2018-001	K. Williamson, D. A. Hennen, J. C. Means, P. E. Marek	2018-06-25	Tulip poplar, oak, persimmon litter. 12:30pm.	Potts Cove, Cove Branch, next to jeep trail	Craig	Virginia	USA	772	37.5833	-80.1604	6	Nannaria	liriodendra	Hennen, Means, & Marek, 2021	Nannaria liriodendra	Xystodesmidae	Polydesmida	Diplopoda	Arthropoda	Animalia	whole animal, 70% isopropanol	VPI	VTEC	D. A. Hennen	2018
MPE04204	1	Female	Adult	KPJD-2018-001	K. Williamson, D. A. Hennen, J. C. Means, P. E. Marek	2018-06-25	Tulip poplar, oak, persimmon litter. 12:30pm.	Potts Cove, Cove Branch, next to jeep trail	Craig	Virginia	USA	772	37.5833	-80.1604	6	Nannaria	liriodendra	Hennen, Means, & Marek, 2021	Nannaria liriodendra	Xystodesmidae	Polydesmida	Diplopoda	Arthropoda	Animalia	whole animal, 70% isopropanol	VPI	VTEC	D. A. Hennen	2018
MPE04205	1	Female	Adult	KPJD-2018-001	K. Williamson, D. A. Hennen, J. C. Means, P. E. Marek	2018-06-25	Tulip poplar, oak, persimmon litter. 12:30pm.	Potts Cove, Cove Branch, next to jeep trail	Craig	Virginia	USA	772	37.5833	-80.1604	6	Nannaria	liriodendra	Hennen, Means, & Marek, 2021	Nannaria liriodendra	Xystodesmidae	Polydesmida	Diplopoda	Arthropoda	Animalia	whole animal, 70% isopropanol	VPI	VTEC	D. A. Hennen	2018
MPE04310	1	Male	Adult	KPJD-2018-001	K. Williamson, D. A. Hennen, J. C. Means, P. E. Marek	2018-06-25	Tulip poplar, oak, persimmon litter. 12:30pm.	Potts Cove, Cove Branch, next to jeep trail	Craig	Virginia	USA	772	37.5833	-80.1604	6	Nannaria	liriodendra	Hennen, Means, & Marek, 2021	Nannaria liriodendra	Xystodesmidae	Polydesmida	Diplopoda	Arthropoda	Animalia	whole animal, 100% ethanol	VPI	VTEC	D. A. Hennen	2018
MPE04316	1	Male	Adult	KPJD-2018-001	K. Williamson, D. A. Hennen, J. C. Means, P. E. Marek	2018-06-25	Tulip poplar, oak, persimmon litter. 12:30pm.	Potts Cove, Cove Branch, next to jeep trail	Craig	Virginia	USA	772	37.5833	-80.1604	6	Nannaria	liriodendra	Hennen, Means, & Marek, 2021	Nannaria liriodendra	Xystodesmidae	Polydesmida	Diplopoda	Arthropoda	Animalia	whole animal, 70% isopropanol	VPI	VTEC	D. A. Hennen	2018	paratype of Nannaria liriodendra
MPE04317	1	Male	Adult	KPJD-2018-001	K. Williamson, D. A. Hennen, J. C. Means, P. E. Marek	2018-06-25	Tulip poplar, oak, persimmon litter. 12:30pm.	Potts Cove, Cove Branch, next to jeep trail	Craig	Virginia	USA	772	37.5833	-80.1604	6	Nannaria	liriodendra	Hennen, Means, & Marek, 2021	Nannaria liriodendra	Xystodesmidae	Polydesmida	Diplopoda	Arthropoda	Animalia	whole animal, 70% isopropanol	VPI	VTEC	D. A. Hennen	2018
MPE04318	1	Male	Adult	KPJD-2018-001	K. Williamson, D. A. Hennen, J. C. Means, P. E. Marek	2018-06-25	Tulip poplar, oak, persimmon litter. 12:30pm.	Potts Cove, Cove Branch, next to jeep trail	Craig	Virginia	USA	772	37.5833	-80.1604	6	Nannaria	liriodendra	Hennen, Means, & Marek, 2021	Nannaria liriodendra	Xystodesmidae	Polydesmida	Diplopoda	Arthropoda	Animalia	whole animal, 70% isopropanol	VPI	VTEC	D. A. Hennen	2018
MPE04319	1	Male	Adult	KPJD-2018-001	K. Williamson, D. A. Hennen, J. C. Means, P. E. Marek	2018-06-25	Tulip poplar, oak, persimmon litter. 12:30pm.	Potts Cove, Cove Branch, next to jeep trail	Craig	Virginia	USA	772	37.5833	-80.1604	6	Nannaria	liriodendra	Hennen, Means, & Marek, 2021	Nannaria liriodendra	Xystodesmidae	Polydesmida	Diplopoda	Arthropoda	Animalia	whole animal, 70% isopropanol	VPI	VTEC	D. A. Hennen	2018
MPE04320	1	Male	Adult	KPJD-2018-001	K. Williamson, D. A. Hennen, J. C. Means, P. E. Marek	2018-06-25	Tulip poplar, oak, persimmon litter. 12:30pm.	Potts Cove, Cove Branch, next to jeep trail	Craig	Virginia	USA	772	37.5833	-80.1604	6	Nannaria	liriodendra	Hennen, Means, & Marek, 2021	Nannaria liriodendra	Xystodesmidae	Polydesmida	Diplopoda	Arthropoda	Animalia	whole animal, 70% isopropanol	VPI	VTEC	D. A. Hennen	2018
MPE04321	1	Male	Adult	KPJD-2018-001	K. Williamson, D. A. Hennen, J. C. Means, P. E. Marek	2018-06-25	Tulip poplar, oak, persimmon litter. 12:30pm.	Potts Cove, Cove Branch, next to jeep trail	Craig	Virginia	USA	772	37.5833	-80.1604	6	Nannaria	liriodendra	Hennen, Means, & Marek, 2021	Nannaria liriodendra	Xystodesmidae	Polydesmida	Diplopoda	Arthropoda	Animalia	whole animal, 70% isopropanol	VPI	VTEC	D. A. Hennen	2018
MPE04322	1	Male	Adult	KPJD-2018-001	K. Williamson, D. A. Hennen, J. C. Means, P. E. Marek	2018-06-25	Tulip poplar, oak, persimmon litter. 12:30pm.	Potts Cove, Cove Branch, next to jeep trail	Craig	Virginia	USA	772	37.5833	-80.1604	6	Nannaria	liriodendra	Hennen, Means, & Marek, 2021	Nannaria liriodendra	Xystodesmidae	Polydesmida	Diplopoda	Arthropoda	Animalia	whole animal, 70% isopropanol	VPI	VTEC	D. A. Hennen	2018
MPE04323	1	Male	Adult	KPJD-2018-001	K. Williamson, D. A. Hennen, J. C. Means, P. E. Marek	2018-06-25	Tulip poplar, oak, persimmon litter. 12:30pm.	Potts Cove, Cove Branch, next to jeep trail	Craig	Virginia	USA	772	37.5833	-80.1604	6	Nannaria	liriodendra	Hennen, Means, & Marek, 2021	Nannaria liriodendra	Xystodesmidae	Polydesmida	Diplopoda	Arthropoda	Animalia	whole animal, 70% isopropanol	VPI	VTEC	D. A. Hennen	2018
MPE04324	1	Male	Adult	KPJD-2018-001	K. Williamson, D. A. Hennen, J. C. Means, P. E. Marek	2018-06-25	Tulip poplar, oak, persimmon litter. 12:30pm.	Potts Cove, Cove Branch, next to jeep trail	Craig	Virginia	USA	772	37.5833	-80.1604	6	Nannaria	liriodendra	Hennen, Means, & Marek, 2021	Nannaria liriodendra	Xystodesmidae	Polydesmida	Diplopoda	Arthropoda	Animalia	whole animal, 70% isopropanol	VPI	VTEC	D. A. Hennen	2018
MPE04325	1	Male	Adult	KPJD-2018-001	K. Williamson, D. A. Hennen, J. C. Means, P. E. Marek	2018-06-25	Tulip poplar, oak, persimmon litter. 12:30pm.	Potts Cove, Cove Branch, next to jeep trail	Craig	Virginia	USA	772	37.5833	-80.1604	6	Nannaria	liriodendra	Hennen, Means, & Marek, 2021	Nannaria liriodendra	Xystodesmidae	Polydesmida	Diplopoda	Arthropoda	Animalia	whole animal, 70% isopropanol	VPI	VTEC	D. A. Hennen	2018
MPE04326	1	Male	Adult	KPJD-2018-001	K. Williamson, D. A. Hennen, J. C. Means, P. E. Marek	2018-06-25	Tulip poplar, oak, persimmon litter. 12:30pm.	Potts Cove, Cove Branch, next to jeep trail	Craig	Virginia	USA	772	37.5833	-80.1604	6	Nannaria	liriodendra	Hennen, Means, & Marek, 2021	Nannaria liriodendra	Xystodesmidae	Polydesmida	Diplopoda	Arthropoda	Animalia	whole animal, 70% isopropanol	VPI	VTEC	D. A. Hennen	2018
MPE04327	1	Male	Adult	KPJD-2018-001	K. Williamson, D. A. Hennen, J. C. Means, P. E. Marek	2018-06-25	Tulip poplar, oak, persimmon litter. 12:30pm.	Potts Cove, Cove Branch, next to jeep trail	Craig	Virginia	USA	772	37.5833	-80.1604	6	Nannaria	liriodendra	Hennen, Means, & Marek, 2021	Nannaria liriodendra	Xystodesmidae	Polydesmida	Diplopoda	Arthropoda	Animalia	whole animal, 70% isopropanol	VPI	VTEC	D. A. Hennen	2018
MPE04328	1	Male	Adult	KPJD-2018-001	K. Williamson, D. A. Hennen, J. C. Means, P. E. Marek	2018-06-25	Tulip poplar, oak, persimmon litter. 12:30pm.	Potts Cove, Cove Branch, next to jeep trail	Craig	Virginia	USA	772	37.5833	-80.1604	6	Nannaria	liriodendra	Hennen, Means, & Marek, 2021	Nannaria liriodendra	Xystodesmidae	Polydesmida	Diplopoda	Arthropoda	Animalia	whole animal, 70% isopropanol	VPI	VTEC	D. A. Hennen	2018
MPE04329	1	Male	Adult	KPJD-2018-001	K. Williamson, D. A. Hennen, J. C. Means, P. E. Marek	2018-06-25	Tulip poplar, oak, persimmon litter. 12:30pm.	Potts Cove, Cove Branch, next to jeep trail	Craig	Virginia	USA	772	37.5833	-80.1604	6	Nannaria	liriodendra	Hennen, Means, & Marek, 2021	Nannaria liriodendra	Xystodesmidae	Polydesmida	Diplopoda	Arthropoda	Animalia	whole animal, 70% isopropanol	VPI	VTEC	D. A. Hennen	2018
MPE04330	1	Female	Adult	KPJD-2018-001	K. Williamson, D. A. Hennen, J. C. Means, P. E. Marek	2018-06-25	Tulip poplar, oak, persimmon litter. 12:30pm.	Potts Cove, Cove Branch, next to jeep trail	Craig	Virginia	USA	772	37.5833	-80.1604	6	Nannaria	liriodendra	Hennen, Means, & Marek, 2021	Nannaria liriodendra	Xystodesmidae	Polydesmida	Diplopoda	Arthropoda	Animalia	whole animal, 70% isopropanol	VPI	VTEC	D. A. Hennen	2018
MPE04331	1	Female	Adult	KPJD-2018-001	K. Williamson, D. A. Hennen, J. C. Means, P. E. Marek	2018-06-25	Tulip poplar, oak, persimmon litter. 12:30pm.	Potts Cove, Cove Branch, next to jeep trail	Craig	Virginia	USA	772	37.5833	-80.1604	6	Nannaria	liriodendra	Hennen, Means, & Marek, 2021	Nannaria liriodendra	Xystodesmidae	Polydesmida	Diplopoda	Arthropoda	Animalia	whole animal, 70% isopropanol	VPI	VTEC	D. A. Hennen	2018
MPE04332	1	Female	Adult	KPJD-2018-001	K. Williamson, D. A. Hennen, J. C. Means, P. E. Marek	2018-06-25	Tulip poplar, oak, persimmon litter. 12:30pm.	Potts Cove, Cove Branch, next to jeep trail	Craig	Virginia	USA	772	37.5833	-80.1604	6	Nannaria	liriodendra	Hennen, Means, & Marek, 2021	Nannaria liriodendra	Xystodesmidae	Polydesmida	Diplopoda	Arthropoda	Animalia	whole animal, 70% isopropanol	VPI	VTEC	D. A. Hennen	2018
MPE04333	1	Female	Adult	KPJD-2018-001	K. Williamson, D. A. Hennen, J. C. Means, P. E. Marek	2018-06-25	Tulip poplar, oak, persimmon litter. 12:30pm.	Potts Cove, Cove Branch, next to jeep trail	Craig	Virginia	USA	772	37.5833	-80.1604	6	Nannaria	liriodendra	Hennen, Means, & Marek, 2021	Nannaria liriodendra	Xystodesmidae	Polydesmida	Diplopoda	Arthropoda	Animalia	whole animal, 70% isopropanol	VPI	VTEC	D. A. Hennen	2018
MPE04334	1	Female	Adult	KPJD-2018-001	K. Williamson, D. A. Hennen, J. C. Means, P. E. Marek	2018-06-25	Tulip poplar, oak, persimmon litter. 12:30pm.	Potts Cove, Cove Branch, next to jeep trail	Craig	Virginia	USA	772	37.5833	-80.1604	6	Nannaria	liriodendra	Hennen, Means, & Marek, 2021	Nannaria liriodendra	Xystodesmidae	Polydesmida	Diplopoda	Arthropoda	Animalia	whole animal, 70% isopropanol	VPI	VTEC	D. A. Hennen	2018
MPE04335	1	Female	Adult	KPJD-2018-001	K. Williamson, D. A. Hennen, J. C. Means, P. E. Marek	2018-06-25	Tulip poplar, oak, persimmon litter. 12:30pm.	Potts Cove, Cove Branch, next to jeep trail	Craig	Virginia	USA	772	37.5833	-80.1604	6	Nannaria	liriodendra	Hennen, Means, & Marek, 2021	Nannaria liriodendra	Xystodesmidae	Polydesmida	Diplopoda	Arthropoda	Animalia	whole animal, 70% isopropanol	VPI	VTEC	D. A. Hennen	2018
NAN0495	1	Male	Adult		R. M. Shelley, Staton	1983-05-28		3 SW Fairview US 74 0.1 W Henderson CL	Buncombe	North Carolina	USA		35.4892	-82.3605		Nannaria	lithographa	Hennen, Means, & Marek, 2021	Nannaria lithographa	Xystodesmidae	Polydesmida	Diplopoda	Arthropoda	Animalia	whole animal, 70% ethanol	NCSM		D. A. Hennen	2019	paratype of Nannaria lithographa
NAN0521	1	Male	Adult		R. M. Shelley, W. B. J.	1978-06-06		along 1306, just E jct. 1314, 3.9 N jct. 64-74, 4 mi. E Chimney Rock	Rutherford	North Carolina	USA		35.4599	-82.187		Nannaria	lithographa	Hennen, Means, & Marek, 2021	Nannaria lithographa	Xystodesmidae	Polydesmida	Diplopoda	Arthropoda	Animalia	whole animal, 70% ethanol	NCSM		D. A. Hennen	2019
NAN0317	2		Adult		L. Hubricht			Walnut Mountain, 1 mi. N of Chestnut Springs	Greenville	South Carolina	USA		35.1897	-82.4052	2000	Nannaria	lithographa	Hennen, Means, & Marek, 2021	Nannaria lithographa	Xystodesmidae	Polydesmida	Diplopoda	Arthropoda	Animalia	whole animal, 70% isopropanol	VMNH		D. A. Hennen	2019
MPE03296	1	Female	Adult	DAH-2017-1021-01	D. A. Hennen, J. C. Means	2017-10-21	Moist, sandy soil in rhododendron thicket; rhododendron, oak, maple litter near rocks. 5:05 - 6:40 PM.	Chimney Rock State Park, gully on Four Seasons Trail	Rutherford	North Carolina	USA	457	35.4315	-82.2435	8	Nannaria	lithographa	Hennen, Means, & Marek, 2021	Nannaria lithographa	Xystodesmidae	Polydesmida	Diplopoda	Arthropoda	Animalia	whole animal, 70% isopropanol	VPI	VTEC	J. C. Means	2017	paratype of Nannaria lithographa
MPE03320	1	Female	Adult	DAH-2017-1021-01	D. A. Hennen, J. C. Means	2017-10-21	Moist, sandy soil in rhododendron thicket; rhododendron, oak, maple litter near rocks. 5:05 - 6:40 PM.	Chimney Rock State Park, gully on Four Seasons Trail	Rutherford	North Carolina	USA	457	35.4315	-82.2435	8	Nannaria	lithographa	Hennen, Means, & Marek, 2021	Nannaria lithographa	Xystodesmidae	Polydesmida	Diplopoda	Arthropoda	Animalia	whole animal, 70% isopropanol	VPI	VTEC	J. C. Means	2017
MPE03321	1	Female	Adult	DAH-2017-1021-01	D. A. Hennen, J. C. Means	2017-10-21	Moist, sandy soil in rhododendron thicket; rhododendron, oak, maple litter near rocks. 5:05 - 6:40 PM.	Chimney Rock State Park, gully on Four Seasons Trail	Rutherford	North Carolina	USA	457	35.4315	-82.2435	8	Nannaria	lithographa	Hennen, Means, & Marek, 2021	Nannaria lithographa	Xystodesmidae	Polydesmida	Diplopoda	Arthropoda	Animalia	whole animal, 70% isopropanol	VPI	VTEC	J. C. Means	2017
MPE03430	1	Male	Adult	DAH-2017-1021-01	J. C. Means, D. A. Hennen	2017-10-21	Moist, sandy soil in rhododendron thicket; rhododendron, oak, maple litter near rocks. 5:05 - 6:40 PM.	Chimney Rock State Park, gully on Four Seasons Trail	Rutherford	North Carolina	USA	457	35.4315	-82.2435	8	Nannaria	lithographa	Hennen, Means, & Marek, 2021	Nannaria lithographa	Xystodesmidae	Polydesmida	Diplopoda	Arthropoda	Animalia	whole animal, 100% ethanol	VPI	VTEC	J. C. Means	2017	holotype of Nannaria lithographa
MPE03763	1	Female	Adult	DAH-2017-1021-01	D. A. Hennen, J. C. Means	2017-10-21	Moist, sandy soil in rhododendron thicket; rhododendron, oak, maple litter near rocks. 5:05 - 6:40 PM.	Chimney Rock State Park, gully on Four Seasons Trail	Rutherford	North Carolina	USA	457	35.4315	-82.2435	8	Nannaria	lithographa	Hennen, Means, & Marek, 2021	Nannaria lithographa	Xystodesmidae	Polydesmida	Diplopoda	Arthropoda	Animalia	whole animal, 100% ethanol	VPI	VTEC	D. A. Hennen	2018
MPE03764	1	Female	Adult	DAH-2017-1021-01	D. A. Hennen, J. C. Means	2017-10-21	Moist, sandy soil in rhododendron thicket; rhododendron, oak, maple litter near rocks. 5:05 - 6:40 PM.	Chimney Rock State Park, gully on Four Seasons Trail	Rutherford	North Carolina	USA	457	35.4315	-82.2435	8	Nannaria	lithographa	Hennen, Means, & Marek, 2021	Nannaria lithographa	Xystodesmidae	Polydesmida	Diplopoda	Arthropoda	Animalia	whole animal, 100% ethanol	VPI	VTEC	D. A. Hennen	2018
NAN0363	5		Adult		R. L. Hoffman	1962-05-27		"Sugarland" on SW side of Apple Orchard Mtn.	Botetourt	Virginia	USA		37.5127	-79.5294	1000	Nannaria	lutra	Hennen, Means, & Marek, 2021	Nannaria lutra	Xystodesmidae	Polydesmida	Diplopoda	Arthropoda	Animalia	whole animal, 70% isopropanol	VMNH		D. A. Hennen	2019
NAN0364	1	Female	Adult								USA					Nannaria	lutra	Hennen, Means, & Marek, 2021	Nannaria lutra	Xystodesmidae	Polydesmida	Diplopoda	Arthropoda	Animalia	whole animal, 70% isopropanol	VMNH		D. A. Hennen	2019
NAN0365	1	Male	Adult								USA					Nannaria	lutra	Hennen, Means, & Marek, 2021	Nannaria lutra	Xystodesmidae	Polydesmida	Diplopoda	Arthropoda	Animalia	whole animal, 70% isopropanol	VMNH		D. A. Hennen	2019
NAN0374	2		Adult		M. Highton	1956-10-20		MP 92, Blue Ridge Parkway	Botetourt	Virginia	USA		37.4768	-79.6895	1000	Nannaria	lutra	Hennen, Means, & Marek, 2021	Nannaria lutra	Xystodesmidae	Polydesmida	Diplopoda	Arthropoda	Animalia	whole animal, 70% isopropanol	VMNH		D. A. Hennen	2019
NAN0375	5		Adult		J. C. Mitchell	1989-10-29		Jefferson National Forest, Wildcat Mountain	Botetourt	Virginia	USA		37.5495	-79.5367	2000	Nannaria	lutra	Hennen, Means, & Marek, 2021	Nannaria lutra	Xystodesmidae	Polydesmida	Diplopoda	Arthropoda	Animalia	whole animal, 70% isopropanol	VMNH		D. A. Hennen	2019
NAN0376	1		Adult		R. L. Hoffman	1962-06-01		"Sugarland" on W side of Apple Orchard Mtn.	Botetourt	Virginia	USA		37.5127	-79.5294	1000	Nannaria	lutra	Hennen, Means, & Marek, 2021	Nannaria lutra	Xystodesmidae	Polydesmida	Diplopoda	Arthropoda	Animalia	whole animal, 70% isopropanol	VMNH		D. A. Hennen	2019
NAN0377	2		Adult		J. C. Mitchell	1990-05-13	in mixed hardwoods	Blue Ridge Parkway, Floyd Field	Bedford	Virginia	USA		37.4937	-79.5493	1000	Nannaria	lutra	Hennen, Means, & Marek, 2021	Nannaria lutra	Xystodesmidae	Polydesmida	Diplopoda	Arthropoda	Animalia	whole animal, 70% isopropanol	VMNH		D. A. Hennen	2019
NAN0378	1		Adult		R. L. Hoffman	1976-04-11		West side Apple Orchard Mtn., ca. 3400 ft.	Botetourt	Virginia	USA	1036	37.5127	-79.5294	1000	Nannaria	lutra	Hennen, Means, & Marek, 2021	Nannaria lutra	Xystodesmidae	Polydesmida	Diplopoda	Arthropoda	Animalia	whole animal, 70% isopropanol	VMNH		D. A. Hennen	2019
NAN0379	2		Adult		R. L. Hoffman	1962-05-27		N side of Bearwallow Gap, 3 mi S of Buchanan on Rt. 43	Botetourt	Virginia	USA		37.4841	-79.6684	1000	Nannaria	lutra	Hennen, Means, & Marek, 2021	Nannaria lutra	Xystodesmidae	Polydesmida	Diplopoda	Arthropoda	Animalia	whole animal, 70% isopropanol	VMNH		D. A. Hennen	2019
NAN0380	2		Adult		R. L. Hoffman	1998-05-16		West side Apple Orchard Mtn near crest, along AT, berleseate	Botetourt	Virginia	USA		37.5179	-79.5143	1000	Nannaria	lutra	Hennen, Means, & Marek, 2021	Nannaria lutra	Xystodesmidae	Polydesmida	Diplopoda	Arthropoda	Animalia	whole animal, 70% isopropanol	VMNH		D. A. Hennen	2019
NAN0381	2		Adult		J. C. Mitchell	1990-06-21		Peaks of Otter, Blue Ridge Parkway maintenance area	Bedford	Virginia	USA		37.4512	-79.5991	3000	Nannaria	lutra	Hennen, Means, & Marek, 2021	Nannaria lutra	Xystodesmidae	Polydesmida	Diplopoda	Arthropoda	Animalia	whole animal, 70% isopropanol	VMNH		D. A. Hennen	2019
NAN0382	2		Adult		J. C. Mitchell	1990-05-13		West slope Apple Orchard Mountain, off USFS 812	Botetourt	Virginia	USA		37.5171	-79.527	1000	Nannaria	lutra	Hennen, Means, & Marek, 2021	Nannaria lutra	Xystodesmidae	Polydesmida	Diplopoda	Arthropoda	Animalia	whole animal, 70% isopropanol	VMNH		D. A. Hennen	2019
NAN0383	8		Adult		R. L. Hoffman, et al	1967-05-19		Peaks of Otter, at base of Flat Top	Bedford	Virginia	USA		37.4545	-79.5995	2000	Nannaria	lutra	Hennen, Means, & Marek, 2021	Nannaria lutra	Xystodesmidae	Polydesmida	Diplopoda	Arthropoda	Animalia	whole animal, 70% isopropanol	VMNH		D. A. Hennen	2019
NAN0384	1		Adult		R. L. Hoffman	1973-10-13		North Creek, ca. 1-3mi. E of Arcadia	Botetourt	Virginia	USA		37.5417	-79.5847	1000	Nannaria	lutra	Hennen, Means, & Marek, 2021	Nannaria lutra	Xystodesmidae	Polydesmida	Diplopoda	Arthropoda	Animalia	whole animal, 70% isopropanol	VMNH		D. A. Hennen	2019
NAN0385	1		Adult		R. L. Hoffman	1962-10-14/15		Peaks of Otter, 2800'	Bedford	Virginia	USA	852	37.4512	-79.5991	3000	Nannaria	lutra	Hennen, Means, & Marek, 2021	Nannaria lutra	Xystodesmidae	Polydesmida	Diplopoda	Arthropoda	Animalia	whole animal, 70% isopropanol	VMNH		D. A. Hennen	2019
NAN0386	4		Adult		R. B., R. L. Hoffman	1955-10-15		Peaks of Otter	Bedford	Virginia	USA		37.4512	-79.5991	3000	Nannaria	lutra	Hennen, Means, & Marek, 2021	Nannaria lutra	Xystodesmidae	Polydesmida	Diplopoda	Arthropoda	Animalia	whole animal, 70% isopropanol	VMNH		D. A. Hennen	2019
NAN0387	2		Adult		C. A. Pague, K. A. Buhlmann	1989-09-18		Headforemost Mtn Overlook, B. R. P.	Bedford	Virginia	USA		37.4815	-79.5633	500	Nannaria	lutra	Hennen, Means, & Marek, 2021	Nannaria lutra	Xystodesmidae	Polydesmida	Diplopoda	Arthropoda	Animalia	whole animal, 70% isopropanol	VMNH		D. A. Hennen	2019
NAN0388	1	Male	Adult		J. C. Mitchell	1986-10-27		Flat Top Mountain, Peaks of Otter, near mile marker 82.8, Blue Ridge Parkway	Bedford	Virginia	USA		37.469	-79.5801	500	Nannaria	lutra	Hennen, Means, & Marek, 2021	Nannaria lutra	Xystodesmidae	Polydesmida	Diplopoda	Arthropoda	Animalia	whole animal, 70% isopropanol	VMNH		D. A. Hennen	2019	paratype of Nannaria lutra
NAN0389	7		Adult		Bio. Club	1962-10-14		Apple Orchard Mtn., ca. 3200'	Botetourt	Virginia	USA	975	37.5324	-79.512	2000	Nannaria	lutra	Hennen, Means, & Marek, 2021	Nannaria lutra	Xystodesmidae	Polydesmida	Diplopoda	Arthropoda	Animalia	whole animal, 70% isopropanol	VMNH		D. A. Hennen	2019
NAN0390	1	Female	Adult		J. C. Mitchell	1990-07-22		West side of Apple Orchard Mtn., east of Arcadia	Botetourt	Virginia	USA		37.5171	-79.527	2000	Nannaria	lutra	Hennen, Means, & Marek, 2021	Nannaria lutra	Xystodesmidae	Polydesmida	Diplopoda	Arthropoda	Animalia	whole animal, 70% isopropanol	VMNH		D. A. Hennen	2019
NAN0391	7		Adult		R. L. Hoffman, Highton	1956-10-20		MP 81, Blue Ridge Pkw., 3200	Bedford	Virginia	USA	975	37.4929	-79.5522	500	Nannaria	lutra	Hennen, Means, & Marek, 2021	Nannaria lutra	Xystodesmidae	Polydesmida	Diplopoda	Arthropoda	Animalia	whole animal, 70% isopropanol	VMNH		D. A. Hennen	2019
NAN0392	1	Female	Adult		J. C. Mitchell	1990-11-08		Jefferson National Forest, nr Parkers Gap, off FS 812, Apple Orchard Mtn	Botetourt	Virginia	USA		37.5351	-79.5208	1000	Nannaria	lutra	Hennen, Means, & Marek, 2021	Nannaria lutra	Xystodesmidae	Polydesmida	Diplopoda	Arthropoda	Animalia	whole animal, 70% isopropanol	VMNH		D. A. Hennen	2019
NAN0393	1		Adult		R. L. Hoffman	1997-06-15		Road to radar station, Apple Orchard Mountain, 4000 ft	Bedford	Virginia	USA	1219	37.5176	-79.509	500	Nannaria	lutra	Hennen, Means, & Marek, 2021	Nannaria lutra	Xystodesmidae	Polydesmida	Diplopoda	Arthropoda	Animalia	whole animal, 70% isopropanol	VMNH		D. A. Hennen	2019
NAN0394	13		Adult		R. L. Hoffman	1973-09-03		Apple Orchard Mtn., 3000 ft. ca 6 mi. E of Buchanan	Botetourt	Virginia	USA	914	37.5171	-79.527	2000	Nannaria	lutra	Hennen, Means, & Marek, 2021	Nannaria lutra	Xystodesmidae	Polydesmida	Diplopoda	Arthropoda	Animalia	whole animal, 70% isopropanol	VMNH		D. A. Hennen	2019
MPE00156	1	Male	Adult	JCM-2014-017	J. C. Means		ex. oak, damp old growth	Blue Ridge Parkway, MM 88, Side of road in gully	Bedford	Virginia	USA	741	37.4581	-79.6295	6	Nannaria	lutra	Hennen, Means, & Marek, 2021	Nannaria lutra	Xystodesmidae	Polydesmida	Diplopoda	Arthropoda	Animalia	whole animal, 70% isopropanol	VPI	VTEC	J. C. Means	2015
MPE00158	1	Male	Adult	JCM-2014-017	J. C. Means		ex. oak, damp old growth	Blue Ridge Parkway, MM 88, Side of road in gully	Bedford	Virginia	USA	741	37.4581	-79.6295	6	Nannaria	lutra	Hennen, Means, & Marek, 2021	Nannaria lutra	Xystodesmidae	Polydesmida	Diplopoda	Arthropoda	Animalia	whole animal, 70% isopropanol	VPI	VTEC	J. C. Means	2015
MPE00159	1	Male	Adult	JCM-2014-017	J. C. Means		ex. oak, damp old growth	Blue Ridge Parkway, MM 88, Side of road in gully	Bedford	Virginia	USA	741	37.4581	-79.6295	6	Nannaria	lutra	Hennen, Means, & Marek, 2021	Nannaria lutra	Xystodesmidae	Polydesmida	Diplopoda	Arthropoda	Animalia	whole animal, 70% isopropanol	VPI	VTEC	J. C. Means	2015
MPE00160	1	Male	Adult	JCM-2014-017	J. C. Means		ex. oak, damp old growth	Blue Ridge Parkway, MM 88, Side of road in gully	Bedford	Virginia	USA	741	37.4581	-79.6295	6	Nannaria	lutra	Hennen, Means, & Marek, 2021	Nannaria lutra	Xystodesmidae	Polydesmida	Diplopoda	Arthropoda	Animalia	whole animal, 70% isopropanol	VPI	VTEC	J. C. Means	2015
MPE00161	1	Male	Adult	JCM-2014-017	J. C. Means		ex. oak, damp old growth	Blue Ridge Parkway, MM 88, Side of road in gully	Bedford	Virginia	USA	741	37.4581	-79.6295	6	Nannaria	lutra	Hennen, Means, & Marek, 2021	Nannaria lutra	Xystodesmidae	Polydesmida	Diplopoda	Arthropoda	Animalia	whole animal, 70% isopropanol	VPI	VTEC	J. C. Means	2015
MPE00162	1	Male	Adult	JCM-2014-017	J. C. Means		ex. oak, damp old growth	Blue Ridge Parkway, MM 88, Side of road in gully	Bedford	Virginia	USA	741	37.4581	-79.6295	6	Nannaria	lutra	Hennen, Means, & Marek, 2021	Nannaria lutra	Xystodesmidae	Polydesmida	Diplopoda	Arthropoda	Animalia	whole animal, 70% isopropanol	VPI	VTEC	J. C. Means	2015
MPE01933	1	Male	Adult	PLS-2016-001	P. L. Shorter, N. Rodgers	2016-06-18	mixed hardwood, clay trail. 11:00	At base of Sharp Top Mtn. Trail behind Nature Center	Bedford	Virginia	USA		37.4407	-79.6033		Nannaria	lutra	Hennen, Means, & Marek, 2021	Nannaria lutra	Xystodesmidae	Polydesmida	Diplopoda	Arthropoda	Animalia	whole animal, 70% isopropanol	VPI	VTEC	J. C. Means	2016
MPE02147	1	Male	Adult	JCM-2016-097	J. C. Means, D. A. Hennen, V. Wong	2016-08-18	Near trail in sandy soil, moist oak, maple litter. Pawpaw, sour wood also around. Stream nearby.	Glasgow: Jefferson National Forest, James River Face Wilderness, Balcony Falls Trailhead, at end of CR 782 off 759	Rockbridge	Virginia	USA	250	37.6185	-79.4709	9	Nannaria	lutra	Hennen, Means, & Marek, 2021	Nannaria lutra	Xystodesmidae	Polydesmida	Diplopoda	Arthropoda	Animalia	whole animal, 70% isopropanol	VPI	VTEC	J. C. Means	2016	holotype of Nannaria lutra
MPE02232	1	Male	Adult	JCM-2016-097	J. C. Means, D. A. Hennen, V. Wong	2016-08-18	Near trail in sandy soil, moist oak, maple litter. Pawpaw, sour wood also around. Stream nearby.	Glasgow: Jefferson National Forest, James River Face Wilderness, Balcony Falls Trailhead, at end of CR 782 off 759	Rockbridge	Virginia	USA	250	37.6185	-79.4709	9	Nannaria	lutra	Hennen, Means, & Marek, 2021	Nannaria lutra	Xystodesmidae	Polydesmida	Diplopoda	Arthropoda	Animalia	whole animal, 70% isopropanol	VPI	VTEC	J. C. Means	2016	paratype of Nannaria lutra
MPE02233	1	Female	Adult	JCM-2016-097	J. C. Means, D. A. Hennen, V. Wong	2016-08-18	Near trail in sandy soil, moist oak, maple litter. Pawpaw, sour wood also around. Stream nearby.	Glasgow: Jefferson National Forest, James River Face Wilderness, Balcony Falls Trailhead, at end of CR 782 off 759	Rockbridge	Virginia	USA	250	37.6185	-79.4709	9	Nannaria	lutra	Hennen, Means, & Marek, 2021	Nannaria lutra	Xystodesmidae	Polydesmida	Diplopoda	Arthropoda	Animalia	whole animal, 70% isopropanol	VPI	VTEC	J. C. Means	2016	paratype of Nannaria lutra
MPE03667	1	Male	Adult	JCM-2016-097	J. C. Means, D. A. Hennen, V. Wong	2016-08-18	Near trail in sandy soil, moist oak, maple litter. Pawpaw, sour wood also around. Stream nearby.	Glasglow: Jefferson National Forest, James River Face Wilderness, Balcony Falls Trailhead, at end of CR 782 off 759	Rockbridge	Virginia	USA	250	37.6185	-79.4709	9	Nannaria	lutra	Hennen, Means, & Marek, 2021	Nannaria lutra	Xystodesmidae	Polydesmida	Diplopoda	Arthropoda	Animalia	whole animal, 100% ethanol	VPI	VTEC	J. C. Means	2016
MPE04982	1	Male	Adult	DAH-2019-0612-01	D. A. Hennen, J. C. Means, P. E. Marek, M. Hellier	2019-06-12	White oak, hickory, tulip tree forest around sinkhole ponds	Sherando: GWNF, Maple Flat Ponds area	Augusta	Virginia	USA	480	37.9776	-78.9938	7	Nannaria	marianae	Hennen, Means, & Marek, 2021	Nannaria marianae	Xystodesmidae	Polydesmida	Diplopoda	Arthropoda	Animalia	whole animal, 100% ethanol	VMNH		D. A. Hennen	2019	paratype of Nannaria marianae
NAN0158	3	Male	Adult						Augusta	Virginia	USA					Nannaria	marianae	Hennen, Means, & Marek, 2021	Nannaria marianae	Xystodesmidae	Polydesmida	Diplopoda	Arthropoda	Animalia	whole animal, 70% isopropanol	VMNH		D. A. Hennen	2019
MPE02900	1	Female	Adult	PEM-2017-011	P. E. Marek, C. Hall	2017-06-24	Mixed forest. 13:30.	St. Mary's Wilderness Cellar Mountain Trail, near trailhead	Augusta	Virginia	USA	624	37.9429	-79.1382	2	Nannaria	marianae	Hennen, Means, & Marek, 2021	Nannaria marianae	Xystodesmidae	Polydesmida	Diplopoda	Arthropoda	Animalia	whole animal, 70% isopropanol	VPI	VTEC	D. A. Hennen	2017
MPE04013	1	Female	Adult	DAH-2018-0524-03	D. A. Hennen, J. C. Means	2018-05-24	Moist litter in oak, hemlock, mountain laurel forest beside river, on embankment. Dark soil. 6:30-8 pm.	George Washington National Forest, St. Mary's Wilderness, St. Mary's River Trail	Augusta	Virginia	USA	542	37.9256	-79.1309	6	Nannaria	marianae	Hennen, Means, & Marek, 2021	Nannaria marianae	Xystodesmidae	Polydesmida	Diplopoda	Arthropoda	Animalia	whole animal, 70% isopropanol	VPI	VTEC	D. A. Hennen	2018
MPE04014	1	Female	Adult	DAH-2018-0524-03	D. A. Hennen, J. C. Means	2018-05-24	Moist litter in oak, hemlock, mountain laurel forest beside river, on embankment. Dark soil. 6:30-8 pm.	George Washington National Forest, St. Mary's Wilderness, St. Mary's River Trail	Augusta	Virginia	USA	542	37.9256	-79.1309	6	Nannaria	marianae	Hennen, Means, & Marek, 2021	Nannaria marianae	Xystodesmidae	Polydesmida	Diplopoda	Arthropoda	Animalia	whole animal, 70% isopropanol	VPI	VTEC	D. A. Hennen	2018
MPE04017	1	Female	Adult	DAH-2018-0524-03	D. A. Hennen, J. C. Means	2018-05-24	Moist litter in oak, hemlock, mountain laurel forest beside river, on embankment. Dark soil. 6:30-8 pm.	George Washington National Forest, St. Mary's Wilderness, St. Mary's River Trail	Augusta	Virginia	USA	542	37.9256	-79.1309	6	Nannaria	marianae	Hennen, Means, & Marek, 2021	Nannaria marianae	Xystodesmidae	Polydesmida	Diplopoda	Arthropoda	Animalia	whole animal, 70% isopropanol	VPI	VTEC	D. A. Hennen	2018
MPE04983	1	Male	Adult	DAH-2019-0612-01	D. A. Hennen, J. C. Means, P. E. Marek, M. Hellier	2019-06-12	White oak, hickory, tulip tree forest around sinkhole ponds	Sherando: GWNF, Maple Flat Ponds area	Augusta	Virginia	USA	480	37.9776	-78.9938	7	Nannaria	marianae	Hennen, Means, & Marek, 2021	Nannaria marianae	Xystodesmidae	Polydesmida	Diplopoda	Arthropoda	Animalia	whole animal, 70% isopropanol	VPI	VTEC	D. A. Hennen	2019
MPE04984	1	Female	Adult	DAH-2019-0612-01	D. A. Hennen, J. C. Means, P. E. Marek, M. Hellier	2019-06-12	White oak, hickory, tulip tree forest around sinkhole ponds	Sherando: GWNF, Maple Flat Ponds area	Augusta	Virginia	USA	480	37.9776	-78.9938	7	Nannaria	marianae	Hennen, Means, & Marek, 2021	Nannaria marianae	Xystodesmidae	Polydesmida	Diplopoda	Arthropoda	Animalia	whole animal, 70% isopropanol	VPI	VTEC	D. A. Hennen	2019
MPE04985	1	Female	Adult	DAH-2019-0612-01	D. A. Hennen, J. C. Means, P. E. Marek, M. Hellier	2019-06-12	White oak, hickory, tulip tree forest around sinkhole ponds	Sherando: GWNF, Maple Flat Ponds area	Augusta	Virginia	USA	480	37.9776	-78.9938	7	Nannaria	marianae	Hennen, Means, & Marek, 2021	Nannaria marianae	Xystodesmidae	Polydesmida	Diplopoda	Arthropoda	Animalia	whole animal, 70% isopropanol	VPI	VTEC	D. A. Hennen	2019
MPE04986	1	Male	Adult	DAH-2019-0612-01	D. A. Hennen, J. C. Means, P. E. Marek, M. Hellier	2019-06-12	White oak, hickory, tulip tree forest around sinkhole ponds	Sherando: GWNF, Maple Flat Ponds area	Augusta	Virginia	USA	480	37.9776	-78.9938	7	Nannaria	marianae	Hennen, Means, & Marek, 2021	Nannaria marianae	Xystodesmidae	Polydesmida	Diplopoda	Arthropoda	Animalia	whole animal, 70% isopropanol	VPI	VTEC	D. A. Hennen	2019
MPE05005	1	Male	Adult	DAH-2019-0612-01	J. C. Means, D. A. Hennen, P. E. Marek, M. Hellier	2019-06-12	White oak, hickory, tulip tree forest around sinkhole ponds. 1:30-3 PM.	Sherando: GWNF, Maple Flat Ponds area	Augusta	Virginia	USA	480	37.9776	-78.9938	7	Nannaria	marianae	Hennen, Means, & Marek, 2021	Nannaria marianae	Xystodesmidae	Polydesmida	Diplopoda	Arthropoda	Animalia	whole animal, 70% isopropanol	VPI	VTEC	D. A. Hennen	2019	paratype of Nannaria marianae
MPE05006	1	Male	Adult	DAH-2019-0612-01	J. C. Means, D. A. Hennen, P. E. Marek, M. Hellier	2019-06-12	White oak, hickory, tulip tree forest around sinkhole ponds. 1:30-3 PM.	Sherando: GWNF, Maple Flat Ponds area	Augusta	Virginia	USA	480	37.9776	-78.9938	7	Nannaria	marianae	Hennen, Means, & Marek, 2021	Nannaria marianae	Xystodesmidae	Polydesmida	Diplopoda	Arthropoda	Animalia	whole animal, 70% isopropanol	VPI	VTEC	D. A. Hennen	2019	holotype of Nannaria marianae
MPE05007	1	Male	Adult	DAH-2019-0612-01	J. C. Means, D. A. Hennen, P. E. Marek, M. Hellier	2019-06-12	White oak, hickory, tulip tree forest around sinkhole ponds. 1:30-3 PM.	Sherando: GWNF, Maple Flat Ponds area	Augusta	Virginia	USA	480	37.9776	-78.9938	7	Nannaria	marianae	Hennen, Means, & Marek, 2021	Nannaria marianae	Xystodesmidae	Polydesmida	Diplopoda	Arthropoda	Animalia	whole animal, 70% isopropanol	VPI	VTEC	D. A. Hennen	2019
MPE05008	1	Male	Adult	DAH-2019-0612-01	J. C. Means, D. A. Hennen, P. E. Marek, M. Hellier	2019-06-12	White oak, hickory, tulip tree forest around sinkhole ponds. 1:30-3 PM.	Sherando: GWNF, Maple Flat Ponds area	Augusta	Virginia	USA	480	37.9776	-78.9938	7	Nannaria	marianae	Hennen, Means, & Marek, 2021	Nannaria marianae	Xystodesmidae	Polydesmida	Diplopoda	Arthropoda	Animalia	whole animal, 70% isopropanol	VPI	VTEC	D. A. Hennen	2019
MPE05009	1	Male	Adult	DAH-2019-0612-01	J. C. Means, D. A. Hennen, P. E. Marek, M. Hellier	2019-06-12	White oak, hickory, tulip tree forest around sinkhole ponds. 1:30-3 PM.	Sherando: GWNF, Maple Flat Ponds area	Augusta	Virginia	USA	480	37.9776	-78.9938	7	Nannaria	marianae	Hennen, Means, & Marek, 2021	Nannaria marianae	Xystodesmidae	Polydesmida	Diplopoda	Arthropoda	Animalia	whole animal, 70% isopropanol	VPI	VTEC	D. A. Hennen	2019
MPE05010	1	Female	Adult	DAH-2019-0612-01	J. C. Means, D. A. Hennen, P. E. Marek, M. Hellier	2019-06-12	White oak, hickory, tulip tree forest around sinkhole ponds. 1:30-3 PM.	Sherando: GWNF, Maple Flat Ponds area	Augusta	Virginia	USA	480	37.9776	-78.9938	7	Nannaria	marianae	Hennen, Means, & Marek, 2021	Nannaria marianae	Xystodesmidae	Polydesmida	Diplopoda	Arthropoda	Animalia	whole animal, 70% isopropanol	VPI	VTEC	D. A. Hennen	2019	paratype of Nannaria marianae
NAN0489	3	2M, 1F	Adult		C. Ewing	1966-07		Luray	Madison	Virginia	USA		38.6649	-78.4593		Nannaria	morrisoni	Hoffman, 1948	Nannaria morrisoni	Xystodesmidae	Polydesmida	Diplopoda	Arthropoda	Animalia	whole animal, 70% ethanol	NCSM		D. A. Hennen	2019
	1	Male	Adult		R. L. Hoffman	1948-03-24		Saddle Hollow West of Crozet	Albemarle	Virginia	USA		38.082	-78.731	1000	Nannaria	morrisoni	Hoffman, 1948	Nannaria morrisoni	Xystodesmidae	Polydesmida	Diplopoda	Arthropoda	Animalia	Ethanol	USNM	Entomology			holotype of Nannaria morrisoni
	2	Male	Adult		I. Fox, J. P. E. Morrison	1936-04		along Skyline Drive, 4 miles [6.4 km] north of Thornton Gap	Page	Virginia	USA		38.7067	-78.3189	1000	Nannaria	morrisoni	Hoffman, 1948	Nannaria morrisoni	Xystodesmidae	Polydesmida	Diplopoda	Arthropoda	Animalia	Ethanol	USNM	Entomology			paratype of Nannaria morrisoni
NAN0395	13		Adult		VMNH survey	1998-06-05		South side Tar Jacket Ridge, FS 1167	Amherst	Virginia	USA		37.761	-79.1844	2000	Nannaria	morrisoni	Hoffman, 1948	Nannaria morrisoni	Xystodesmidae	Polydesmida	Diplopoda	Arthropoda	Animalia	whole animal, 70% isopropanol	VMNH		D. A. Hennen	2019
NAN0396	1		Adult		C. A. Pague	1990-05-27		Shenandoah National Park, Little Stony Man Trail	Madison	Virginia	USA		38.6118	-78.3616	2000	Nannaria	morrisoni	Hoffman, 1948	Nannaria morrisoni	Xystodesmidae	Polydesmida	Diplopoda	Arthropoda	Animalia	whole animal, 70% isopropanol	VMNH		D. A. Hennen	2019
NAN0397	4		Adult		VMNH survey	1999-08-15/11-13		Tar Jacket Ridge FS 1167, 3500'	Amherst	Virginia	USA	1067	37.761	-79.1844	2000	Nannaria	morrisoni	Hoffman, 1948	Nannaria morrisoni	Xystodesmidae	Polydesmida	Diplopoda	Arthropoda	Animalia	whole animal, 70% isopropanol	VMNH		D. A. Hennen	2019
NAN0398	8		Adult		VMNH survey	1998-05-06		Tar Jacket Ridge FS 1167, 3500'	Amherst	Virginia	USA	1067	37.761	-79.1844	2000	Nannaria	morrisoni	Hoffman, 1948	Nannaria morrisoni	Xystodesmidae	Polydesmida	Diplopoda	Arthropoda	Animalia	whole animal, 70% isopropanol	VMNH		D. A. Hennen	2019
NAN0399	1		Adult		C. A. Pague	1990-10-17		Hightop Mtn, 2 mi S Swift Run Gap	Greene	Virginia	USA		38.3376	-78.5523	2000	Nannaria	morrisoni	Hoffman, 1948	Nannaria morrisoni	Xystodesmidae	Polydesmida	Diplopoda	Arthropoda	Animalia	whole animal, 70% isopropanol	VMNH		D. A. Hennen	2019
NAN0400	2		Adult		R. L. Hoffman	1949-03-21		Sugar Hollow	Albemarle	Virginia	USA		38.129	-78.7234	2000	Nannaria	morrisoni	Hoffman, 1948	Nannaria morrisoni	Xystodesmidae	Polydesmida	Diplopoda	Arthropoda	Animalia	whole animal, 70% isopropanol	VMNH		D. A. Hennen	2019
NAN0401	8		Adult		Jon Schilling	1998-07-09		DF site on Tar Jacket Ridge, head of Piney River	Amherst	Virginia	USA		37.7707	-79.1749	2000	Nannaria	morrisoni	Hoffman, 1948	Nannaria morrisoni	Xystodesmidae	Polydesmida	Diplopoda	Arthropoda	Animalia	whole animal, 70% isopropanol	VMNH		D. A. Hennen	2019
NAN0403	3		Adult		E. M. Loomis, H. F. Loomis	1938-07-21		Panorama, Skyline Drive	Page	Virginia	USA		38.6592	-78.3213	2000	Nannaria	morrisoni	Hoffman, 1948	Nannaria morrisoni	Xystodesmidae	Polydesmida	Diplopoda	Arthropoda	Animalia	whole animal, 70% isopropanol	VMNH		D. A. Hennen	2019
NAN0404	1		Adult		VMNH survey	1997-11-07/12-18		Pitfall on Tar Jacket Ridge, off FS 1167	Amherst	Virginia	USA		37.761	-79.1844	2000	Nannaria	morrisoni	Hoffman, 1948	Nannaria morrisoni	Xystodesmidae	Polydesmida	Diplopoda	Arthropoda	Animalia	whole animal, 70% isopropanol	VMNH		D. A. Hennen	2019
NAN0405	21		Adult		VMNH survey	1999-05-14/06-23		East slope of Tar Jacket Ridge, ca. 5 mi NE of Oronoco, 3600'	Amherst	Virginia	USA		37.7712	-79.184	2000	Nannaria	morrisoni	Hoffman, 1948	Nannaria morrisoni	Xystodesmidae	Polydesmida	Diplopoda	Arthropoda	Animalia	whole animal, 70% isopropanol	VMNH		D. A. Hennen	2019
NAN0406	1		Adult		VMNH survey	1997-10-21		DF site on Tar Jacket Ridge, off FS 1167	Amherst	Virginia	USA		37.761	-79.1844	2000	Nannaria	morrisoni	Hoffman, 1948	Nannaria morrisoni	Xystodesmidae	Polydesmida	Diplopoda	Arthropoda	Animalia	whole animal, 70% isopropanol	VMNH		D. A. Hennen	2019
NAN0407	1		Adult		R. L. Hoffman	1949-08-24		W side of Rocky Mtn. on BRP	Rockbridge	Virginia	USA		37.7963	-79.1988	2000	Nannaria	morrisoni	Hoffman, 1948	Nannaria morrisoni	Xystodesmidae	Polydesmida	Diplopoda	Arthropoda	Animalia	whole animal, 70% isopropanol	VMNH		D. A. Hennen	2019
NAN0409	2	Female	Adult		R. L. Hoffman	1948-10-14		Humpback Mountain	Nelson	Virginia	USA		37.9487	-78.8986	2000	Nannaria	morrisoni	Hoffman, 1948	Nannaria morrisoni	Xystodesmidae	Polydesmida	Diplopoda	Arthropoda	Animalia	whole animal, 70% isopropanol	VMNH		D. A. Hennen	2019
NAN0410	23		Adult		VMNH survey	1998-08-04		Tar Jacket Ridge FS 1167, 3500'	Amherst	Virginia	USA	1067	37.761	-79.1844	2000	Nannaria	morrisoni	Hoffman, 1948	Nannaria morrisoni	Xystodesmidae	Polydesmida	Diplopoda	Arthropoda	Animalia	whole animal, 70% isopropanol	VMNH		D. A. Hennen	2019
MPE00114	1	Female	Adult	JCM-2014-0012	J. C. Means	2014-07-19	ex. oak, tulip poplar	Carters Bridge: Peter Rausse's land, near tasting room before construction, by stream	Albemarle	Virginia	USA		37.9456	-78.4842		Nannaria	morrisoni	Hoffman, 1948	Nannaria morrisoni	Xystodesmidae	Polydesmida	Diplopoda	Arthropoda	Animalia	whole animal, 70% isopropanol	VPI	VTEC	J. C. Means	2015
MPE01007	1	Female	Adult	JCM-2016-002	J. C. Means	2016-02-28	Pine, oak, sandy soils, large boulders. 3 PM.	Sugar Hollow, entrance by parking lot, under dirt by boulder	Albemarle	Virginia	USA		38.1256	-78.7139		Nannaria	morrisoni	Hoffman, 1948	Nannaria morrisoni	Xystodesmidae	Polydesmida	Diplopoda	Arthropoda	Animalia	whole animal, 70% isopropanol	VPI	VTEC	D. A. Hennen	2017
MPE01885	1	Female	Adult	JCM-2016-087	J. C. Means, D. A. Hennen	2016-06-22	Moist oak, beech litter, deciduous woods near path	Sugar Hollow, North of Charlottesville Reservoir	Albemarle	Virginia	USA	487	38.1474	-78.7443	9	Nannaria	morrisoni	Hoffman, 1948	Nannaria morrisoni	Xystodesmidae	Polydesmida	Diplopoda	Arthropoda	Animalia	whole animal, 70% isopropanol	VPI	VTEC	J. C. Means	2016
MPE02015	1	Female	Adult	JCM-2016-087	J. C. Means, D. A. Hennen	2016-06-22	Moist oak, beech litter, deciduous woods near path	Sugar Hollow, North of Charlottesville Reservoir	Albemarle	Virginia	USA	487	38.1474	-78.7443	9	Nannaria	morrisoni	Hoffman, 1948	Nannaria morrisoni	Xystodesmidae	Polydesmida	Diplopoda	Arthropoda	Animalia	whole animal, 70% isopropanol	VPI	VTEC	J. C. Means	2016
MPE02016	1	Female	Adult	JCM-2016-087	J. C. Means, D. A. Hennen	2016-06-22	Moist oak, beech litter, deciduous woods near path	Sugar Hollow, North of Charlottesville Reservoir	Albemarle	Virginia	USA	487	38.1474	-78.7443	9	Nannaria	morrisoni	Hoffman, 1948	Nannaria morrisoni	Xystodesmidae	Polydesmida	Diplopoda	Arthropoda	Animalia	whole animal, 70% isopropanol	VPI	VTEC	J. C. Means	2016
MPE02107	1	Male	Adult	JCM-2016-087	J. C. Means, D. A. Hennen	2016-06-24	Moist oak, beech litter, deciduous woods near path	Sugar Hollow, North of Charlottesville Reservoir	Albemarle	Virginia	USA	487	38.1474	-78.7443	9	Nannaria	morrisoni	Hoffman, 1948	Nannaria morrisoni	Xystodesmidae	Polydesmida	Diplopoda	Arthropoda	Animalia	whole animal, 70% isopropanol	VPI	VTEC	J. C. Means	2016
MPE02115	1	Male	Adult	JCM-2016-102	J. C. Means	2016-09-17	Maple, oak, hickory, magnolia, very dry	Appalachian Trail crossing of 56, up hill over Tye River, awesome bridge	Nelson	Virginia	USA	339	37.8388	-79.0213		Nannaria	morrisoni	Hoffman, 1948	Nannaria morrisoni	Xystodesmidae	Polydesmida	Diplopoda	Arthropoda	Animalia	whole animal, 70% isopropanol	VPI	VTEC	J. C. Means	2016
MPE02116	1	Male	Adult	JCM-2016-102	J. C. Means	2016-09-17	Maple, oak, hickory, magnolia, very dry	Appalachian Trail crossing of 56, up hill over Tye River, awesome bridge	Nelson	Virginia	USA	339	37.8388	-79.0213		Nannaria	morrisoni	Hoffman, 1948	Nannaria morrisoni	Xystodesmidae	Polydesmida	Diplopoda	Arthropoda	Animalia	whole animal, 70% isopropanol	VPI	VTEC	J. C. Means	2016
MPE02149	1	Female	Adult	JCM-2016-087	J. C. Means, D. A. Hennen	2016-06-24	Moist oak, beech litter, deciduous woods near path	Sugar Hollow, North of Charlottesville Reservoir	Albemarle	Virginia	USA	487	38.1474	-78.7443	9	Nannaria	morrisoni	Hoffman, 1948	Nannaria morrisoni	Xystodesmidae	Polydesmida	Diplopoda	Arthropoda	Animalia	whole animal, 70% isopropanol	VPI	VTEC	J. C. Means	2016
MPE02491	1	Male	Adult	JCM-2016-119	J. C. Means	2016-12-31	Broad leaved forest, burnt recently by forest fire. 15:00	Gully along Mt. Pleasant hiking trail, base of tree under ~2 inches of soil	Amherst	Virginia	USA	1020	37.7547	-79.185		Nannaria	morrisoni	Hoffman, 1948	Nannaria morrisoni	Xystodesmidae	Polydesmida	Diplopoda	Arthropoda	Animalia	whole animal, 70% isopropanol	VPI	VTEC	J. C. Means	2017
MPE02591	1	Male	Adult	JCM-2017-027	J. C. Means	2017-04-29	Oak, maple, hickory, pine. 1:30 PM.	Shenandoah National Park: Appalachian Trail off South River Falls Trail	Greene	Virginia	USA	896	38.385	-78.5147		Nannaria	morrisoni	Hoffman, 1948	Nannaria morrisoni	Xystodesmidae	Polydesmida	Diplopoda	Arthropoda	Animalia	whole animal, 70% isopropanol	VPI	VTEC	J. C. Means	2017
MPE02595	1	Male	Adult	JCM-2017-030	J. C. Means	2017-04-29	Damp, mossy rocks surrounded by oak, maple, paper birch, some pine. 5:30 PM.	Shenandoah National Park: tributary above South River Falls	Greene	Virginia	USA	679	38.3802	-78.5036		Nannaria	morrisoni	Hoffman, 1948	Nannaria morrisoni	Xystodesmidae	Polydesmida	Diplopoda	Arthropoda	Animalia	whole animal, 70% isopropanol	VPI	VTEC	J. C. Means	2017
MPE02596	1	Female	Adult	JCM-2017-030	J. C. Means	2017-04-29	Damp, mossy rocks surrounded by oak, maple, paper birch, some pine. 5:30 PM.	Shenandoah National Park: tributary above South River Falls	Greene	Virginia	USA	679	38.3802	-78.5036		Nannaria	morrisoni	Hoffman, 1948	Nannaria morrisoni	Xystodesmidae	Polydesmida	Diplopoda	Arthropoda	Animalia	whole animal, 70% isopropanol	VPI	VTEC	J. C. Means	2017
MPE02605	1	Male	Adult	JCM-2017-029	J. C. Means	2017-04-29	Rhododendron, maple, oak, hickory. 5 PM.	Shenandoah National Park: base of South River Falls	Greene	Virginia	USA	607	38.3791	-78.4997		Nannaria	morrisoni	Hoffman, 1948	Nannaria morrisoni	Xystodesmidae	Polydesmida	Diplopoda	Arthropoda	Animalia	whole animal, 70% isopropanol	VPI	VTEC	J. C. Means	2017
MPE02606	1	Female	Adult	JCM-2017-030	J. C. Means	2017-04-29	Damp, mossy rocks surrounded by oak, maple, paper birch, some pine. 5:30 PM.	Shenandoah National Park: tributary above South River Falls	Greene	Virginia	USA	679	38.3802	-78.5036		Nannaria	morrisoni	Hoffman, 1948	Nannaria morrisoni	Xystodesmidae	Polydesmida	Diplopoda	Arthropoda	Animalia	whole animal, 70% isopropanol	VPI	VTEC	J. C. Means	2017
MPE02607	1	Male	Adult	JCM-2017-030	J. C. Means	2017-04-29	Damp, mossy rocks surrounded by oak, maple, paper birch, some pine. 5:30 PM.	Shenandoah National Park: tributary above South River Falls	Greene	Virginia	USA	679	38.3802	-78.5036		Nannaria	morrisoni	Hoffman, 1948	Nannaria morrisoni	Xystodesmidae	Polydesmida	Diplopoda	Arthropoda	Animalia	whole animal, 70% isopropanol	VPI	VTEC	J. C. Means	2017
MPE02608	1	Male	Adult	JCM-2017-030	J. C. Means	2017-04-29	Damp, mossy rocks surrounded by oak, maple, paper birch, some pine. 5:30 PM.	Shenandoah National Park: tributary above South River Falls	Greene	Virginia	USA	679	38.3802	-78.5036		Nannaria	morrisoni	Hoffman, 1948	Nannaria morrisoni	Xystodesmidae	Polydesmida	Diplopoda	Arthropoda	Animalia	whole animal, 70% isopropanol	VPI	VTEC	J. C. Means	2017
MPE02829	1	Female	Adult	JCM-2016-119	J. C. Means	2016-12-31	Broad leaved forest, burnt recently by forest fire. 15:00	Gully along Mt. Pleasant hiking trail, base of tree under ~2 inches of soil	Amherst	Virginia	USA	1020	37.7547	-79.185		Nannaria	morrisoni	Hoffman, 1948	Nannaria morrisoni	Xystodesmidae	Polydesmida	Diplopoda	Arthropoda	Animalia	whole animal, 70% isopropanol	VPI	VTEC	J. C. Means	2017
MPE02830	1	Male	Adult	JCM-2016-119	J. C. Means	2016-12-31	Broad leaved forest, burnt recently by forest fire. 15:00	Gully along Mt. Pleasant hiking trail, base of tree under ~2 inches of soil	Amherst	Virginia	USA	1020	37.7547	-79.185		Nannaria	morrisoni	Hoffman, 1948	Nannaria morrisoni	Xystodesmidae	Polydesmida	Diplopoda	Arthropoda	Animalia	whole animal, 70% isopropanol	VPI	VTEC	J. C. Means	2017
MPE02872	1	Female	Adult	PEM-2017-012	P. E. Marek, C. Hall	2017-06-24	Maple, birch, rich forest, beech. 1600.	VA-826, 0.8 rd km S of US-56	Nelson	Virginia	USA	878	37.8425	-79.1165	2	Nannaria	morrisoni	Hoffman, 1948	Nannaria morrisoni	Xystodesmidae	Polydesmida	Diplopoda	Arthropoda	Animalia	whole animal, 70% isopropanol	VPI	VTEC	D. A. Hennen	2019
MPE03669	1	Female	Adult	JCM-2017-028	J. C. Means	2017-04-29	Oak, ferns, maple, paper birch, tulip poplar. 2 PM.	Shenandoah National Park: Fireroad intersecting South River Falls Trail	Greene	Virginia	USA	811	38.382	-78.5097		Nannaria	morrisoni	Hoffman, 1948	Nannaria morrisoni	Xystodesmidae	Polydesmida	Diplopoda	Arthropoda	Animalia	whole animal, 100% ethanol	VPI	VTEC	J. C. Means	2017
MPE03715	1	Female	Adult	JCM-2016-002	J. C. Means	2016-02-28	Pine, oak, sandy soils, large boulders. 3 PM.	Sugar Hollow, entrance by parking lot, under dirt by boulder	Albemarle	Virginia	USA		38.1256	-78.7139		Nannaria	morrisoni	Hoffman, 1948	Nannaria morrisoni	Xystodesmidae	Polydesmida	Diplopoda	Arthropoda	Animalia	whole animal, 100% ethanol	VPI	VTEC	D. A. Hennen	2017
SPC000495	1	Male	Adult	PEM-015-2005	P. E. Marek, C. Lin	2005-06-06	maple, tulip, dogwood	Shenandoah NP, nr JCT CR-611 & Appalachian Tr., Jarman Gap, near spring	Albemarle	Virginia	USA	709	38.0966	-78.7779		Nannaria	morrisoni	Hoffman, 1948	Nannaria morrisoni	Xystodesmidae	Polydesmida	Diplopoda	Arthropoda	Animalia	whole animal, 70% isopropanol	VPI	VTEC	J. C. Means	2015
SPC000496	1	Female	Adult	PEM-015-2005	P. E. Marek, C. Lin	2005-06-06	maple, tulip, dogwood	Shenandoah NP, nr JCT CR-611 & Appalachian Tr., Jarman Gap, near spring	Albemarle	Virginia	USA	709	38.0966	-78.7779		Nannaria	morrisoni	Hoffman, 1948	Nannaria morrisoni	Xystodesmidae	Polydesmida	Diplopoda	Arthropoda	Animalia	whole animal, 70% isopropanol	VPI	VTEC	D. A. Hennen	2017
SPC000497	1	Male	Adult	PEM-015-2005	P. E. Marek, C. Lin	2005-06-06	maple, tulip, dogwood	Shenandoah NP, nr JCT CR-611 & Appalachian Tr., Jarman Gap, near spring	Albemarle	Virginia	USA	709	38.0966	-78.7779		Nannaria	morrisoni	Hoffman, 1948	Nannaria morrisoni	Xystodesmidae	Polydesmida	Diplopoda	Arthropoda	Animalia	whole animal, 70% isopropanol	VPI	VTEC	J. C. Means	2015
SPC000498	1	Female	Adult	PEM-015-2005	P. E. Marek, C. Lin	2005-06-06	maple, tulip, dogwood	Shenandoah NP, nr JCT CR-611 & Appalachian Tr., Jarman Gap, near spring	Albemarle	Virginia	USA	709	38.0966	-78.7779		Nannaria	morrisoni	Hoffman, 1948	Nannaria morrisoni	Xystodesmidae	Polydesmida	Diplopoda	Arthropoda	Animalia	whole animal, 70% isopropanol	VPI	VTEC	D. A. Hennen	2017
SPC000499	1	Female	Adult	PEM-015-2005	P. E. Marek, C. Lin	2005-06-06	maple, tulip, dogwood	Shenandoah NP, nr JCT CR-611 & Appalachian Tr., Jarman Gap, near spring	Albemarle	Virginia	USA	709	38.0966	-78.7779		Nannaria	morrisoni	Hoffman, 1948	Nannaria morrisoni	Xystodesmidae	Polydesmida	Diplopoda	Arthropoda	Animalia	whole animal, 70% isopropanol	VPI	VTEC	D. A. Hennen	2017
MPE01465	1	Male	Adult	JCM-2016-053	J. C. Means, D. A. Hennen	2016-06-07	ex on hillside along path, moist oak, tulip poplar, rhododendron litter, medium depth	8.2 km WSW of Highlands on NC-106, Nantahala National Forest, near start of Puc Puggy Trail	Macon	North Carolina	USA	1124	35.0288	-83.2823	7	Nannaria	nessa	Hennen, Means, & Marek, 2021	Nannaria nessa	Xystodesmidae	Polydesmida	Diplopoda	Arthropoda	Animalia	whole animal, 70% isopropanol	VPI	VTEC	J. C. Means	2016	holotype of Nannaria nessa
MPE01500	1	Female	Adult	JCM-2016-053	J. C. Means, D. A. Hennen	2016-06-07	ex on hillside along path, moist oak, tulip poplar, rhododendron litter, medium depth	8.2 km WSW of Highlands on NC-106, Nantahala National Forest, near start of Puc Puggy Trail	Macon	North Carolina	USA	1124	35.0288	-83.2823	7	Nannaria	nessa	Hennen, Means, & Marek, 2021	Nannaria nessa	Xystodesmidae	Polydesmida	Diplopoda	Arthropoda	Animalia	whole animal, 70% isopropanol	VPI	VTEC	J. C. Means	2016	paratype of Nannaria nessa
MPE01501	1	Female	Adult	JCM-2016-053	J. C. Means, D. A. Hennen	2016-06-07	ex on hillside along path, moist oak, tulip poplar, rhododendron litter, medium depth	8.2 km WSW of Highlands on NC-106, Nantahala National Forest, near start of Puc Puggy Trail	Macon	North Carolina	USA	1124	35.0288	-83.2823	7	Nannaria	nessa	Hennen, Means, & Marek, 2021	Nannaria nessa	Xystodesmidae	Polydesmida	Diplopoda	Arthropoda	Animalia	whole animal, 70% isopropanol	VPI	VTEC	J. C. Means	2016
MPE05015	1	Male	Adult	CWH-2019-1026-01	C. W. Harden	2019-10-26	under rocks during rain	Rabun Bald, about 1 mile south trailhead at Beegum Gap	Rabun	Georgia	USA		34.9694	-83.3	1500	Nannaria	nessa	Hennen, Means, & Marek, 2021	Nannaria nessa	Xystodesmidae	Polydesmida	Diplopoda	Arthropoda	Animalia	whole animal, 70% isopropanol	VPI	VTEC	D. A. Hennen	2019
MPE05016	1	Male	Adult	CWH-2019-1026-01	C. W. Harden	2019-10-26	under rocks during rain	Rabun Bald, about 1 mile south trailhead at Beegum Gap	Rabun	Georgia	USA		34.9694	-83.3	1500	Nannaria	nessa	Hennen, Means, & Marek, 2021	Nannaria nessa	Xystodesmidae	Polydesmida	Diplopoda	Arthropoda	Animalia	whole animal, 70% isopropanol	VPI	VTEC	D. A. Hennen	2019
MPE05017	1	Male	Adult	CWH-2019-1026-01	C. W. Harden	2019-10-26	under rocks during rain	Rabun Bald, about 1 mile south trailhead at Beegum Gap	Rabun	Georgia	USA		34.9694	-83.3	1500	Nannaria	nessa	Hennen, Means, & Marek, 2021	Nannaria nessa	Xystodesmidae	Polydesmida	Diplopoda	Arthropoda	Animalia	whole animal, 70% isopropanol	VPI	VTEC	D. A. Hennen	2019
NAN0058	2		Adult		R. L. Hoffman	1992-09-20		Along AT to pitfall site on The Priest, ca. 4 mi SE of Montebello, 3000-3500 ft.	Nelson	Virginia	USA		37.8254	-79.0788	3000	Nannaria	orycta	Hennen, Means, & Marek, 2021	Nannaria orycta	Xystodesmidae	Polydesmida	Diplopoda	Arthropoda	Animalia	whole animal, 70% isopropanol	VMNH		D. A. Hennen	2019
NAN0059	2		Adult		R. L. Hoffman	1996-09-22		Wintergreen Mountain Resort	Nelson	Virginia	USA		37.9349	-78.935	2000	Nannaria	orycta	Hennen, Means, & Marek, 2021	Nannaria orycta	Xystodesmidae	Polydesmida	Diplopoda	Arthropoda	Animalia	whole animal, 70% isopropanol	VMNH		D. A. Hennen	2019
NAN0060	4		Adult		VMNH survey	1992-09-20/10-18		The Priest, 4 mi. SE Montebello DF site at 3900 ft.	Nelson	Virginia	USA	1189	37.8202	-79.065	3000	Nannaria	orycta	Hennen, Means, & Marek, 2021	Nannaria orycta	Xystodesmidae	Polydesmida	Diplopoda	Arthropoda	Animalia	whole animal, 70% isopropanol	VMNH		D. A. Hennen	2019
NAN0061	1		Adult		J. P. E. Morrison	1949-09-24		E of Steele's Tavern W slope of Blue Ridge 1 mile below summit	Augusta	Virginia	USA		37.9261	-79.1151	5000	Nannaria	orycta	Hennen, Means, & Marek, 2021	Nannaria orycta	Xystodesmidae	Polydesmida	Diplopoda	Arthropoda	Animalia	whole animal, 70% isopropanol	VMNH		D. A. Hennen	2019
NAN0062	2		Adult		VMNH survey	1991-08-28/09-21		The Priest, 4 mi SE Montebello, DF site at 3900 ft.	Nelson	Virginia	USA	1189	37.8202	-79.065	3000	Nannaria	orycta	Hennen, Means, & Marek, 2021	Nannaria orycta	Xystodesmidae	Polydesmida	Diplopoda	Arthropoda	Animalia	whole animal, 70% isopropanol	VMNH		D. A. Hennen	2019
NAN0063	1		Adult		H. Levi, L. Levi, F. Levi	1974-08-01	decid. Forest ravine	Staton Creek Gorge, 640 m George Washington Natl. Fo NE of Buena Vista	Amherst	Virginia	USA		37.7717	-79.2437	2000	Nannaria	orycta	Hennen, Means, & Marek, 2021	Nannaria orycta	Xystodesmidae	Polydesmida	Diplopoda	Arthropoda	Animalia	whole animal, 70% isopropanol	VMNH		D. A. Hennen	2019
MPE03487	1	Male	Adult	DAH-2017-1114-01	J. C. Means, D. A. Hennen	2017-11-14	Moist leaf litter in mixed pine-deciduous forest, maple, tulip tree, black cherry, beech	Lexington: Washington and Lee University campus, hillside beside community gardens	Rockingham	Virginia	USA	330	37.7956	-79.4427	6	Nannaria	orycta	Hennen, Means, & Marek, 2021	Nannaria orycta	Xystodesmidae	Polydesmida	Diplopoda	Arthropoda	Animalia	whole animal, 70% isopropanol	VPI	VTEC	D. A. Hennen	2019
MPE03488	1	Male	Adult	DAH-2017-1114-01	J. C. Means, D. A. Hennen	2017-11-14	Moist leaf litter in mixed pine-deciduous forest, maple, tulip tree, black cherry, beech	Lexington: Washington and Lee University campus, hillside beside community gardens	Rockingham	Virginia	USA	330	37.7956	-79.4427	6	Nannaria	orycta	Hennen, Means, & Marek, 2021	Nannaria orycta	Xystodesmidae	Polydesmida	Diplopoda	Arthropoda	Animalia	whole animal, 70% isopropanol	VPI	VTEC	D. A. Hennen	2019
MPE03489	1	Male	Adult	DAH-2017-1114-01	J. C. Means, D. A. Hennen	2017-11-14	Moist leaf litter in mixed pine-deciduous forest, maple, tulip tree, black cherry, beech	Lexington: Washington and Lee University campus, hillside beside community gardens	Rockingham	Virginia	USA	330	37.7956	-79.4427	6	Nannaria	orycta	Hennen, Means, & Marek, 2021	Nannaria orycta	Xystodesmidae	Polydesmida	Diplopoda	Arthropoda	Animalia	whole animal, 70% isopropanol	VPI	VTEC	D. A. Hennen	2019
MPE03496	1	Female	Adult	DAH-2017-1114-01	J. C. Means, D. A. Hennen	2017-11-14	Moist leaf litter in mixed pine-deciduous forest, maple, tulip tree, black cherry, beech	Lexington: Washington and Lee University campus, hillside beside community gardens	Rockingham	Virginia	USA	330	37.7956	-79.4427	6	Nannaria	orycta	Hennen, Means, & Marek, 2021	Nannaria orycta	Xystodesmidae	Polydesmida	Diplopoda	Arthropoda	Animalia	whole animal, 70% isopropanol	VPI	VTEC	J. C. Means	2017
MPE03497	1	Female	Adult	DAH-2017-1114-01	J. C. Means, D. A. Hennen	2017-11-14	Moist leaf litter in mixed pine-deciduous forest, maple, tulip tree, black cherry, beech	Lexington: Washington and Lee University campus, hillside beside community gardens	Rockingham	Virginia	USA	330	37.7956	-79.4427	6	Nannaria	orycta	Hennen, Means, & Marek, 2021	Nannaria orycta	Xystodesmidae	Polydesmida	Diplopoda	Arthropoda	Animalia	whole animal, 70% isopropanol	VPI	VTEC	J. C. Means	2017
MPE03501	1	Female	Adult	DAH-2017-1114-01	J. C. Means, D. A. Hennen	2017-11-14	Moist leaf litter in mixed pine-deciduous forest, maple, tulip tree, black cherry, beech	Lexington: Washington and Lee University campus, hillside beside community gardens	Rockingham	Virginia	USA	330	37.7956	-79.4427	6	Nannaria	orycta	Hennen, Means, & Marek, 2021	Nannaria orycta	Xystodesmidae	Polydesmida	Diplopoda	Arthropoda	Animalia	whole animal, 70% isopropanol	VPI	VTEC	J. C. Means	2017
MPE03502	1	Male	Adult	DAH-2017-1114-01	J. C. Means, D. A. Hennen	2017-11-14	Moist leaf litter in mixed pine-deciduous forest, maple, tulip tree, black cherry, beech	Lexington: Washington and Lee University campus, hillside beside community gardens	Rockingham	Virginia	USA	330	37.7956	-79.4427	6	Nannaria	orycta	Hennen, Means, & Marek, 2021	Nannaria orycta	Xystodesmidae	Polydesmida	Diplopoda	Arthropoda	Animalia	whole animal, 70% isopropanol	VPI	VTEC	J. C. Means	2017
MPE03504	1	Female	Adult	DAH-2017-1114-01	J. C. Means, D. A. Hennen	2017-11-14	Moist leaf litter in mixed pine-deciduous forest, maple, tulip tree, black cherry, beech	Lexington: Washington and Lee University campus, hillside beside community gardens	Rockingham	Virginia	USA	330	37.7956	-79.4427	6	Nannaria	orycta	Hennen, Means, & Marek, 2021	Nannaria orycta	Xystodesmidae	Polydesmida	Diplopoda	Arthropoda	Animalia	whole animal, 70% isopropanol	VPI	VTEC	J. C. Means	2017
MPE03505	1	Male	Adult	DAH-2017-1114-01	J. C. Means, D. A. Hennen	2017-11-14	Moist leaf litter in mixed pine-deciduous forest, maple, tulip tree, black cherry, beech	Lexington: Washington and Lee University campus, hillside beside community gardens	Rockingham	Virginia	USA	330	37.7956	-79.4427	6	Nannaria	orycta	Hennen, Means, & Marek, 2021	Nannaria orycta	Xystodesmidae	Polydesmida	Diplopoda	Arthropoda	Animalia	whole animal, 70% isopropanol	VPI	VTEC	J. C. Means	2017
MPE03506	1	Female	Adult	DAH-2017-1114-01	J. C. Means, D. A. Hennen	2017-11-14	Moist leaf litter in mixed pine-deciduous forest, maple, tulip tree, black cherry, beech	Lexington: Washington and Lee University campus, hillside beside community gardens	Rockingham	Virginia	USA	330	37.7956	-79.4427	6	Nannaria	orycta	Hennen, Means, & Marek, 2021	Nannaria orycta	Xystodesmidae	Polydesmida	Diplopoda	Arthropoda	Animalia	whole animal, 70% isopropanol	VPI	VTEC	J. C. Means	2017
MPE03507	1	Male	Adult	DAH-2017-1114-01	J. C. Means, D. A. Hennen	2017-11-14	Moist leaf litter in mixed pine-deciduous forest, maple, tulip tree, black cherry, beech	Lexington: Washington and Lee University campus, hillside beside community gardens	Rockingham	Virginia	USA	330	37.7956	-79.4427	6	Nannaria	orycta	Hennen, Means, & Marek, 2021	Nannaria orycta	Xystodesmidae	Polydesmida	Diplopoda	Arthropoda	Animalia	whole animal, 70% isopropanol	VPI	VTEC	J. C. Means	2017
MPE03508	1	Male	Adult	DAH-2017-1114-01	J. C. Means, D. A. Hennen	2017-11-14	Moist leaf litter in mixed pine-deciduous forest, maple, tulip tree, black cherry, beech	Lexington: Washington and Lee University campus, hillside beside community gardens	Rockingham	Virginia	USA	330	37.7956	-79.4427	6	Nannaria	orycta	Hennen, Means, & Marek, 2021	Nannaria orycta	Xystodesmidae	Polydesmida	Diplopoda	Arthropoda	Animalia	whole animal, 70% isopropanol	VPI	VTEC	J. C. Means	2017
MPE03509	1	Female	Adult	DAH-2017-1114-01	J. C. Means, D. A. Hennen	2017-11-14	Moist leaf litter in mixed pine-deciduous forest, maple, tulip tree, black cherry, beech	Lexington: Washington and Lee University campus, hillside beside community gardens	Rockingham	Virginia	USA	330	37.7956	-79.4427	6	Nannaria	orycta	Hennen, Means, & Marek, 2021	Nannaria orycta	Xystodesmidae	Polydesmida	Diplopoda	Arthropoda	Animalia	whole animal, 70% isopropanol	VPI	VTEC	J. C. Means	2017
MPE03510	1	Male	Adult	DAH-2017-1114-01	J. C. Means, D. A. Hennen	2017-11-14	Moist leaf litter in mixed pine-deciduous forest, maple, tulip tree, black cherry, beech	Lexington: Washington and Lee University campus, hillside beside community gardens	Rockingham	Virginia	USA	330	37.7956	-79.4427	6	Nannaria	orycta	Hennen, Means, & Marek, 2021	Nannaria orycta	Xystodesmidae	Polydesmida	Diplopoda	Arthropoda	Animalia	whole animal, 70% isopropanol	VPI	VTEC	J. C. Means	2017
MPE03511	1	Female	Adult	DAH-2017-1114-01	J. C. Means, D. A. Hennen	2017-11-14	Moist leaf litter in mixed pine-deciduous forest, maple, tulip tree, black cherry, beech	Lexington: Washington and Lee University campus, hillside beside community gardens	Rockingham	Virginia	USA	330	37.7956	-79.4427	6	Nannaria	orycta	Hennen, Means, & Marek, 2021	Nannaria orycta	Xystodesmidae	Polydesmida	Diplopoda	Arthropoda	Animalia	whole animal, 70% isopropanol	VPI	VTEC	J. C. Means	2017
MPE03512	1	Male	Adult	DAH-2017-1114-01	J. C. Means, D. A. Hennen	2017-11-14	Moist leaf litter in mixed pine-deciduous forest, maple, tulip tree, black cherry, beech	Lexington: Washington and Lee University campus, hillside beside community gardens	Rockingham	Virginia	USA	330	37.7956	-79.4427	6	Nannaria	orycta	Hennen, Means, & Marek, 2021	Nannaria orycta	Xystodesmidae	Polydesmida	Diplopoda	Arthropoda	Animalia	whole animal, 70% isopropanol	VPI	VTEC	J. C. Means	2017
MPE03513	1	Female	Adult	DAH-2017-1114-01	J. C. Means, D. A. Hennen	2017-11-14	Moist leaf litter in mixed pine-deciduous forest, maple, tulip tree, black cherry, beech	Lexington: Washington and Lee University campus, hillside beside community gardens	Rockingham	Virginia	USA	330	37.7956	-79.4427	6	Nannaria	orycta	Hennen, Means, & Marek, 2021	Nannaria orycta	Xystodesmidae	Polydesmida	Diplopoda	Arthropoda	Animalia	whole animal, 70% isopropanol	VPI	VTEC	J. C. Means	2017
MPE03514	1	Male	Adult	DAH-2017-1114-01	J. C. Means, D. A. Hennen	2017-11-14	Moist leaf litter in mixed pine-deciduous forest, maple, tulip tree, black cherry, beech	Lexington: Washington and Lee University campus, hillside beside community gardens	Rockingham	Virginia	USA	330	37.7956	-79.4427	6	Nannaria	orycta	Hennen, Means, & Marek, 2021	Nannaria orycta	Xystodesmidae	Polydesmida	Diplopoda	Arthropoda	Animalia	whole animal, 70% isopropanol	VPI	VTEC	J. C. Means	2017
MPE03515	1	Female	Adult	DAH-2017-1114-01	J. C. Means, D. A. Hennen	2017-11-14	Moist leaf litter in mixed pine-deciduous forest, maple, tulip tree, black cherry, beech	Lexington: Washington and Lee University campus, hillside beside community gardens	Rockingham	Virginia	USA	330	37.7956	-79.4427	6	Nannaria	orycta	Hennen, Means, & Marek, 2021	Nannaria orycta	Xystodesmidae	Polydesmida	Diplopoda	Arthropoda	Animalia	whole animal, 70% isopropanol	VPI	VTEC	J. C. Means	2017
MPE03519	1	Male	Adult	DAH-2017-1114-01	J. C. Means, D. A. Hennen	2017-11-14	Moist leaf litter in mixed pine-deciduous forest, maple, tulip tree, black cherry, beech	Lexington: Washington and Lee University campus, hillside beside community gardens	Rockingham	Virginia	USA	330	37.7956	-79.4427	6	Nannaria	orycta	Hennen, Means, & Marek, 2021	Nannaria orycta	Xystodesmidae	Polydesmida	Diplopoda	Arthropoda	Animalia	whole animal, 70% isopropanol	VPI	VTEC	J. C. Means	2017
MPE03810	1	Male	Adult	DAH-2018-0220-01	D. A. Hennen, J. C. Means	2018-02-20	Tulip poplar, maple, sycamore woods; moist, dark soil. 2:50-3:30PM.	3.2 air km NW of Collierstown: Lake Robertson Recreation Area, Mountain Trail. Hillside near Hawks Creek stream crossing	Rockbridge	Virginia	USA	457	37.8065	-79.6152	10	Nannaria	orycta	Hennen, Means, & Marek, 2021	Nannaria orycta	Xystodesmidae	Polydesmida	Diplopoda	Arthropoda	Animalia	whole animal, 70% isopropanol	VPI	VTEC	D. A. Hennen	2018	holotype of Nannaria orycta
MPE03819	1	Male	Adult	DAH-2018-0220-01	D. A. Hennen, J. C. Means	2018-02-20	Tulip poplar, maple, sycamore woods; moist, dark soil. 2:50-3:30PM.	3.2 air km NW of Collierstown: Lake Robertson Recreation Area, Mountain Trail. Hillside near Hawks Creek stream crossing	Rockbridge	Virginia	USA	457	37.8065	-79.6152	10	Nannaria	orycta	Hennen, Means, & Marek, 2021	Nannaria orycta	Xystodesmidae	Polydesmida	Diplopoda	Arthropoda	Animalia	whole animal, 70% isopropanol	VPI	VTEC	D. A. Hennen	2018	paratype of Nannaria orycta
MPE03820	1	Male	Adult	DAH-2018-0220-01	D. A. Hennen, J. C. Means	2018-02-20	Tulip poplar, maple, sycamore woods; moist, dark soil. 2:50-3:30PM.	3.2 air km NW of Collierstown: Lake Robertson Recreation Area, Mountain Trail. Hillside near Hawks Creek stream crossing	Rockbridge	Virginia	USA	457	37.8065	-79.6152	10	Nannaria	orycta	Hennen, Means, & Marek, 2021	Nannaria orycta	Xystodesmidae	Polydesmida	Diplopoda	Arthropoda	Animalia	whole animal, 70% isopropanol	VPI	VTEC	D. A. Hennen	2018
MPE03821	1	Male	Adult	DAH-2018-0220-01	D. A. Hennen, J. C. Means	2018-02-20	Tulip poplar, maple, sycamore woods; moist, dark soil. 2:50-3:30PM.	3.2 air km NW of Collierstown: Lake Robertson Recreation Area, Mountain Trail. Hillside near Hawks Creek stream crossing	Rockbridge	Virginia	USA	457	37.8065	-79.6152	10	Nannaria	orycta	Hennen, Means, & Marek, 2021	Nannaria orycta	Xystodesmidae	Polydesmida	Diplopoda	Arthropoda	Animalia	whole animal, 70% isopropanol	VPI	VTEC	D. A. Hennen	2018
MPE03822	1	Male	Adult	DAH-2018-0220-01	D. A. Hennen, J. C. Means	2018-02-20	Tulip poplar, maple, sycamore woods; moist, dark soil. 2:50-3:30PM.	3.2 air km NW of Collierstown: Lake Robertson Recreation Area, Mountain Trail. Hillside near Hawks Creek stream crossing	Rockbridge	Virginia	USA	457	37.8065	-79.6152	10	Nannaria	orycta	Hennen, Means, & Marek, 2021	Nannaria orycta	Xystodesmidae	Polydesmida	Diplopoda	Arthropoda	Animalia	whole animal, 70% isopropanol	VPI	VTEC	D. A. Hennen	2018
MPE03823	1	Female	Adult	DAH-2018-0220-01	D. A. Hennen, J. C. Means	2018-02-20	Tulip poplar, maple, sycamore woods; moist, dark soil. 2:50-3:30PM.	3.2 air km NW of Collierstown: Lake Robertson Recreation Area, Mountain Trail. Hillside near Hawks Creek stream crossing	Rockbridge	Virginia	USA	457	37.8065	-79.6152	10	Nannaria	orycta	Hennen, Means, & Marek, 2021	Nannaria orycta	Xystodesmidae	Polydesmida	Diplopoda	Arthropoda	Animalia	whole animal, 70% isopropanol	VPI	VTEC	D. A. Hennen	2018	paratype of Nannaria orycta
NAN0292	2	Male	Adult		R. L. Hoffman, L. S. Knight	1971-10-17		Watoga State Park, 3 mi. SE of Seebert	Pocahontas	West Virginia	USA		38.1129	-80.1217	5000	Nannaria	paraptoma	Hennen, Means, & Marek, 2021	Nannaria paraptoma	Xystodesmidae	Polydesmida	Diplopoda	Arthropoda	Animalia	whole animal, 70% isopropanol	VMNH		D. A. Hennen	2019
NAN0650	1	Male	Adult		John Pagels, Dawn Kobuszewski	1992-07-24		GWNF Long Spring Run above Little Back Creek	Bath	Virginia	USA		38.2213	-79.8387	2000	Nannaria	paraptoma	Hennen, Means, & Marek, 2021	Nannaria paraptoma	Xystodesmidae	Polydesmida	Diplopoda	Arthropoda	Animalia	whole animal, 70% isopropanol	VMNH		D. A. Hennen	2019	holotype of Nannaria paraptoma
NAN0655	1	Male	Adult		Dawn Kobuszewski	1992-09-11		GWNF Long Spring Run above Little Back Creek	Bath	Virginia	USA		38.2213	-79.8387	2000	Nannaria	paraptoma	Hennen, Means, & Marek, 2021	Nannaria paraptoma	Xystodesmidae	Polydesmida	Diplopoda	Arthropoda	Animalia	whole animal, 70% isopropanol	VMNH		D. A. Hennen	2019	paratype of Nannaria paraptoma
NAN0210	1	Male	Adult		R. L. Hoffman	1981-11-01		Harris Cove, 3 mi SW of Hiawassee	Towns	Georgia	USA		34.9218	-83.777	2000	Nannaria	rhododendra	Hennen, Means, & Marek, 2021	Nannaria rhododendra	Xystodesmidae	Polydesmida	Diplopoda	Arthropoda	Animalia	whole animal, 70% isopropanol	VMNH		D. A. Hennen	2019	paratype of Nannaria rhododendra
NAN0211	2	Male	Adult		R. L. Hoffman	1978-10-14		Harris Cove, 2 mi. SW of Hiawassee	Towns	Georgia	USA		34.9218	-83.777	2000	Nannaria	rhododendra	Hennen, Means, & Marek, 2021	Nannaria rhododendra	Xystodesmidae	Polydesmida	Diplopoda	Arthropoda	Animalia	whole animal, 70% isopropanol	VMNH		D. A. Hennen	2019
MPE04336	1	Male	Adult	DAH-2018-1015-03	D. A. Hennen	2018-10-15	Dry litter in patch of oak, hickory, dogwood woods. 4:30-5 PM.	Hiawassee: Towns County Park	Towns	Georgia	USA	610	34.9688	-83.7733	9	Nannaria	rhododendra	Hennen, Means, & Marek, 2021	Nannaria rhododendra	Xystodesmidae	Polydesmida	Diplopoda	Arthropoda	Animalia	whole animal, 70% isopropanol	VPI	VTEC	D. A. Hennen	2018
MPE04337	1	Female	Adult	DAH-2018-1015-03	D. A. Hennen	2018-10-15	Dry litter in patch of oak, hickory, dogwood woods. 4:30-5 PM.	Hiawassee: Towns County Park	Towns	Georgia	USA	610	34.9688	-83.7733	9	Nannaria	rhododendra	Hennen, Means, & Marek, 2021	Nannaria rhododendra	Xystodesmidae	Polydesmida	Diplopoda	Arthropoda	Animalia	whole animal, 70% isopropanol	VPI	VTEC	D. A. Hennen	2018
MPE04342	1	Male	Adult	DAH-2018-1014-04	D. A. Hennen	2018-10-14	In soil on steep, rocky slope, poison ivy, oak, hickory woods. 4:45-5:15 pm.	Chattahoochee NF, Woody Gap Rec Area	Lumpkin	Georgia	USA	977	34.675	-84.0015	9	Nannaria	rhododendra	Hennen, Means, & Marek, 2021	Nannaria rhododendra	Xystodesmidae	Polydesmida	Diplopoda	Arthropoda	Animalia	whole animal, 70% isopropanol	VPI	VTEC	D. A. Hennen	2018
MPE04343	1	Male	Adult	DAH-2018-1014-04	D. A. Hennen	2018-10-14	In soil on steep, rocky slope, poison ivy, oak, hickory woods. 4:45-5:15 pm.	Chattahoochee NF, Woody Gap Rec Area	Lumpkin	Georgia	USA	977	34.675	-84.0015	9	Nannaria	rhododendra	Hennen, Means, & Marek, 2021	Nannaria rhododendra	Xystodesmidae	Polydesmida	Diplopoda	Arthropoda	Animalia	whole animal, 70% isopropanol	VPI	VTEC	D. A. Hennen	2018
MPE04344	1	Male	Adult	DAH-2018-1014-04	D. A. Hennen	2018-10-14	In soil on steep, rocky slope, poison ivy, oak, hickory woods. 4:45-5:15 pm.	Chattahoochee NF, Woody Gap Rec Area	Lumpkin	Georgia	USA	977	34.675	-84.0015	9	Nannaria	rhododendra	Hennen, Means, & Marek, 2021	Nannaria rhododendra	Xystodesmidae	Polydesmida	Diplopoda	Arthropoda	Animalia	whole animal, 70% isopropanol	VPI	VTEC	D. A. Hennen	2018
MPE04348	1	Male	Adult	DAH-2018-1015-02	D. A. Hennen	2018-10-15	Dry litter of oak, hickory, tuliptree, maple. 1:45-3:15 PM.	Young Harris: Brasstown Valley Resort, Lodge Connector Trail to Miller Trek	Towns	Georgia	USA	670	34.9538	-83.8359	7	Nannaria	rhododendra	Hennen, Means, & Marek, 2021	Nannaria rhododendra	Xystodesmidae	Polydesmida	Diplopoda	Arthropoda	Animalia	whole animal, 70% isopropanol	VPI	VTEC	D. A. Hennen	2018
MPE04349	1	Female	Adult	DAH-2018-1015-02	D. A. Hennen	2018-10-15	Dry litter of oak, hickory, tuliptree, maple. 1:45-3:15 PM.	Young Harris: Brasstown Valley Resort, Lodge Connector Trail to Miller Trek	Towns	Georgia	USA	670	34.9538	-83.8359	7	Nannaria	rhododendra	Hennen, Means, & Marek, 2021	Nannaria rhododendra	Xystodesmidae	Polydesmida	Diplopoda	Arthropoda	Animalia	whole animal, 70% isopropanol	VPI	VTEC	D. A. Hennen	2018
MPE04350	1	Female	Adult	DAH-2018-1015-02	D. A. Hennen	2018-10-15	Dry litter of oak, hickory, tuliptree, maple. 1:45-3:15 PM.	Young Harris: Brasstown Valley Resort, Lodge Connector Trail to Miller Trek	Towns	Georgia	USA	670	34.9538	-83.8359	7	Nannaria	rhododendra	Hennen, Means, & Marek, 2021	Nannaria rhododendra	Xystodesmidae	Polydesmida	Diplopoda	Arthropoda	Animalia	whole animal, 70% isopropanol	VPI	VTEC	D. A. Hennen	2018
MPE04351	1	Female	Adult	DAH-2018-1015-02	D. A. Hennen	2018-10-15	Dry litter of oak, hickory, tuliptree, maple. 1:45-3:15 PM.	Young Harris: Brasstown Valley Resort, Lodge Connector Trail to Miller Trek	Towns	Georgia	USA	670	34.9538	-83.8359	7	Nannaria	rhododendra	Hennen, Means, & Marek, 2021	Nannaria rhododendra	Xystodesmidae	Polydesmida	Diplopoda	Arthropoda	Animalia	whole animal, 70% isopropanol	VPI	VTEC	D. A. Hennen	2018
MPE04352	1	Female	Adult	DAH-2018-1015-02	D. A. Hennen	2018-10-15	Dry litter of oak, hickory, tuliptree, maple. 1:45-3:15 PM.	Young Harris: Brasstown Valley Resort, Lodge Connector Trail to Miller Trek	Towns	Georgia	USA	670	34.9538	-83.8359	7	Nannaria	rhododendra	Hennen, Means, & Marek, 2021	Nannaria rhododendra	Xystodesmidae	Polydesmida	Diplopoda	Arthropoda	Animalia	whole animal, 70% isopropanol	VPI	VTEC	D. A. Hennen	2018
MPE04353	1	Female	Adult	DAH-2018-1015-02	D. A. Hennen	2018-10-15	Dry litter of oak, hickory, tuliptree, maple. 1:45-3:15 PM.	Young Harris: Brasstown Valley Resort, Lodge Connector Trail to Miller Trek	Towns	Georgia	USA	670	34.9538	-83.8359	7	Nannaria	rhododendra	Hennen, Means, & Marek, 2021	Nannaria rhododendra	Xystodesmidae	Polydesmida	Diplopoda	Arthropoda	Animalia	whole animal, 70% isopropanol	VPI	VTEC	D. A. Hennen	2018
MPE04363	1	Male	Adult	DAH-2018-1014-02	D. A. Hennen	2018-10-14	In dark, moist soil on streambank. 12:05-1:30 PM.	Chattahoochee NF, DeSoto Falls Rec Area, Lower Falls Trail	Lumpkin	Georgia	USA	633	34.7078	-83.915	8	Nannaria	rhododendra	Hennen, Means, & Marek, 2021	Nannaria rhododendra	Xystodesmidae	Polydesmida	Diplopoda	Arthropoda	Animalia	whole animal, 70% isopropanol	VPI	VTEC	D. A. Hennen	2018
MPE04364	1	Male	Adult	DAH-2018-1014-02	D. A. Hennen	2018-10-14	In dark, moist soil on streambank. 12:05-1:30 PM.	Chattahoochee NF, DeSoto Falls Rec Area, Lower Falls Trail	Lumpkin	Georgia	USA	633	34.7078	-83.915	8	Nannaria	rhododendra	Hennen, Means, & Marek, 2021	Nannaria rhododendra	Xystodesmidae	Polydesmida	Diplopoda	Arthropoda	Animalia	whole animal, 70% isopropanol	VPI	VTEC	D. A. Hennen	2018
MPE04399	1	Female	Adult	DAH-2018-1015-04	D. A. Hennen	2018-10-15	Moist litter and soil in rhododendron, mountain laurel, tuliptree, beech forest near stream. 6 -7:30 PM.	Hiawassee: Long Ridge Campground, Harris Cove, off Burch Branch Road	Towns	Georgia	USA	647	34.9256	-83.7776	6	Nannaria	rhododendra	Hennen, Means, & Marek, 2021	Nannaria rhododendra	Xystodesmidae	Polydesmida	Diplopoda	Arthropoda	Animalia	whole animal, 70% isopropanol	VPI	VTEC	D. A. Hennen	2018	paratype of Nannaria rhododendra
MPE04400	1	Female	Adult	DAH-2018-1015-04	D. A. Hennen	2018-10-15	Moist litter and soil in rhododendron, mountain laurel, tuliptree, beech forest near stream. 6 -7:30 PM.	Hiawassee: Long Ridge Campground, Harris Cove, off Burch Branch Road	Towns	Georgia	USA	647	34.9256	-83.7776	6	Nannaria	rhododendra	Hennen, Means, & Marek, 2021	Nannaria rhododendra	Xystodesmidae	Polydesmida	Diplopoda	Arthropoda	Animalia	whole animal, 70% isopropanol	VPI	VTEC	D. A. Hennen	2018
MPE04401	1	Male	Adult	DAH-2018-1015-04	D. A. Hennen	2018-10-15	Moist litter and soil in rhododendron, mountain laurel, tuliptree, beech forest near stream. 6 -7:30 PM.	Hiawassee: Long Ridge Campground, Harris Cove, off Burch Branch Road	Towns	Georgia	USA	647	34.9256	-83.7776	6	Nannaria	rhododendra	Hennen, Means, & Marek, 2021	Nannaria rhododendra	Xystodesmidae	Polydesmida	Diplopoda	Arthropoda	Animalia	whole animal, 70% isopropanol	VPI	VTEC	D. A. Hennen	2018	holotype of Nannaria rhododendra
MPE04796	1	Male	Adult	DAH-2018-1015-04	D. A. Hennen	2018-10-15	Moist litter and soil in rhododendron, mountain laurel, tuliptree, beech forest near stream. 6 -7:30 PM.	Hiawassee: Long Ridge Campground, Harris Cove, off Burch Branch Road	Towns	Georgia	USA	647	34.9256	-83.7776	6	Nannaria	rhododendra	Hennen, Means, & Marek, 2021	Nannaria rhododendra	Xystodesmidae	Polydesmida	Diplopoda	Arthropoda	Animalia	whole animal, 100% ethanol	VPI	VTEC	D. A. Hennen	2019	paratype of Nannaria rhododendra
MPE04799	1	Female	Adult	DAH-2018-1015-04	D. A. Hennen	2018-10-15	Moist litter and soil in rhododendron, mountain laurel, tuliptree, beech forest near stream. 6 -7:30 PM.	Hiawassee: Long Ridge Campground, Harris Cove, off Burch Branch Road	Towns	Georgia	USA	647	34.9256	-83.7776	6	Nannaria	rhododendra	Hennen, Means, & Marek, 2021	Nannaria rhododendra	Xystodesmidae	Polydesmida	Diplopoda	Arthropoda	Animalia	whole animal, 100% ethanol	VPI	VTEC	D. A. Hennen	2019
FMNHINS 0000 002 102	1		Adult		D. H. Kistner	1953-09-13		Great Smoky Mtns. Natl. Park, Cades Cove	Sevier	Tennessee	USA		35.58	-83.84	3000	Nannaria	scutellaria	Causey, 1942	Nannaria scutellaria	Xystodesmidae	Polydesmida	Diplopoda	Arthropoda	Animalia		FMNH	FMNHINS
FMNHINS 0000 002 106	2		Adult		H. S. Dybas	1946-09-17		Great Smoky Mtns. Natl. Park, Greenbriar Cove	Sevier	Tennessee	USA	610	35.7	-83.38	2000	Nannaria	scutellaria	Causey, 1942	Nannaria scutellaria	Xystodesmidae	Polydesmida	Diplopoda	Arthropoda	Animalia		FMNH	FMNHINS
	1		Adult		F. A. Coyle	1996-04-28		Great Smoky Mountains National Park: 205 m W Mingus Mill prkg lot, Berlese sampling	Swain	North Carolina	USA	704	35.5175	-83.3124	300	Nannaria	scutellaria	Causey, 1942	Nannaria scutellaria	Xystodesmidae	Polydesmida	Diplopoda	Arthropoda	Animalia	preserved in alcohol	GRSM	Backlog
	1		Adult		I. C. Stocks	2000-11-10		Great Smoky Mountains National Park: ATBI Plot, Goshen Prong	Sevier	Tennessee	USA		35.6088	-83.5427	300	Nannaria	scutellaria	Causey, 1942	Nannaria scutellaria	Xystodesmidae	Polydesmida	Diplopoda	Arthropoda	Animalia	preserved in alcohol, in half. Vial was dry as found in backlog	GRSM	Backlog
	1		Adult		I. C. Stocks	2000-11-10		Great Smoky Mountains National Park: ATBI Plot, Goshen Prong	Sevier	Tennessee	USA		35.6088	-83.5427	300	Nannaria	scutellaria	Causey, 1942	Nannaria scutellaria	Xystodesmidae	Polydesmida	Diplopoda	Arthropoda	Animalia	preserved in alcohol	GRSM	Backlog
	2		Adult		I. C. Stocks	2000-11-14		Great Smoky Mountains National Park: ATBI Plot, Albright Grove	Cocke	Tennessee	USA		35.7314	-83.2806	300	Nannaria	scutellaria	Causey, 1942	Nannaria scutellaria	Xystodesmidae	Polydesmida	Diplopoda	Arthropoda	Animalia	preserved in alcohol, 1 specimen broken in half	GRSM	Backlog
	1		Adult		I. C. Stocks	2000-11-15		Great Smoky Mountains National Park: ATBI Plot, Cataloochee	Haywood	North Carolina	USA		35.5844	-83.0815	300	Nannaria	scutellaria	Causey, 1942	Nannaria scutellaria	Xystodesmidae	Polydesmida	Diplopoda	Arthropoda	Animalia	preserved in alcohol	GRSM	Backlog
	1		Adult		I. C. Stocks	2000-11-15		Great Smoky Mountains National Park: ATBI Plot, Cataloochee	Haywood	North Carolina	USA		35.5844	-83.0815	300	Nannaria	scutellaria	Causey, 1942	Nannaria scutellaria	Xystodesmidae	Polydesmida	Diplopoda	Arthropoda	Animalia	preserved in alcohol	GRSM	Backlog
	1		Adult		I. C. Stocks	2000-11-15		Great Smoky Mountains National Park: ATBI Plot, Cataloochee	Haywood	North Carolina	USA		35.5844	-83.0815	300	Nannaria	scutellaria	Causey, 1942	Nannaria scutellaria	Xystodesmidae	Polydesmida	Diplopoda	Arthropoda	Animalia	preserved in alcohol	GRSM	Backlog
	5		Adult		I. C. Stocks	2000-11-15		Great Smoky Mountains National Park: ATBI Plot, Cataloochee	Haywood	North Carolina	USA		35.5844	-83.0815	300	Nannaria	scutellaria	Causey, 1942	Nannaria scutellaria	Xystodesmidae	Polydesmida	Diplopoda	Arthropoda	Animalia	preserved in alcohol, 3 specimens in pieces	GRSM	Backlog
	2		Adult		I. C. Stocks	2000-11-15		Great Smoky Mountains National Park: ATBI Plot, Cataloochee	Haywood	North Carolina	USA		35.5844	-83.0815	300	Nannaria	scutellaria	Causey, 1942	Nannaria scutellaria	Xystodesmidae	Polydesmida	Diplopoda	Arthropoda	Animalia	preserved in alcohol	GRSM	Backlog
	1		Adult		I. C. Stocks	2000-11-28		Great Smoky Mountains National Park: ATBI Plot, Goshen Prong	Sevier	Tennessee	USA		35.6088	-83.5427	300	Nannaria	scutellaria	Causey, 1942	Nannaria scutellaria	Xystodesmidae	Polydesmida	Diplopoda	Arthropoda	Animalia	preserved in alcohol, in half	GRSM	Backlog
	1		Adult		I. C. Stocks	2000-11-30		Great Smoky Mountains National Park: ATBI Plot, Cataloochee	Haywood	North Carolina	USA		35.5844	-83.0815	300	Nannaria	scutellaria	Causey, 1942	Nannaria scutellaria	Xystodesmidae	Polydesmida	Diplopoda	Arthropoda	Animalia	preserved in alcohol	GRSM	Backlog
	1		Adult		I. C. Stocks	2001-02-26		Great Smoky Mountains National Park: ATBI Plot, Goshen Prong	Sevier	Tennessee	USA		35.6088	-83.5427	300	Nannaria	scutellaria	Causey, 1942	Nannaria scutellaria	Xystodesmidae	Polydesmida	Diplopoda	Arthropoda	Animalia	preserved in alcohol	GRSM	Backlog
	1		Adult		I. C. Stocks, J. Lowe	2001-04-10		Great Smoky Mountains National Park: ATBI Plot, Cataloochee	Haywood	North Carolina	USA		35.5844	-83.0815	300	Nannaria	scutellaria	Causey, 1942	Nannaria scutellaria	Xystodesmidae	Polydesmida	Diplopoda	Arthropoda	Animalia	preserved in alcohol, in pieces	GRSM	Backlog
	1		Adult		I. C. Stocks, J. Breeden	2001-04-27		Great Smoky Mountains National Park: ATBI Plot, Goshen Prong	Sevier	Tennessee	USA		35.6088	-83.5427	300	Nannaria	scutellaria	Causey, 1942	Nannaria scutellaria	Xystodesmidae	Polydesmida	Diplopoda	Arthropoda	Animalia	preserved in alcohol	GRSM	Backlog
	1		Adult		M. McCord	2001-05-09		Great Smoky Mountains National Park: ATBI Plot, Albright Grove	Cocke	Tennessee	USA		35.7314	-83.2806	300	Nannaria	scutellaria	Causey, 1942	Nannaria scutellaria	Xystodesmidae	Polydesmida	Diplopoda	Arthropoda	Animalia	preserved in alcohol, in half	GRSM	Backlog
	1		Adult		I. C. Stocks, M. Williams	2001-05-22		Great Smoky Mountains National Park: ATBI Plot, Albright Grove	Cocke	Tennessee	USA		35.7314	-83.2806	300	Nannaria	scutellaria	Causey, 1942	Nannaria scutellaria	Xystodesmidae	Polydesmida	Diplopoda	Arthropoda	Animalia	preserved in alcohol	GRSM	Backlog
	1		Adult		I. C. Stocks, M. Butler	2001-06-07		Great Smoky Mountains National Park: ATBI Plot, Goshen Prong	Sevier	Tennessee	USA		35.6088	-83.5427	300	Nannaria	scutellaria	Causey, 1942	Nannaria scutellaria	Xystodesmidae	Polydesmida	Diplopoda	Arthropoda	Animalia	preserved in alcohol	GRSM	Backlog
	1		Adult		I. C. Stocks	2001-07-02		Great Smoky Mountains National Park: ATBI Plot, Goshen Prong	Sevier	Tennessee	USA		35.6088	-83.5427	300	Nannaria	scutellaria	Causey, 1942	Nannaria scutellaria	Xystodesmidae	Polydesmida	Diplopoda	Arthropoda	Animalia	preserved in alcohol, in half	GRSM	Backlog
	1		Adult		M. McCord	2001-07-06		Great Smoky Mountains National Park: ATBI Plot, Albright Grove	Cocke	Tennessee	USA		35.7314	-83.2806	300	Nannaria	scutellaria	Causey, 1942	Nannaria scutellaria	Xystodesmidae	Polydesmida	Diplopoda	Arthropoda	Animalia	preserved in alcohol	GRSM	Backlog
	1		Adult		I. C. Stocks, J. Lowe	2001-07-17		Great Smoky Mountains National Park: ATBI Plot, Andrews Bald	Swain	North Carolina	USA		35.537	-83.4941	300	Nannaria	scutellaria	Causey, 1942	Nannaria scutellaria	Xystodesmidae	Polydesmida	Diplopoda	Arthropoda	Animalia	preserved in alcohol, end detached	GRSM	Backlog
	1		Adult		I. C. Stocks	2001-09-11		Great Smoky Mountains National Park: ATBI Plot, Purchase Knob	Haywood	North Carolina	USA		35.59	-83.0602	300	Nannaria	scutellaria	Causey, 1942	Nannaria scutellaria	Xystodesmidae	Polydesmida	Diplopoda	Arthropoda	Animalia	preserved in alcohol	GRSM	Backlog
	1		Adult		I. C. Stocks	2001-09-11		Great Smoky Mountains National Park: ATBI Plot, Purchase Knob	Haywood	North Carolina	USA		35.59	-83.0602	300	Nannaria	scutellaria	Causey, 1942	Nannaria scutellaria	Xystodesmidae	Polydesmida	Diplopoda	Arthropoda	Animalia	preserved in alcohol	GRSM	Backlog
	1		Adult		I. C. Stocks	2001-09-11		Great Smoky Mountains National Park: ATBI Plot, Purchase Knob	Haywood	North Carolina	USA		35.59	-83.0602	300	Nannaria	scutellaria	Causey, 1942	Nannaria scutellaria	Xystodesmidae	Polydesmida	Diplopoda	Arthropoda	Animalia	preserved in alcohol	GRSM	Backlog
	1		Adult		I. C. Stocks	2001-09-17		Great Smoky Mountains National Park: ATBI Plot, Goshen Prong	Sevier	Tennessee	USA		35.6088	-83.5427	300	Nannaria	scutellaria	Causey, 1942	Nannaria scutellaria	Xystodesmidae	Polydesmida	Diplopoda	Arthropoda	Animalia	preserved in alcohol	GRSM	Backlog
	1		Adult		I. C. Stocks	2001-10-10		Great Smoky Mountains National Park: ATBI Plot, Cataloochee	Haywood	North Carolina	USA		35.5844	-83.0815	300	Nannaria	scutellaria	Causey, 1942	Nannaria scutellaria	Xystodesmidae	Polydesmida	Diplopoda	Arthropoda	Animalia	preserved in alcohol	GRSM	Backlog
	1		Adult		I. C. Stocks	2001-10-10		Great Smoky Mountains National Park: ATBI Plot, Cataloochee	Haywood	North Carolina	USA		35.5844	-83.0815	300	Nannaria	scutellaria	Causey, 1942	Nannaria scutellaria	Xystodesmidae	Polydesmida	Diplopoda	Arthropoda	Animalia	preserved in alcohol	GRSM	Backlog
	1		Adult		I. C. Stocks	2001-10-15		Great Smoky Mountains National Park: ATBI Plot, Twin Creeks	Sevier	Tennessee	USA		35.6841	-83.4994	300	Nannaria	scutellaria	Causey, 1942	Nannaria scutellaria	Xystodesmidae	Polydesmida	Diplopoda	Arthropoda	Animalia	preserved in alcohol	GRSM	Backlog
	4		Adult		I. C. Stocks, J. Lowe	2001-10-18		Great Smoky Mountains National Park: ATBI Plot, Cataloochee	Haywood	North Carolina	USA		35.5844	-83.0815	300	Nannaria	scutellaria	Causey, 1942	Nannaria scutellaria	Xystodesmidae	Polydesmida	Diplopoda	Arthropoda	Animalia	preserved in alcohol	GRSM	Backlog
	5		Adult		I. C. Stocks, J. Lowe	2001-10-18		Great Smoky Mountains National Park: ATBI Plot, Cataloochee	Haywood	North Carolina	USA		35.5844	-83.0815	300	Nannaria	scutellaria	Causey, 1942	Nannaria scutellaria	Xystodesmidae	Polydesmida	Diplopoda	Arthropoda	Animalia	preserved in alcohol, 3 specimens in pieces	GRSM	Backlog
	3		Adult		I. C. Stocks, J. Lowe	2001-10-18		Great Smoky Mountains National Park: ATBI Plot, Cataloochee	Haywood	North Carolina	USA		35.5844	-83.0815	300	Nannaria	scutellaria	Causey, 1942	Nannaria scutellaria	Xystodesmidae	Polydesmida	Diplopoda	Arthropoda	Animalia	preserved in alcohol	GRSM	Backlog
	1		Adult		I. C. Stocks	2001-10-22		Great Smoky Mountains National Park: ATBI Plot, Goshen Prong	Sevier	Tennessee	USA		35.6088	-83.5427	300	Nannaria	scutellaria	Causey, 1942	Nannaria scutellaria	Xystodesmidae	Polydesmida	Diplopoda	Arthropoda	Animalia	preserved in alcohol	GRSM	Backlog
	1		Adult		I. C. Stocks	2001-10-22		Great Smoky Mountains National Park: ATBI Plot, Goshen Prong	Sevier	Tennessee	USA		35.6088	-83.5427	300	Nannaria	scutellaria	Causey, 1942	Nannaria scutellaria	Xystodesmidae	Polydesmida	Diplopoda	Arthropoda	Animalia	preserved in alcohol	GRSM	Backlog
	2		Adult		I. C. Stocks	2001-10-22		Great Smoky Mountains National Park: ATBI Plot, Goshen Prong	Sevier	Tennessee	USA		35.6088	-83.5427	300	Nannaria	scutellaria	Causey, 1942	Nannaria scutellaria	Xystodesmidae	Polydesmida	Diplopoda	Arthropoda	Animalia	preserved in alcohol	GRSM	Backlog
	1		Adult		I. C. Stocks	2001-10-26		Great Smoky Mountains National Park: ATBI Plot, Purchase Knob	Haywood	North Carolina	USA		35.59	-83.0602	300	Nannaria	scutellaria	Causey, 1942	Nannaria scutellaria	Xystodesmidae	Polydesmida	Diplopoda	Arthropoda	Animalia	preserved in alcohol	GRSM	Backlog
	3		Adult		I. C. Stocks	2001-10-26		Great Smoky Mountains National Park: ATBI Plot, Cataloochee	Haywood	North Carolina	USA		35.5844	-83.0815	300	Nannaria	scutellaria	Causey, 1942	Nannaria scutellaria	Xystodesmidae	Polydesmida	Diplopoda	Arthropoda	Animalia	preserved in alcohol	GRSM	Backlog
	2		Adult		I. C. Stocks	2001-10-26		Great Smoky Mountains National Park: ATBI Plot, Cataloochee	Haywood	North Carolina	USA		35.5844	-83.0815	300	Nannaria	scutellaria	Causey, 1942	Nannaria scutellaria	Xystodesmidae	Polydesmida	Diplopoda	Arthropoda	Animalia	preserved in alcohol	GRSM	Backlog
	4		Adult		I. C. Stocks	2001-10-26		Great Smoky Mountains National Park: ATBI Plot, Cataloochee	Haywood	North Carolina	USA		35.5844	-83.0815	300	Nannaria	scutellaria	Causey, 1942	Nannaria scutellaria	Xystodesmidae	Polydesmida	Diplopoda	Arthropoda	Animalia	preserved in alcohol, 2 specimens in pieces	GRSM	Backlog
	4		Adult		I. C. Stocks	2001-10-26		Great Smoky Mountains National Park: ATBI Plot, Cataloochee	Haywood	North Carolina	USA		35.5844	-83.0815	300	Nannaria	scutellaria	Causey, 1942	Nannaria scutellaria	Xystodesmidae	Polydesmida	Diplopoda	Arthropoda	Animalia	preserved in alcohol	GRSM	Backlog
	1		Adult		I. C. Stocks	2001-11-05		Great Smoky Mountains National Park: ATBI Plot, Twin Creeks	Sevier	Tennessee	USA		35.6841	-83.4994	300	Nannaria	scutellaria	Causey, 1942	Nannaria scutellaria	Xystodesmidae	Polydesmida	Diplopoda	Arthropoda	Animalia	preserved in alcohol	GRSM	Backlog
	1		Adult		I. C. Stocks	2001-11-05		Great Smoky Mountains National Park: ATBI Plot, Twin Creeks	Sevier	Tennessee	USA		35.6841	-83.4994	300	Nannaria	scutellaria	Causey, 1942	Nannaria scutellaria	Xystodesmidae	Polydesmida	Diplopoda	Arthropoda	Animalia	preserved in alcohol	GRSM	Backlog
	2		Adult		I. C. Stocks	2001-11-05		Great Smoky Mountains National Park: ATBI Plot, Goshen Prong	Sevier	Tennessee	USA		35.6088	-83.5427	300	Nannaria	scutellaria	Causey, 1942	Nannaria scutellaria	Xystodesmidae	Polydesmida	Diplopoda	Arthropoda	Animalia	preserved in alcohol	GRSM	Backlog
	1		Adult		I. C. Stocks	2001-11-05		Great Smoky Mountains National Park: ATBI Plot, Goshen Prong	Sevier	Tennessee	USA		35.6088	-83.5427	300	Nannaria	scutellaria	Causey, 1942	Nannaria scutellaria	Xystodesmidae	Polydesmida	Diplopoda	Arthropoda	Animalia	preserved in alcohol	GRSM	Backlog
	2		Adult		I. C. Stocks	2001-11-21		Great Smoky Mountains National Park: ATBI Plot, Cataloochee	Haywood	North Carolina	USA		35.5844	-83.0815	300	Nannaria	scutellaria	Causey, 1942	Nannaria scutellaria	Xystodesmidae	Polydesmida	Diplopoda	Arthropoda	Animalia	preserved in alcohol	GRSM	Backlog
	5		Adult		I. C. Stocks	2001-11-21		Great Smoky Mountains National Park: ATBI Plot, Cataloochee	Haywood	North Carolina	USA		35.5844	-83.0815	300	Nannaria	scutellaria	Causey, 1942	Nannaria scutellaria	Xystodesmidae	Polydesmida	Diplopoda	Arthropoda	Animalia	preserved in alcohol	GRSM	Backlog
	4		Adult		I. C. Stocks	2001-11-21		Great Smoky Mountains National Park: ATBI Plot, Cataloochee	Haywood	North Carolina	USA		35.5844	-83.0815	300	Nannaria	scutellaria	Causey, 1942	Nannaria scutellaria	Xystodesmidae	Polydesmida	Diplopoda	Arthropoda	Animalia	preserved in alcohol	GRSM	Backlog
	2		Adult		I. C. Stocks	2001-11-21		Great Smoky Mountains National Park: ATBI Plot, Cataloochee	Haywood	North Carolina	USA		35.5844	-83.0815	300	Nannaria	scutellaria	Causey, 1942	Nannaria scutellaria	Xystodesmidae	Polydesmida	Diplopoda	Arthropoda	Animalia	preserved in alcohol, 1 specimen broken in half	GRSM	Backlog
	1		Adult		I. C. Stocks	2001-12-05		Great Smoky Mountains National Park: ATBI Plot, Twin Creeks	Sevier	Tennessee	USA		35.6841	-83.4994	300	Nannaria	scutellaria	Causey, 1942	Nannaria scutellaria	Xystodesmidae	Polydesmida	Diplopoda	Arthropoda	Animalia	preserved in alcohol	GRSM	Backlog
	1		Adult		I. C. Stocks	2001-12-05		Great Smoky Mountains National Park: ATBI Plot, Goshen Prong	Sevier	Tennessee	USA		35.6088	-83.5427	300	Nannaria	scutellaria	Causey, 1942	Nannaria scutellaria	Xystodesmidae	Polydesmida	Diplopoda	Arthropoda	Animalia	preserved in alcohol	GRSM	Backlog
	2		Adult		I. C. Stocks	2001-12-05		Great Smoky Mountains National Park: ATBI Plot, Goshen Prong	Sevier	Tennessee	USA		35.6088	-83.5427	300	Nannaria	scutellaria	Causey, 1942	Nannaria scutellaria	Xystodesmidae	Polydesmida	Diplopoda	Arthropoda	Animalia	preserved in alcohol	GRSM	Backlog
	3		Adult		I. C. Stocks	2001-12-05		Great Smoky Mountains National Park: ATBI Plot, Goshen Prong	Sevier	Tennessee	USA		35.6088	-83.5427	300	Nannaria	scutellaria	Causey, 1942	Nannaria scutellaria	Xystodesmidae	Polydesmida	Diplopoda	Arthropoda	Animalia	preserved in alcohol	GRSM	Backlog
	2		Adult		I. C. Stocks	2001-12-05		Great Smoky Mountains National Park: ATBI Plot, Goshen Prong	Sevier	Tennessee	USA		35.6088	-83.5427	300	Nannaria	scutellaria	Causey, 1942	Nannaria scutellaria	Xystodesmidae	Polydesmida	Diplopoda	Arthropoda	Animalia	preserved in alcohol, both with posterior end detached	GRSM	Backlog
	2		Adult		P. E. Super, J. Lowe	2001-12-07		Great Smoky Mountains National Park: ATBI Plot, Cataloochee	Haywood	North Carolina	USA		35.5844	-83.0815	300	Nannaria	scutellaria	Causey, 1942	Nannaria scutellaria	Xystodesmidae	Polydesmida	Diplopoda	Arthropoda	Animalia	preserved in alcohol, 1 specimen broken in half	GRSM	Backlog
	3		Adult		P. E. Super, J. Lowe	2001-12-07		Great Smoky Mountains National Park: ATBI Plot, Cataloochee	Haywood	North Carolina	USA		35.5844	-83.0815	300	Nannaria	scutellaria	Causey, 1942	Nannaria scutellaria	Xystodesmidae	Polydesmida	Diplopoda	Arthropoda	Animalia	preserved in alcohol, 1 specimen broken in half	GRSM	Backlog
	3		Adult		P. E. Super, J. Lowe	2001-12-07		Great Smoky Mountains National Park: ATBI Plot, Cataloochee	Haywood	North Carolina	USA		35.5844	-83.0815	300	Nannaria	scutellaria	Causey, 1942	Nannaria scutellaria	Xystodesmidae	Polydesmida	Diplopoda	Arthropoda	Animalia	preserved in alcohol, 2 specimens in pieces	GRSM	Backlog
	1		Adult		C. R. Parker	2001-12-18		Great Smoky Mountains National Park: ATBI Plot, Goshen Prong	Sevier	Tennessee	USA		35.6088	-83.5427	300	Nannaria	scutellaria	Causey, 1942	Nannaria scutellaria	Xystodesmidae	Polydesmida	Diplopoda	Arthropoda	Animalia	preserved in alcohol	GRSM	Backlog
	1		Adult		C. R. Parker	2001-12-18		Great Smoky Mountains National Park: ATBI Plot, Goshen Prong	Sevier	Tennessee	USA		35.6088	-83.5427	300	Nannaria	scutellaria	Causey, 1942	Nannaria scutellaria	Xystodesmidae	Polydesmida	Diplopoda	Arthropoda	Animalia	preserved in alcohol	GRSM	Backlog
	2		Adult		P. E. Super, J. Lowe	2001-12-21		Great Smoky Mountains National Park: ATBI Plot, Cataloochee	Haywood	North Carolina	USA		35.5844	-83.0815	300	Nannaria	scutellaria	Causey, 1942	Nannaria scutellaria	Xystodesmidae	Polydesmida	Diplopoda	Arthropoda	Animalia	preserved in alcohol, broken in half	GRSM	Backlog
	1		Adult		P. E. Super, J. Lowe	2001-12-21		Great Smoky Mountains National Park: ATBI Plot, Cataloochee	Haywood	North Carolina	USA		35.5844	-83.0815	300	Nannaria	scutellaria	Causey, 1942	Nannaria scutellaria	Xystodesmidae	Polydesmida	Diplopoda	Arthropoda	Animalia	preserved in alcohol, broken in half	GRSM	Backlog
	3		Adult		P. E. Super, J. Lowe	2001-12-21		Great Smoky Mountains National Park: ATBI Plot, Cataloochee	Haywood	North Carolina	USA		35.5844	-83.0815	300	Nannaria	scutellaria	Causey, 1942	Nannaria scutellaria	Xystodesmidae	Polydesmida	Diplopoda	Arthropoda	Animalia	preserved in alcohol, 1 specimen broken	GRSM	Backlog
	1		Adult		P. E. Super, J. Lowe	2001-12-21		Great Smoky Mountains National Park: ATBI Plot, Cataloochee	Haywood	North Carolina	USA		35.5844	-83.0815	300	Nannaria	scutellaria	Causey, 1942	Nannaria scutellaria	Xystodesmidae	Polydesmida	Diplopoda	Arthropoda	Animalia	preserved in alcohol	GRSM	Backlog
	2		Adult		P. E. Super, J. Lowe	2001-12-21		Great Smoky Mountains National Park: ATBI Plot, Cataloochee	Haywood	North Carolina	USA		35.5844	-83.0815	300	Nannaria	scutellaria	Causey, 1942	Nannaria scutellaria	Xystodesmidae	Polydesmida	Diplopoda	Arthropoda	Animalia	preserved in alcohol, 1 specimen broken in half	GRSM	Backlog
	1		Adult		D. Stair	2002-02-10		Great Smoky Mountains National Park: ATBI Plot, Goshen Prong	Sevier	Tennessee	USA		35.6088	-83.5427	300	Nannaria	scutellaria	Causey, 1942	Nannaria scutellaria	Xystodesmidae	Polydesmida	Diplopoda	Arthropoda	Animalia	preserved in alcohol, broken in half	GRSM	Backlog
	1		Adult		P. E. Super, J. Lowe	2002-02-14		Great Smoky Mountains National Park: ATBI Plot, Cataloochee	Haywood	North Carolina	USA		35.5844	-83.0815	300	Nannaria	scutellaria	Causey, 1942	Nannaria scutellaria	Xystodesmidae	Polydesmida	Diplopoda	Arthropoda	Animalia	preserved in alcohol	GRSM	Backlog
	1		Adult		P. E. Super, J. Lowe	2002-03-27		Great Smoky Mountains National Park: ATBI Plot, Cataloochee	Haywood	North Carolina	USA		35.5844	-83.0815	300	Nannaria	scutellaria	Causey, 1942	Nannaria scutellaria	Xystodesmidae	Polydesmida	Diplopoda	Arthropoda	Animalia	preserved in alcohol, broken in half	GRSM	Backlog
	1		Adult		I. C. Stocks, R. Saczawa, D. Fowler	2002-04-01		Great Smoky Mountains National Park: ATBI Plot, Goshen Prong	Sevier	Tennessee	USA		35.6088	-83.5427	300	Nannaria	scutellaria	Causey, 1942	Nannaria scutellaria	Xystodesmidae	Polydesmida	Diplopoda	Arthropoda	Animalia	preserved in alcohol	GRSM	Backlog
	1		Adult		I. C. Stocks, R. Saczawa, D. Fowler	2002-04-01		Great Smoky Mountains National Park: ATBI Plot, Goshen Prong	Sevier	Tennessee	USA		35.6088	-83.5427	300	Nannaria	scutellaria	Causey, 1942	Nannaria scutellaria	Xystodesmidae	Polydesmida	Diplopoda	Arthropoda	Animalia	preserved in alcohol	GRSM	Backlog
	1		Adult		I. C. Stocks, R. Saczawa, D. Fowler	2002-04-01		Great Smoky Mountains National Park: ATBI Plot, Goshen Prong	Sevier	Tennessee	USA		35.6088	-83.5427	300	Nannaria	scutellaria	Causey, 1942	Nannaria scutellaria	Xystodesmidae	Polydesmida	Diplopoda	Arthropoda	Animalia	preserved in alcohol, broken in half	GRSM	Backlog
	2		Adult		P. E. Super, J. Lowe	2002-04-10		Great Smoky Mountains National Park: ATBI Plot, Cataloochee	Haywood	North Carolina	USA		35.5844	-83.0815	300	Nannaria	scutellaria	Causey, 1942	Nannaria scutellaria	Xystodesmidae	Polydesmida	Diplopoda	Arthropoda	Animalia	preserved in alcohol	GRSM	Backlog
	1		Adult		P. E. Super, J. Lowe	2002-04-10		Great Smoky Mountains National Park: ATBI Plot, Cataloochee	Haywood	North Carolina	USA		35.5844	-83.0815	300	Nannaria	scutellaria	Causey, 1942	Nannaria scutellaria	Xystodesmidae	Polydesmida	Diplopoda	Arthropoda	Animalia	preserved in alcohol	GRSM	Backlog
	1		Adult		J. Saczawa, R. Saczawa	2002-04-11		Great Smoky Mountains National Park: ATBI Plot, Goshen Prong	Sevier	Tennessee	USA		35.6088	-83.5427	300	Nannaria	scutellaria	Causey, 1942	Nannaria scutellaria	Xystodesmidae	Polydesmida	Diplopoda	Arthropoda	Animalia	preserved in alcohol	GRSM	Backlog
	1		Adult		J. Saczawa, R. Saczawa	2002-04-25		Great Smoky Mountains National Park: ATBI Plot, Goshen Prong	Sevier	Tennessee	USA		35.6088	-83.5427	300	Nannaria	scutellaria	Causey, 1942	Nannaria scutellaria	Xystodesmidae	Polydesmida	Diplopoda	Arthropoda	Animalia	preserved in alcohol, end detached	GRSM	Backlog
	4		Adult		P. E. Super, J. Lowe	2002-04-26		Great Smoky Mountains National Park: ATBI Plot, Cataloochee	Haywood	North Carolina	USA		35.5844	-83.0815	300	Nannaria	scutellaria	Causey, 1942	Nannaria scutellaria	Xystodesmidae	Polydesmida	Diplopoda	Arthropoda	Animalia	preserved in alcohol	GRSM	Backlog
	2		Adult		P. E. Super, J. Lowe	2002-04-26		Great Smoky Mountains National Park: ATBI Plot, Cataloochee	Haywood	North Carolina	USA		35.5844	-83.0815	300	Nannaria	scutellaria	Causey, 1942	Nannaria scutellaria	Xystodesmidae	Polydesmida	Diplopoda	Arthropoda	Animalia	preserved in alcohol	GRSM	Backlog
	2		Adult		P. E. Super, J. Lowe	2002-04-26		Great Smoky Mountains National Park: ATBI Plot, Cataloochee	Haywood	North Carolina	USA		35.5844	-83.0815	300	Nannaria	scutellaria	Causey, 1942	Nannaria scutellaria	Xystodesmidae	Polydesmida	Diplopoda	Arthropoda	Animalia	preserved in alcohol	GRSM	Backlog
	1		Adult		P. E. Super, J. Lowe	2002-04-26		Great Smoky Mountains National Park: ATBI Plot, Cataloochee	Haywood	North Carolina	USA		35.5844	-83.0815	300	Nannaria	scutellaria	Causey, 1942	Nannaria scutellaria	Xystodesmidae	Polydesmida	Diplopoda	Arthropoda	Animalia	preserved in alcohol	GRSM	Backlog
	5		Adult		P. E. Super, J. Lowe	2002-04-26		Great Smoky Mountains National Park: ATBI Plot, Cataloochee	Haywood	North Carolina	USA		35.5844	-83.0815	300	Nannaria	scutellaria	Causey, 1942	Nannaria scutellaria	Xystodesmidae	Polydesmida	Diplopoda	Arthropoda	Animalia	preserved in alcohol	GRSM	Backlog
	1		Adult		P. E. Super, J. Lowe	2002-05-08		Great Smoky Mountains National Park: ATBI Plot, Purchase Knob	Haywood	North Carolina	USA		35.59	-83.0602	300	Nannaria	scutellaria	Causey, 1942	Nannaria scutellaria	Xystodesmidae	Polydesmida	Diplopoda	Arthropoda	Animalia	preserved in alcohol	GRSM	Backlog
	1		Adult		P. E. Super, J. Lowe	2002-05-08		Great Smoky Mountains National Park: ATBI Plot, Cataloochee	Haywood	North Carolina	USA		35.5844	-83.0815	300	Nannaria	scutellaria	Causey, 1942	Nannaria scutellaria	Xystodesmidae	Polydesmida	Diplopoda	Arthropoda	Animalia	preserved in alcohol, in pieces. Vial was dry as found in backlog	GRSM	Backlog
	1		Adult		P. E. Super, J. Lowe	2002-05-08		Great Smoky Mountains National Park: ATBI Plot, Cataloochee	Haywood	North Carolina	USA		35.5844	-83.0815	300	Nannaria	scutellaria	Causey, 1942	Nannaria scutellaria	Xystodesmidae	Polydesmida	Diplopoda	Arthropoda	Animalia	preserved in alcohol, broken in half	GRSM	Backlog
	2		Adult		P. E. Super, J. Lowe	2002-05-08		Great Smoky Mountains National Park: ATBI Plot, Cataloochee	Haywood	North Carolina	USA		35.5844	-83.0815	300	Nannaria	scutellaria	Causey, 1942	Nannaria scutellaria	Xystodesmidae	Polydesmida	Diplopoda	Arthropoda	Animalia	preserved in alcohol	GRSM	Backlog
	1		Adult		J. Saczawa, R. Saczawa	2002-05-23		Great Smoky Mountains National Park: ATBI Plot, Goshen Prong	Sevier	Tennessee	USA		35.6088	-83.5427	300	Nannaria	scutellaria	Causey, 1942	Nannaria scutellaria	Xystodesmidae	Polydesmida	Diplopoda	Arthropoda	Animalia	preserved in alcohol	GRSM	Backlog
	1		Adult		P. E. Super, J. Lowe	2002-06-04		Great Smoky Mountains National Park: ATBI Plot, Cataloochee	Haywood	North Carolina	USA		35.5844	-83.0815	300	Nannaria	scutellaria	Causey, 1942	Nannaria scutellaria	Xystodesmidae	Polydesmida	Diplopoda	Arthropoda	Animalia	preserved in alcohol	GRSM	Backlog
	3		Adult		P. E. Super, J. Lowe	2002-06-04		Great Smoky Mountains National Park: ATBI Plot, Cataloochee	Haywood	North Carolina	USA		35.5844	-83.0815	300	Nannaria	scutellaria	Causey, 1942	Nannaria scutellaria	Xystodesmidae	Polydesmida	Diplopoda	Arthropoda	Animalia	preserved in alcohol	GRSM	Backlog
	3		Adult		P. E. Super, J. Lowe	2002-06-04		Great Smoky Mountains National Park: ATBI Plot, Cataloochee	Haywood	North Carolina	USA		35.5844	-83.0815	300	Nannaria	scutellaria	Causey, 1942	Nannaria scutellaria	Xystodesmidae	Polydesmida	Diplopoda	Arthropoda	Animalia	preserved in alcohol	GRSM	Backlog
	1		Adult		P. E. Super, J. Lowe	2002-06-04		Great Smoky Mountains National Park: ATBI Plot, Cataloochee	Haywood	North Carolina	USA		35.5844	-83.0815	300	Nannaria	scutellaria	Causey, 1942	Nannaria scutellaria	Xystodesmidae	Polydesmida	Diplopoda	Arthropoda	Animalia	preserved in alcohol	GRSM	Backlog
	1		Adult		P. E. Super, J. Lowe	2002-06-18		Great Smoky Mountains National Park: ATBI Plot, Cataloochee	Haywood	North Carolina	USA		35.5844	-83.0815	300	Nannaria	scutellaria	Causey, 1942	Nannaria scutellaria	Xystodesmidae	Polydesmida	Diplopoda	Arthropoda	Animalia	preserved in alcohol	GRSM	Backlog
	1		Adult		P. E. Super, J. Lowe	2002-06-18		Great Smoky Mountains National Park: ATBI Plot, Cataloochee	Haywood	North Carolina	USA		35.5844	-83.0815	300	Nannaria	scutellaria	Causey, 1942	Nannaria scutellaria	Xystodesmidae	Polydesmida	Diplopoda	Arthropoda	Animalia	preserved in alcohol, broken in half	GRSM	Backlog
	2		Adult		P. E. Super, J. Lowe	2002-06-18		Great Smoky Mountains National Park: ATBI Plot, Cataloochee	Haywood	North Carolina	USA		35.5844	-83.0815	300	Nannaria	scutellaria	Causey, 1942	Nannaria scutellaria	Xystodesmidae	Polydesmida	Diplopoda	Arthropoda	Animalia	preserved in alcohol	GRSM	Backlog
	1		Adult		P. E. Super, J. Lowe	2002-06-18		Great Smoky Mountains National Park: ATBI Plot, Cataloochee	Haywood	North Carolina	USA		35.5844	-83.0815	300	Nannaria	scutellaria	Causey, 1942	Nannaria scutellaria	Xystodesmidae	Polydesmida	Diplopoda	Arthropoda	Animalia	preserved in alcohol	GRSM	Backlog
	1		Adult		B. Merritt	2002-06-21		Great Smoky Mountains National Park: ATBI Plot, Twin Creeks	Sevier	Tennessee	USA		35.6841	-83.4994	300	Nannaria	scutellaria	Causey, 1942	Nannaria scutellaria	Xystodesmidae	Polydesmida	Diplopoda	Arthropoda	Animalia	preserved in alcohol	GRSM	Backlog
	2		Adult		J. Lowe, D. Lowe	2002-07-03		Great Smoky Mountains National Park: ATBI Plot, Cataloochee	Haywood	North Carolina	USA		35.5844	-83.0815	300	Nannaria	scutellaria	Causey, 1942	Nannaria scutellaria	Xystodesmidae	Polydesmida	Diplopoda	Arthropoda	Animalia	preserved in alcohol, 1 specimen broken in half	GRSM	Backlog
	1		Adult		J. Lowe, D. Lowe	2002-07-03		Great Smoky Mountains National Park: ATBI Plot, Cataloochee	Haywood	North Carolina	USA		35.5844	-83.0815	300	Nannaria	scutellaria	Causey, 1942	Nannaria scutellaria	Xystodesmidae	Polydesmida	Diplopoda	Arthropoda	Animalia	preserved in alcohol	GRSM	Backlog
	4		Adult		J. Lowe, D. Lowe	2002-07-03		Great Smoky Mountains National Park: ATBI Plot, Cataloochee	Haywood	North Carolina	USA		35.5844	-83.0815	300	Nannaria	scutellaria	Causey, 1942	Nannaria scutellaria	Xystodesmidae	Polydesmida	Diplopoda	Arthropoda	Animalia	preserved in alcohol	GRSM	Backlog
	1		Adult		B. Merritt	2002-07-16		Great Smoky Mountains National Park: ATBI Plot, Twin Creeks	Sevier	Tennessee	USA		35.6841	-83.4994	300	Nannaria	scutellaria	Causey, 1942	Nannaria scutellaria	Xystodesmidae	Polydesmida	Diplopoda	Arthropoda	Animalia	preserved in alcohol	GRSM	Backlog
	1		Adult		J. Lowe	2002-07-30		Great Smoky Mountains National Park: ATBI Plot, Cataloochee	Haywood	North Carolina	USA		35.5844	-83.0815	300	Nannaria	scutellaria	Causey, 1942	Nannaria scutellaria	Xystodesmidae	Polydesmida	Diplopoda	Arthropoda	Animalia	preserved in alcohol	GRSM	Backlog
	1		Adult		J. Saczawa, R. Saczawa	2002-08-19		Great Smoky Mountains National Park: ATBI Plot, Goshen Prong	Sevier	Tennessee	USA		35.6088	-83.5427	300	Nannaria	scutellaria	Causey, 1942	Nannaria scutellaria	Xystodesmidae	Polydesmida	Diplopoda	Arthropoda	Animalia	preserved in alcohol	GRSM	Backlog
	1		Adult		J. Lowe, D. Lowe	2002-09-04		Great Smoky Mountains National Park: ATBI Plot, Cataloochee	Haywood	North Carolina	USA		35.5844	-83.0815	300	Nannaria	scutellaria	Causey, 1942	Nannaria scutellaria	Xystodesmidae	Polydesmida	Diplopoda	Arthropoda	Animalia	preserved in alcohol	GRSM	Backlog
	1		Adult		I. C. Stocks	2002-10-15		Great Smoky Mountains National Park: ATBI Plot, Goshen Prong	Sevier	Tennessee	USA		35.6088	-83.5427	300	Nannaria	scutellaria	Causey, 1942	Nannaria scutellaria	Xystodesmidae	Polydesmida	Diplopoda	Arthropoda	Animalia	preserved in alcohol	GRSM	Backlog
	1		Adult		I. C. Stocks	2002-10-15		Great Smoky Mountains National Park: ATBI Plot, Goshen Prong	Sevier	Tennessee	USA		35.6088	-83.5427	300	Nannaria	scutellaria	Causey, 1942	Nannaria scutellaria	Xystodesmidae	Polydesmida	Diplopoda	Arthropoda	Animalia	preserved in alcohol	GRSM	Backlog
	1		Adult		I. C. Stocks	2002-10-15		Great Smoky Mountains National Park: ATBI Plot, Goshen Prong	Sevier	Tennessee	USA		35.6088	-83.5427	300	Nannaria	scutellaria	Causey, 1942	Nannaria scutellaria	Xystodesmidae	Polydesmida	Diplopoda	Arthropoda	Animalia	preserved in alcohol	GRSM	Backlog
	1		Adult		I. C. Stocks	2002-10-15		Great Smoky Mountains National Park: ATBI Plot, Goshen Prong	Sevier	Tennessee	USA		35.6088	-83.5427	300	Nannaria	scutellaria	Causey, 1942	Nannaria scutellaria	Xystodesmidae	Polydesmida	Diplopoda	Arthropoda	Animalia	preserved in alcohol	GRSM	Backlog
	2		Adult		I. C. Stocks	2002-10-17		Great Smoky Mountains National Park: ATBI Plot, Cataloochee	Haywood	North Carolina	USA		35.5844	-83.0815	300	Nannaria	scutellaria	Causey, 1942	Nannaria scutellaria	Xystodesmidae	Polydesmida	Diplopoda	Arthropoda	Animalia	preserved in alcohol	GRSM	Backlog
	2		Adult		I. C. Stocks	2002-10-17		Great Smoky Mountains National Park: ATBI Plot, Cataloochee	Haywood	North Carolina	USA		35.5844	-83.0815	300	Nannaria	scutellaria	Causey, 1942	Nannaria scutellaria	Xystodesmidae	Polydesmida	Diplopoda	Arthropoda	Animalia	preserved in alcohol	GRSM	Backlog
	1		Adult		I. C. Stocks	2002-10-17		Great Smoky Mountains National Park: ATBI Plot, Cataloochee	Haywood	North Carolina	USA		35.5844	-83.0815	300	Nannaria	scutellaria	Causey, 1942	Nannaria scutellaria	Xystodesmidae	Polydesmida	Diplopoda	Arthropoda	Animalia	preserved in alcohol	GRSM	Backlog
	2		Adult		I. C. Stocks	2002-10-17		Great Smoky Mountains National Park: ATBI Plot, Cataloochee	Haywood	North Carolina	USA		35.5844	-83.0815	300	Nannaria	scutellaria	Causey, 1942	Nannaria scutellaria	Xystodesmidae	Polydesmida	Diplopoda	Arthropoda	Animalia	preserved in alcohol	GRSM	Backlog
	3		Adult		G. Middleton	2002-10-27		Great Smoky Mountains National Park: ATBI Plot, Cataloochee	Haywood	North Carolina	USA		35.5844	-83.0815	300	Nannaria	scutellaria	Causey, 1942	Nannaria scutellaria	Xystodesmidae	Polydesmida	Diplopoda	Arthropoda	Animalia	preserved in alcohol	GRSM	Backlog
	1		Adult		G. Middleton	2002-10-27		Great Smoky Mountains National Park: ATBI Plot, Cataloochee	Haywood	North Carolina	USA		35.5844	-83.0815	300	Nannaria	scutellaria	Causey, 1942	Nannaria scutellaria	Xystodesmidae	Polydesmida	Diplopoda	Arthropoda	Animalia	preserved in alcohol	GRSM	Backlog
	1		Adult		G. Middleton	2002-10-27		Great Smoky Mountains National Park: ATBI Plot, Cataloochee	Haywood	North Carolina	USA		35.5844	-83.0815	300	Nannaria	scutellaria	Causey, 1942	Nannaria scutellaria	Xystodesmidae	Polydesmida	Diplopoda	Arthropoda	Animalia	preserved in alcohol	GRSM	Backlog
	1		Adult		G. Middleton	2002-10-27		Great Smoky Mountains National Park: ATBI Plot, Cataloochee	Haywood	North Carolina	USA		35.5844	-83.0815	300	Nannaria	scutellaria	Causey, 1942	Nannaria scutellaria	Xystodesmidae	Polydesmida	Diplopoda	Arthropoda	Animalia	preserved in alcohol	GRSM	Backlog
	1		Adult		Stocks, I. C., G. Middleton, C. Middleton	2002-11-09		Great Smoky Mountains National Park: ATBI Plot, Cataloochee	Haywood	North Carolina	USA		35.5844	-83.0815	300	Nannaria	scutellaria	Causey, 1942	Nannaria scutellaria	Xystodesmidae	Polydesmida	Diplopoda	Arthropoda	Animalia	preserved in alcohol, broken in half	GRSM	Backlog
	3		Adult		Stocks, I. C., G. Middleton, C. Middleton	2002-11-09		Great Smoky Mountains National Park: ATBI Plot, Cataloochee	Haywood	North Carolina	USA		35.5844	-83.0815	300	Nannaria	scutellaria	Causey, 1942	Nannaria scutellaria	Xystodesmidae	Polydesmida	Diplopoda	Arthropoda	Animalia	preserved in alcohol	GRSM	Backlog
	2		Adult		Stocks, I. C., G. Middleton, C. Middleton	2002-11-09		Great Smoky Mountains National Park: ATBI Plot, Cataloochee	Haywood	North Carolina	USA		35.5844	-83.0815	300	Nannaria	scutellaria	Causey, 1942	Nannaria scutellaria	Xystodesmidae	Polydesmida	Diplopoda	Arthropoda	Animalia	preserved in alcohol	GRSM	Backlog
	1		Adult		Stocks, I. C., G. Middleton, C. Middleton	2002-11-09		Great Smoky Mountains National Park: ATBI Plot, Cataloochee	Haywood	North Carolina	USA		35.5844	-83.0815	300	Nannaria	scutellaria	Causey, 1942	Nannaria scutellaria	Xystodesmidae	Polydesmida	Diplopoda	Arthropoda	Animalia	preserved in alcohol	GRSM	Backlog
	2		Adult		I. C. Stocks	2002-11-21		Great Smoky Mountains National Park: ATBI Plot, Goshen Prong	Sevier	Tennessee	USA		35.6088	-83.5427	300	Nannaria	scutellaria	Causey, 1942	Nannaria scutellaria	Xystodesmidae	Polydesmida	Diplopoda	Arthropoda	Animalia	preserved in alcohol	GRSM	Backlog
	1		Adult		I. C. Stocks	2002-11-21		Great Smoky Mountains National Park: ATBI Plot, Goshen Prong	Sevier	Tennessee	USA		35.6088	-83.5427	300	Nannaria	scutellaria	Causey, 1942	Nannaria scutellaria	Xystodesmidae	Polydesmida	Diplopoda	Arthropoda	Animalia	preserved in alcohol	GRSM	Backlog
	1		Adult		I. C. Stocks	2002-11-21		Great Smoky Mountains National Park: ATBI Plot, Goshen Prong	Sevier	Tennessee	USA		35.6088	-83.5427	300	Nannaria	scutellaria	Causey, 1942	Nannaria scutellaria	Xystodesmidae	Polydesmida	Diplopoda	Arthropoda	Animalia	preserved in alcohol	GRSM	Backlog
	1		Adult		I. C. Stocks	2002-11-21		Great Smoky Mountains National Park: ATBI Plot, Goshen Prong	Sevier	Tennessee	USA		35.6088	-83.5427	300	Nannaria	scutellaria	Causey, 1942	Nannaria scutellaria	Xystodesmidae	Polydesmida	Diplopoda	Arthropoda	Animalia	preserved in alcohol	GRSM	Backlog
	1		Adult		G. Middleton	2002-11-23		Great Smoky Mountains National Park: ATBI Plot, Cataloochee	Haywood	North Carolina	USA		35.5844	-83.0815	300	Nannaria	scutellaria	Causey, 1942	Nannaria scutellaria	Xystodesmidae	Polydesmida	Diplopoda	Arthropoda	Animalia	preserved in alcohol	GRSM	Backlog
	1		Adult		Stocks, I. C., G. Graves	2002-12-20		Great Smoky Mountains National Park: ATBI Plot, Goshen Prong	Sevier	Tennessee	USA		35.6088	-83.5427	300	Nannaria	scutellaria	Causey, 1942	Nannaria scutellaria	Xystodesmidae	Polydesmida	Diplopoda	Arthropoda	Animalia	preserved in alcohol	GRSM	Backlog
	3		Adult		S. Higon, M. J. Petersen	2003-05-13		Great Smoky Mountains National Park: ATBI Plot, Cataloochee	Haywood	North Carolina	USA		35.5844	-83.0815	300	Nannaria	scutellaria	Causey, 1942	Nannaria scutellaria	Xystodesmidae	Polydesmida	Diplopoda	Arthropoda	Animalia	preserved in alcohol	GRSM	Backlog
	2		Adult		S. Higon, M. J. Petersen	2003-05-13		Great Smoky Mountains National Park: ATBI Plot, Cataloochee	Haywood	North Carolina	USA		35.5844	-83.0815	300	Nannaria	scutellaria	Causey, 1942	Nannaria scutellaria	Xystodesmidae	Polydesmida	Diplopoda	Arthropoda	Animalia	preserved in alcohol	GRSM	Backlog
	1		Adult		S. Higon, M. J. Petersen	2003-05-13		Great Smoky Mountains National Park: ATBI Plot, Cataloochee	Haywood	North Carolina	USA		35.5844	-83.0815	300	Nannaria	scutellaria	Causey, 1942	Nannaria scutellaria	Xystodesmidae	Polydesmida	Diplopoda	Arthropoda	Animalia	preserved in alcohol	GRSM	Backlog
NAN0483	1	Male	Adult		R. M. Shelley, W. B. J.	1978-05-18		Cosby Picnic Area and Trail, GSMNP	Cocke	Tennessee	USA		35.757	-83.2087		Nannaria	scutellaria	Causey, 1942	Nannaria scutellaria	Xystodesmidae	Polydesmida	Diplopoda	Arthropoda	Animalia	whole animal, 70% ethanol	NCSM		D. A. Hennen	2019
NAN0541	2	1M, 1F	Adult		F. A. Coyle	1970-09-06		Coyle Farm, 1.5 mi. SW of Webster 2200ft	Jackson	North Carolina	USA		35.3341	-83.2411		Nannaria	scutellaria	Causey, 1942	Nannaria scutellaria	Xystodesmidae	Polydesmida	Diplopoda	Arthropoda	Animalia	whole animal, 70% ethanol	NCSM		D. A. Hennen	2019
NAN0542	4	Male	Adult		F. A. Coyle	1970-10-18		Coyle Farm, 1.5 mi. SW of Webster 2200ft	Jackson	North Carolina	USA		35.3341	-83.2411		Nannaria	scutellaria	Causey, 1942	Nannaria scutellaria	Xystodesmidae	Polydesmida	Diplopoda	Arthropoda	Animalia	whole animal, 70% ethanol	NCSM		D. A. Hennen	2019
NAN0543	1	Male	Adult		R. M. Shelley	1976-07-09		4NW Maggie, along 1300, under thin leaves near stream	Haywood	North Carolina	USA		35.5339	-83.1655		Nannaria	scutellaria	Causey, 1942	Nannaria scutellaria	Xystodesmidae	Polydesmida	Diplopoda	Arthropoda	Animalia	whole animal, 70% ethanol	NCSM		D. A. Hennen	2019
NAN0544	1	Male	Adult		F. A. Coyle	1970-07-17		Long Br. Cr. 2.5 mi. SW of Cullowhee	Jackson	North Carolina	USA		35.2967	-83.2155		Nannaria	scutellaria	Causey, 1942	Nannaria scutellaria	Xystodesmidae	Polydesmida	Diplopoda	Arthropoda	Animalia	whole animal, 70% ethanol	NCSM		D. A. Hennen	2019
NAN0018	1	Male	Adult		A. Edgar	1963-04-01		Great Smokies		Tennessee	USA					Nannaria	scutellaria	Causey, 1942	Nannaria scutellaria	Xystodesmidae	Polydesmida	Diplopoda	Arthropoda	Animalia	whole animal, 70% isopropanol	VMNH		D. A. Hennen	2019
NAN0034	2		Adult		F. A. Coyle	1970-10-18/25	pitfall traps in oak woods	1 mi S of Webster	Jackson	North Carolina	USA		35.3316	-83.2194	5000	Nannaria	scutellaria	Causey, 1942	Nannaria scutellaria	Xystodesmidae	Polydesmida	Diplopoda	Arthropoda	Animalia	whole animal, 70% isopropanol	VMNH		D. A. Hennen	2019
NAN0038	1		Adult		W. A. Shear	1970-10-12	Oak-maple litter	Fred Coyle's Farm near Webster	Jackson	North Carolina	USA		35.3461	-83.2194	5000	Nannaria	scutellaria	Causey, 1942	Nannaria scutellaria	Xystodesmidae	Polydesmida	Diplopoda	Arthropoda	Animalia	whole animal, 70% isopropanol	VMNH		D. A. Hennen	2019
NAN0077	1	Male	Adult		R. L. Hoffman	1965-10-16		Balsam Grove	Transylvania	North Carolina	USA		35.2294	-82.8738	3036	Nannaria	scutellaria	Causey, 1942	Nannaria scutellaria	Xystodesmidae	Polydesmida	Diplopoda	Arthropoda	Animalia	whole animal, 70% isopropanol	VMNH		D. A. Hennen	2019
NAN0195	8		Adult			1961-08-30		Camping area on Greenbrier rd.	Sevier	Tennessee	USA		35.7119	-83.3839	5000	Nannaria	scutellaria	Causey, 1942	Nannaria scutellaria	Xystodesmidae	Polydesmida	Diplopoda	Arthropoda	Animalia	whole animal, 70% isopropanol	VMNH		D. A. Hennen	2019
NAN0368	2		Adult		S. Atkinson	1975-06-02	under rocks and grass	Waterrock Knob on Blue Ridge Parkway, elev 6292'	Jackson	North Carolina	USA	1918	35.4641	-83.1377	1807	Nannaria	scutellaria	Causey, 1942	Nannaria scutellaria	Xystodesmidae	Polydesmida	Diplopoda	Arthropoda	Animalia	whole animal, 70% isopropanol	VMNH		D. A. Hennen	2019
NAN0369	1		Adult		L. Hubricht	1951-05-06		Near Blowing Spring, Nantahala Gorge, 3 miles NE of Nantahala	Swain	North Carolina	USA		35.3213	-83.6315	500	Nannaria	scutellaria	Causey, 1942	Nannaria scutellaria	Xystodesmidae	Polydesmida	Diplopoda	Arthropoda	Animalia	whole animal, 70% isopropanol	VMNH		D. A. Hennen	2019
NAN0370	2		Adult		L. Hubricht	1951-05-06		8 miles SSW of Bryson City	Swain	North Carolina	USA		35.3236	-83.502	5000	Nannaria	scutellaria	Causey, 1942	Nannaria scutellaria	Xystodesmidae	Polydesmida	Diplopoda	Arthropoda	Animalia	whole animal, 70% isopropanol	VMNH		D. A. Hennen	2019
NAN0371	1	Male	Adult		Parker et al.	2000-11-15/30		Brushy Mtn ATBI plot, pitfall 46	Cocke	Tennessee	USA		35.8512	-82.9468	5000	Nannaria	scutellaria	Causey, 1942	Nannaria scutellaria	Xystodesmidae	Polydesmida	Diplopoda	Arthropoda	Animalia	whole animal, 70% isopropanol	VMNH		D. A. Hennen	2019
NAN0372	3	2M, 1F	Adult		R. L. Hoffman	1949-07-28		Chimneys	Sevier	Tennessee	USA		35.637	-83.4882	500	Nannaria	scutellaria	Causey, 1942	Nannaria scutellaria	Xystodesmidae	Polydesmida	Diplopoda	Arthropoda	Animalia	whole animal, 70% isopropanol	VMNH		D. A. Hennen	2019
NAN0373	4		Adult		Keeton, R. L. Hoffman	1956-05-20		Soco Gap	Jackson	North Carolina	USA		35.4952	-83.1563	1000	Nannaria	scutellaria	Causey, 1942	Nannaria scutellaria	Xystodesmidae	Polydesmida	Diplopoda	Arthropoda	Animalia	whole animal, 70% isopropanol	VMNH		D. A. Hennen	2019
MPE01467	1	Female	Adult	JCM-2016-058	J. C. Means, D. A. Hennen	2016-06-08	ex moist deciduous litter on dark, loamy soil, mainly oak, rhododendron, hemlock, maple	Soco Gap	Jackson	North Carolina	USA	1349	35.4938	-83.1557	12	Nannaria	scutellaria	Causey, 1942	Nannaria scutellaria	Xystodesmidae	Polydesmida	Diplopoda	Arthropoda	Animalia	whole animal, 70% isopropanol	VPI	VTEC	J. C. Means	2016
MPE01474	1	Male	Adult	JCM-2016-060	J. C. Means, D. A. Hennen	2016-06-08	ex along trail, hemlock, oak, maple, tulip poplar litter, moist	Great Smoky Mountains National Park, Chimneys Picnic Area, Cuve Hardwood Trail	Sevier	Tennessee	USA	877	35.636	-83.4937	7	Nannaria	scutellaria	Causey, 1942	Nannaria scutellaria	Xystodesmidae	Polydesmida	Diplopoda	Arthropoda	Animalia	whole animal, 70% isopropanol	VPI	VTEC	J. C. Means	2016
MPE01480	1	Female	Adult	JCM-2016-058	J. C. Means, D. A. Hennen	2016-06-08	ex moist deciduous litter on dark, loamy soil, mainly oak, rhododendron, hemlock, maple	Soco Gap	Jackson	North Carolina	USA	1349	35.4938	-83.1557	12	Nannaria	scutellaria	Causey, 1942	Nannaria scutellaria	Xystodesmidae	Polydesmida	Diplopoda	Arthropoda	Animalia	whole animal, 70% isopropanol	VPI	VTEC	J. C. Means	2016
MPE02105	1	Male	Adult	JCM-2016-058	J. C. Means, D. A. Hennen	2016-06-08	Moist deciduous litter on dark, loamy soil. Mainly oak, rhododendron, hemlock, maple.	Soco Gap	Jackson	North Carolina	USA	1349	35.4938	-83.1557	12	Nannaria	scutellaria	Causey, 1942	Nannaria scutellaria	Xystodesmidae	Polydesmida	Diplopoda	Arthropoda	Animalia	whole animal, 70% isopropanol	VPI	VTEC	J. C. Means	2016
MPE03745	1	Female	Adult	BEH011	B. E. Hendrixson	2003-04-19		Fires Creek Campground, ca 1.1 mi N Mission Dam Rd on Fires Creek Rd (Fires Creek Wildlife Area); trail due north of parking area	Clay	North Carolina	USA	550	35.0882	-83.866		Nannaria	scutellaria	Causey, 1942	Nannaria scutellaria	Xystodesmidae	Polydesmida	Diplopoda	Arthropoda	Animalia	whole animal, 100% ethanol	VPI	VTEC	D. A. Hennen	2019
MPE04305	1	Male	Adult	SM-2015-0615-01	S. Myers	2015-06-15	sifted oak litter	Balsam Mountain Preserve	Jackson	North Carolina	USA		35.3699	-83.1212		Nannaria	scutellaria	Causey, 1942	Nannaria scutellaria	Xystodesmidae	Polydesmida	Diplopoda	Arthropoda	Animalia	whole animal, 100% ethanol	VPI	VTEC	D. A. Hennen	2018
MPE04346	1	Male	Adult	DAH-2018-1012-03	D. A. Hennen	2018-10-12	Moist litter in rhododendron grove, dark soil. 3:45-4:45 pm.	Pisgah NF, Daniel Ridge Falls aka Jackson Falls Trail	Transylvania	North Carolina	USA	818	35.2851	-82.8286	6	Nannaria	scutellaria	Causey, 1942	Nannaria scutellaria	Xystodesmidae	Polydesmida	Diplopoda	Arthropoda	Animalia	whole animal, 70% isopropanol	VPI	VTEC	D. A. Hennen	2018
87616	1	Male	Adult			1948-04-04		Shenandoah Mt.	Rockingham	Virginia	USA		38.57	-79.16	5000	Nannaria	shenandoa	Hoffman, 1949	Nannaria shenandoa	Xystodesmidae	Polydesmida	Diplopoda	Arthropoda	Animalia	whole animal, 70% ethanol	MCZ	IZ
	1		Adult		R. L. Hoffman	1948-07-03		Shenandoah Mtn.; 15 mi. W. of Harrisonburg	Rockingham	Virginia	USA		38.57	-79.16	5000	Nannaria	shenandoa	Hoffman, 1949	Nannaria shenandoa	Xystodesmidae	Polydesmida	Diplopoda	Arthropoda	Animalia	Ethanol	USNM	Entomology			holotype of Nannaria shenandoa
NAN0064	2		Adult		K. A. Buhlmann	1988-06-17		DF site off FS 85, ca 3 mi. NE of jct. with FS 95, Shenandoah Mt.	Augusta	Virginia	USA		38.4306	-79.2743	3000	Nannaria	shenandoa	Hoffman, 1949	Nannaria shenandoa	Xystodesmidae	Polydesmida	Diplopoda	Arthropoda	Animalia	whole animal, 70% isopropanol	VMNH		D. A. Hennen	2019
NAN0065	1	Male	Adult		K. A. Buhlmann	1988-11-19		Tomahawk Mtn., ca 7 mi NNW Rawley Springs, DF site off FS 72, 3300 ft.	Rockingham	Virginia	USA	1006	38.599	-79.1062	5335	Nannaria	shenandoa	Hoffman, 1949	Nannaria shenandoa	Xystodesmidae	Polydesmida	Diplopoda	Arthropoda	Animalia	whole animal, 70% isopropanol	VMNH		D. A. Hennen	2019
NAN0066	2	Male	Adult		K. A. Buhlmann	1988-06-17	virgin forest at ca 1100 m ASL	DF site on Tomahawk Mtn., ca 7 mi NNW of Rawley Springs	Rockingham	Virginia	USA		38.599	-79.1062	5335	Nannaria	shenandoa	Hoffman, 1949	Nannaria shenandoa	Xystodesmidae	Polydesmida	Diplopoda	Arthropoda	Animalia	whole animal, 70% isopropanol	VMNH		D. A. Hennen	2019
NAN0067	3		Adult		R. L. Hoffman	1948-07-04		Shenandoah Mtn., 15 mi. W of Harrisonburg Va.	Rockingham	Virginia	USA		38.5795	-79.1679	3000	Nannaria	shenandoa	Hoffman, 1949	Nannaria shenandoa	Xystodesmidae	Polydesmida	Diplopoda	Arthropoda	Animalia	whole animal, 70% isopropanol	VMNH		D. A. Hennen	2019
NAN0068	6		Adult		K. A. Buhlmann	1988-05-28		Tomahawk Mtn., ca 7 mi NNW Rawley Springs, DF site off FS 72, 3300 ft.	Rockingham	Virginia	USA	1006	38.599	-79.1062	5335	Nannaria	shenandoa	Hoffman, 1949	Nannaria shenandoa	Xystodesmidae	Polydesmida	Diplopoda	Arthropoda	Animalia	whole animal, 70% isopropanol	VMNH		D. A. Hennen	2019
NAN0069	2		Adult		W. A. Shear	1971-06-26	litter in mixed woods	Terra Alta	Preston	West Virginia	USA		39.4455	-79.5466	1876	Nannaria	shenandoa	Hoffman, 1949	Nannaria shenandoa	Xystodesmidae	Polydesmida	Diplopoda	Arthropoda	Animalia	whole animal, 70% isopropanol	VMNH		D. A. Hennen	2019
NAN0198	46		Adult		W. A. Shear	1972-04-30	under logs in picnic area	Droop Mtn State Park, 3060'	Pocahontas	West Virginia	USA	933	38.1137	-80.2653	3000	Nannaria	shenandoa	Hoffman, 1949	Nannaria shenandoa	Xystodesmidae	Polydesmida	Diplopoda	Arthropoda	Animalia	whole animal, 70% isopropanol	VMNH		D. A. Hennen	2019
NAN0199	31		Adult		W. A. Shear	1972-04-30		Droop Mtn State Park, 3060'	Pocahontas	West Virginia	USA	933	38.1137	-80.2653	3000	Nannaria	shenandoa	Hoffman, 1949	Nannaria shenandoa	Xystodesmidae	Polydesmida	Diplopoda	Arthropoda	Animalia	whole animal, 70% isopropanol	VMNH		D. A. Hennen	2019
NAN0215	10		Adult		R. L. Hoffman, L. S. Knight	1971-10-17		Droop Mountain Battlefield State Park	Pocahontas	West Virginia	USA		38.1119	-80.2716	2289	Nannaria	shenandoa	Hoffman, 1949	Nannaria shenandoa	Xystodesmidae	Polydesmida	Diplopoda	Arthropoda	Animalia	whole animal, 70% isopropanol	VMNH		D. A. Hennen	2019
NAN0216	8		Adult		R. L. Hoffman	1968-06-23		Droop Mountain Battlefield State Park	Greenbrier	West Virginia	USA		38.1119	-80.2716	2289	Nannaria	shenandoa	Hoffman, 1949	Nannaria shenandoa	Xystodesmidae	Polydesmida	Diplopoda	Arthropoda	Animalia	whole animal, 70% isopropanol	VMNH		D. A. Hennen	2019
NAN0402	1		Adult		T. Eisner	1975-04-26		George Washington National Forest near New Market off Rt. 211 on Rd 274 (Massanuttun Visitor's Center)	Shenandoah	Virginia	USA		38.6531	-78.6033	2000	Nannaria	shenandoa	Hoffman, 1949	Nannaria shenandoa	Xystodesmidae	Polydesmida	Diplopoda	Arthropoda	Animalia	whole animal, 70% isopropanol	VMNH		D. A. Hennen	2019
NAN0408	2		Adult		R. L. Hoffman	1950-04-20		Grottoes	Rockingham	Virginia	USA		38.2576	-78.7664	5000	Nannaria	shenandoa	Hoffman, 1949	Nannaria shenandoa	Xystodesmidae	Polydesmida	Diplopoda	Arthropoda	Animalia	whole animal, 70% isopropanol	VMNH		D. A. Hennen	2019
NAN0664	2		Adult		Kurt A. Buhlmann, Chris A. Pague, Joseph R. Mitchell	1988-00-00		GWNF 8-year old drift fence site			USA					Nannaria	shenandoa	Hoffman, 1949	Nannaria shenandoa	Xystodesmidae	Polydesmida	Diplopoda	Arthropoda	Animalia	whole animal, 70% isopropanol	VMNH		D. A. Hennen	2019
NAN0670	4	Male	Adult		K. A. Buhlmann	1988-06-17		Shenandoah Mountain, DF site off Va. 924, ca. 0.5 mi. E of WVA state line, jct with FS 85 (the "8 year old stand" of Plethodon punctatus study)	Rockingham	Virginia	USA		38.7879	-79.0418	2000	Nannaria	shenandoa	Hoffman, 1949	Nannaria shenandoa	Xystodesmidae	Polydesmida	Diplopoda	Arthropoda	Animalia	whole animal, 70% isopropanol	VMNH		D. A. Hennen	2019
MPE00231	1	Male	Adult		M. Kasson	2014-10-10		Palatine: Bunner’s Ridge	Marion	West Virginia	USA		39.4369	-79.9852		Nannaria	shenandoa	Hoffman, 1949	Nannaria shenandoa	Xystodesmidae	Polydesmida	Diplopoda	Arthropoda	Animalia	whole animal, 70% isopropanol	VPI	VTEC	J. C. Means	2015
MPE03104	1	Male	Adult	DAH-2017-0925-02	D. A. Hennen, J. C. Means	2017-09-25	Sandy bank of stream, thin layer of slightly moist tulip poplar, maple, hemlock, rhododendron litter. 6:45-8:23 PM.	Slade: Natural Bridge State Park, Original Trail	Powell	Kentucky	USA	325	37.7748	-83.6825	7	Nannaria	shenandoa	Hoffman, 1949	Nannaria shenandoa	Xystodesmidae	Polydesmida	Diplopoda	Arthropoda	Animalia	whole animal, 70% isopropanol	VPI	VTEC	D. A. Hennen	2017
MPE03994	1	Male	Adult	CWH-20180504-01	C. W. Harden	2018-05-04	Under litter on steep north-facing talus slope above creek. Rhododendron thicket w/ hemlock overstory	Passage Creek Gorge ~ 2 mi S jct of Rte 678 and VA-55	Shenandoah	Virginia	USA		38.9407	-78.3058		Nannaria	shenandoa	Hoffman, 1949	Nannaria shenandoa	Xystodesmidae	Polydesmida	Diplopoda	Arthropoda	Animalia	whole animal, 70% isopropanol	VPI	VTEC	J. C. Means	2018
MPE04377	1	Male	Adult	DAH-2018-1013-02	D. A. Hennen	2018-10-13	In dark sandy soil in patch of beech, tuliptree, rhododendron woods. 1:03-2:09 PM.	Clayton: Chattahoochee NF, Warwoman Dell Rec Area, near picnic area	Rabun	Georgia	USA	644	34.8813	-83.3539	8	Nannaria	spalax	Hennen, Means, & Marek, 2021	Nannaria spalax	Xystodesmidae	Polydesmida	Diplopoda	Arthropoda	Animalia	whole animal, 70% isopropanol	VPI	VTEC	D. A. Hennen	2018	holotype of Nannaria spalax
MPE04378	1	Male	Adult	DAH-2018-1013-02	D. A. Hennen	2018-10-13	In dark sandy soil in patch of beech, tuliptree, rhododendron woods. 1:03-2:09 PM.	Clayton: Chattahoochee NF, Warwoman Dell Rec Area, near picnic area	Rabun	Georgia	USA	644	34.8813	-83.3539	8	Nannaria	spalax	Hennen, Means, & Marek, 2021	Nannaria spalax	Xystodesmidae	Polydesmida	Diplopoda	Arthropoda	Animalia	whole animal, 70% isopropanol	VPI	VTEC	D. A. Hennen	2018	paratype of Nannaria spalax
MPE04788	1	Male	Adult	DAH-2018-1013-02	D. A. Hennen	2018-10-13	In dark sandy soil in patch of beech, tuliptree, rhododendron woods. 1:03-2:09 PM.	Clayton: Chattahoochee NF, Warwoman Dell Rec Area, near picnic area	Rabun	Georgia	USA	644	34.8813	-83.3539	8	Nannaria	spalax	Hennen, Means, & Marek, 2021	Nannaria spalax	Xystodesmidae	Polydesmida	Diplopoda	Arthropoda	Animalia	whole animal, 100% ethanol	VPI	VTEC	D. A. Hennen	2019	paratype of Nannaria spalax
NAN0099	1	Male	Adult		Barry Flamm	1989-04-23		5 mi W Stokesville, comp. 452-8A, trap 2	Augusta	Virginia	USA		38.3524	-79.2416	2000	Nannaria	spiralis	Hennen, Means, & Marek, 2021	Nannaria spiralis	Xystodesmidae	Polydesmida	Diplopoda	Arthropoda	Animalia	whole animal, 70% isopropanol	VMNH		D. A. Hennen	2019
NAN0100	5		Adult		Barry Flamm	1988-11-12		GWNF, 5 miles west of Stokesville Comp.: 452-8A Trap: 3	Augusta	Virginia	USA		38.3524	-79.2416	2000	Nannaria	spiralis	Hennen, Means, & Marek, 2021	Nannaria spiralis	Xystodesmidae	Polydesmida	Diplopoda	Arthropoda	Animalia	whole animal, 70% isopropanol	VMNH		D. A. Hennen	2019
NAN0101	7		Adult		Barry Flamm	1988-11-12		5 mi W Stokesville, comp. 452-6 trap 3	Augusta	Virginia	USA		38.3524	-79.2416	2000	Nannaria	spiralis	Hennen, Means, & Marek, 2021	Nannaria spiralis	Xystodesmidae	Polydesmida	Diplopoda	Arthropoda	Animalia	whole animal, 70% isopropanol	VMNH		D. A. Hennen	2019
NAN0102	17		Adult		Barry Flamm	1989-04-24		GWNF, Ca. 5 miles west of Stokesville Comp. 452-6, Trap 3	Augusta	Virginia	USA		38.3524	-79.2416	2000	Nannaria	spiralis	Hennen, Means, & Marek, 2021	Nannaria spiralis	Xystodesmidae	Polydesmida	Diplopoda	Arthropoda	Animalia	whole animal, 70% isopropanol	VMNH		D. A. Hennen	2019
NAN0103	2		Adult		Barry Flamm	1988-11-12		5 miles W of Stokesville, GWNF comp. 453-1B trap 3	Augusta	Virginia	USA		38.3524	-79.2416	2000	Nannaria	spiralis	Hennen, Means, & Marek, 2021	Nannaria spiralis	Xystodesmidae	Polydesmida	Diplopoda	Arthropoda	Animalia	whole animal, 70% isopropanol	VMNH		D. A. Hennen	2019
NAN0104	3		Adult		Barry Flamm	1988-11-12		GWNF, Ca. 5 miles west of Stokesville Comp. 453-1A, Trap 2	Augusta	Virginia	USA		38.3524	-79.2416	2000	Nannaria	spiralis	Hennen, Means, & Marek, 2021	Nannaria spiralis	Xystodesmidae	Polydesmida	Diplopoda	Arthropoda	Animalia	whole animal, 70% isopropanol	VMNH		D. A. Hennen	2019
NAN0105	2		Adult		Barry Flamm	1989-09-02		5 miles W of Stokesville: GWNF comp. 452-6, trap 3	Augusta	Virginia	USA		38.3524	-79.2416	2000	Nannaria	spiralis	Hennen, Means, & Marek, 2021	Nannaria spiralis	Xystodesmidae	Polydesmida	Diplopoda	Arthropoda	Animalia	whole animal, 70% isopropanol	VMNH		D. A. Hennen	2019
NAN0106	4		Adult		K. A. Buhlmann	1988-05-28		DF site off FS 85, 3 km NE jct. FS 95, Shenandoah Mtn.	Augusta	Virginia	USA		38.4306	-79.2743	3000	Nannaria	spiralis	Hennen, Means, & Marek, 2021	Nannaria spiralis	Xystodesmidae	Polydesmida	Diplopoda	Arthropoda	Animalia	whole animal, 70% isopropanol	VMNH		D. A. Hennen	2019
NAN0107	1	Male	Adult		K. A. Buhlmann	1988-05-28		Tomahawk Mtn., ca 7 mi NNW Rawley Springs, DF site off FS 72, 3300 ft.	Rockingham	Virginia	USA	1006	38.6234	-79.0726	5000	Nannaria	spiralis	Hennen, Means, & Marek, 2021	Nannaria spiralis	Xystodesmidae	Polydesmida	Diplopoda	Arthropoda	Animalia	whole animal, 70% isopropanol	VMNH		D. A. Hennen	2019	paratype of Nannaria spiralis
NAN0108	1		Adult		Barry Flamm	1989-06-16		5 mi W Stokesville, comp. 460-12 trap 3	Augusta	Virginia	USA		38.3524	-79.2416	2000	Nannaria	spiralis	Hennen, Means, & Marek, 2021	Nannaria spiralis	Xystodesmidae	Polydesmida	Diplopoda	Arthropoda	Animalia	whole animal, 70% isopropanol	VMNH		D. A. Hennen	2019
NAN0109	1		Adult		C. A. Pague	1991-05-02		Shenandoah Mountain, Civil War Hist. site, US 250	Augusta	Virginia	USA		38.3113	-79.3842	300	Nannaria	spiralis	Hennen, Means, & Marek, 2021	Nannaria spiralis	Xystodesmidae	Polydesmida	Diplopoda	Arthropoda	Animalia	whole animal, 70% isopropanol	VMNH		D. A. Hennen	2019
NAN0110	1		Adult		Barry Flamm	1989-08-07		5 mi W Stokesville, comp. 460-5, trap 3	Augusta	Virginia	USA		38.3524	-79.2416	2000	Nannaria	spiralis	Hennen, Means, & Marek, 2021	Nannaria spiralis	Xystodesmidae	Polydesmida	Diplopoda	Arthropoda	Animalia	whole animal, 70% isopropanol	VMNH		D. A. Hennen	2019
NAN0111	1		Adult		Barry Flamm	1988-10-15		5 mi W Stokesville, comp. 452-16, trap 2	Augusta	Virginia	USA		38.3524	-79.2416	2000	Nannaria	spiralis	Hennen, Means, & Marek, 2021	Nannaria spiralis	Xystodesmidae	Polydesmida	Diplopoda	Arthropoda	Animalia	whole animal, 70% isopropanol	VMNH		D. A. Hennen	2019
NAN0112	1		Adult		Barry Flamm	1989-04-24		5 mi W Stokesville, comp. 452-6, trap 1	Augusta	Virginia	USA		38.3524	-79.2416	2000	Nannaria	spiralis	Hennen, Means, & Marek, 2021	Nannaria spiralis	Xystodesmidae	Polydesmida	Diplopoda	Arthropoda	Animalia	whole animal, 70% isopropanol	VMNH		D. A. Hennen	2019
NAN0113	2		Adult		Barry Flamm	1989-07-08		GWNF, 5 mi W of Stokesville, comp. 460-5, trap 1	Augusta	Virginia	USA		38.3524	-79.2416	2000	Nannaria	spiralis	Hennen, Means, & Marek, 2021	Nannaria spiralis	Xystodesmidae	Polydesmida	Diplopoda	Arthropoda	Animalia	whole animal, 70% isopropanol	VMNH		D. A. Hennen	2019
NAN0114	1		Adult		Barry Flamm	1988-10-15		5 miles W of Stokesville: GWNF comp. 453-18, trap 3	Augusta	Virginia	USA		38.3524	-79.2416	2000	Nannaria	spiralis	Hennen, Means, & Marek, 2021	Nannaria spiralis	Xystodesmidae	Polydesmida	Diplopoda	Arthropoda	Animalia	whole animal, 70% isopropanol	VMNH		D. A. Hennen	2019
NAN0115	1		Adult		K. A. Buhlmann	1991-05-31		Along US 220, ca. 2 mi. S of Monterey	Highland	Virginia	USA		38.3882	-79.6011	3000	Nannaria	spiralis	Hennen, Means, & Marek, 2021	Nannaria spiralis	Xystodesmidae	Polydesmida	Diplopoda	Arthropoda	Animalia	whole animal, 70% isopropanol	VMNH		D. A. Hennen	2019
NAN0116	3		Adult		Barry Flamm	1989-05-18		GWNF, ca. 5 mi W of Stokesville, comp. 460-5, trap 1	Augusta	Virginia	USA		38.3524	-79.2416	2000	Nannaria	spiralis	Hennen, Means, & Marek, 2021	Nannaria spiralis	Xystodesmidae	Polydesmida	Diplopoda	Arthropoda	Animalia	whole animal, 70% isopropanol	VMNH		D. A. Hennen	2019
NAN0118	1		Adult		W. A. Shear	1969-06-19		Ramsey's Draft, 18 mi N of Staunton	Augusta	Virginia	USA		38.3121	-79.356	10000	Nannaria	spiralis	Hennen, Means, & Marek, 2021	Nannaria spiralis	Xystodesmidae	Polydesmida	Diplopoda	Arthropoda	Animalia	whole animal, 70% isopropanol	VMNH		D. A. Hennen	2019
NAN0119	6		Adult		Barry Flamm	1988-09-17		GWNF, 5 mi W of Stokesville Comp. 452-6, Trap 3	Augusta	Virginia	USA		38.3524	-79.2416	2000	Nannaria	spiralis	Hennen, Means, & Marek, 2021	Nannaria spiralis	Xystodesmidae	Polydesmida	Diplopoda	Arthropoda	Animalia	whole animal, 70% isopropanol	VMNH		D. A. Hennen	2019
NAN0530	1		Adult		Barry Flamm	1988-11-11		GWNF, 5 mi W of Stokesville, comp. 460-12, trap 2	Augusta	Virginia	USA		38.3524	-79.2416	2000	Nannaria	spiralis	Hennen, Means, & Marek, 2021	Nannaria spiralis	Xystodesmidae	Polydesmida	Diplopoda	Arthropoda	Animalia	whole animal, 70% isopropanol	VMNH		D. A. Hennen	2019
NAN0648	1		Adult			1988-10-14		GWNF 460 - 12 T2	Augusta	Virginia	USA		38.3636	-79.2602	2000	Nannaria	spiralis	Hennen, Means, & Marek, 2021	Nannaria spiralis	Xystodesmidae	Polydesmida	Diplopoda	Arthropoda	Animalia	whole animal, 70% isopropanol	VMNH		D. A. Hennen	2019
NAN0649	1		Adult			1988-11-11		GWNF 460 - 3, T1	Augusta	Virginia	USA		38.3658	-79.2513	2000	Nannaria	spiralis	Hennen, Means, & Marek, 2021	Nannaria spiralis	Xystodesmidae	Polydesmida	Diplopoda	Arthropoda	Animalia	whole animal, 70% isopropanol	VMNH		D. A. Hennen	2019
NAN0652	5		Adult			1989-04-23		GWNF 460 - 12, T3	Augusta	Virginia	USA		38.3636	-79.2602	2000	Nannaria	spiralis	Hennen, Means, & Marek, 2021	Nannaria spiralis	Xystodesmidae	Polydesmida	Diplopoda	Arthropoda	Animalia	whole animal, 70% isopropanol	VMNH		D. A. Hennen	2019
NAN0660	3		Adult			1988-12-22		GWNF 460 - 12 T2	Augusta	Virginia	USA		38.3636	-79.2602	2000	Nannaria	spiralis	Hennen, Means, & Marek, 2021	Nannaria spiralis	Xystodesmidae	Polydesmida	Diplopoda	Arthropoda	Animalia	whole animal, 70% isopropanol	VMNH		D. A. Hennen	2019
NAN0661	1		Adult			1988-12-12		GWNF 453 - 11, T2	Augusta	Virginia	USA		38.3633	-79.2382	2000	Nannaria	spiralis	Hennen, Means, & Marek, 2021	Nannaria spiralis	Xystodesmidae	Polydesmida	Diplopoda	Arthropoda	Animalia	whole animal, 70% isopropanol	VMNH		D. A. Hennen	2019
NAN0662	2		Adult			1989-04-23		GWNF 460 - 12 T2	Augusta	Virginia	USA		38.3636	-79.2602	2000	Nannaria	spiralis	Hennen, Means, & Marek, 2021	Nannaria spiralis	Xystodesmidae	Polydesmida	Diplopoda	Arthropoda	Animalia	whole animal, 70% isopropanol	VMNH		D. A. Hennen	2019
NAN0666	6		Adult			1988-11-11		GWNF 460 - 12, T3	Augusta	Virginia	USA		38.3636	-79.2602	2000	Nannaria	spiralis	Hennen, Means, & Marek, 2021	Nannaria spiralis	Xystodesmidae	Polydesmida	Diplopoda	Arthropoda	Animalia	whole animal, 70% isopropanol	VMNH		D. A. Hennen	2019
NAN0667	5		Adult			1989-08-08		456-2, trap 3			USA					Nannaria	spiralis	Hennen, Means, & Marek, 2021	Nannaria spiralis	Xystodesmidae	Polydesmida	Diplopoda	Arthropoda	Animalia	whole animal, 70% isopropanol	VMNH		D. A. Hennen	2019
MPE01840	1	Female	Adult	JCM-2016-080	J. C. Means, D. A. Hennen	2016-06-21	Moist deciduous litter (oak, maple, hickory) behind campsite 20, near stream	Brandywine Recreation Area, George Washington National Forest	Pendleton	West Virginia	USA	619	38.5948	-79.1982	5	Nannaria	spiralis	Hennen, Means, & Marek, 2021	Nannaria spiralis	Xystodesmidae	Polydesmida	Diplopoda	Arthropoda	Animalia	whole animal, 70% isopropanol	VPI	VTEC	J. C. Means	2016
MPE01861	1	Female	Adult	JCM-2016-080	J. C. Means, D. A. Hennen	2016-06-21	Moist deciduous litter (oak, maple, hickory) behind campsite 20, near stream	Brandywine Recreation Area, George Washington National Forest	Pendleton	West Virginia	USA	619	38.5948	-79.1982	5	Nannaria	spiralis	Hennen, Means, & Marek, 2021	Nannaria spiralis	Xystodesmidae	Polydesmida	Diplopoda	Arthropoda	Animalia	whole animal, 70% isopropanol	VPI	VTEC	J. C. Means	2016
MPE02109	1	Male	Adult	JCM-2016-080	J. C. Means, D. A. Hennen	2016-06-21	Moist deciduous litter (oak, maple, hickory) behind campsite 20, near stream	Brandywine Recreation Area, George Washington National Forest	Pendleton	West Virginia	USA	619	38.5948	-79.1982	5	Nannaria	spiralis	Hennen, Means, & Marek, 2021	Nannaria spiralis	Xystodesmidae	Polydesmida	Diplopoda	Arthropoda	Animalia	whole animal, 70% isopropanol	VPI	VTEC	J. C. Means	2016	holotype of Nannaria spiralis
MPE02111	1	Male	Adult	JCM-2016-080	J. C. Means, D. A. Hennen	2016-06-21	Moist deciduous litter (oak, maple, hickory) behind campsite 20, near stream	Brandywine Recreation Area, George Washington National Forest	Pendleton	West Virginia	USA	619	38.5948	-79.1982	5	Nannaria	spiralis	Hennen, Means, & Marek, 2021	Nannaria spiralis	Xystodesmidae	Polydesmida	Diplopoda	Arthropoda	Animalia	whole animal, 70% isopropanol	VPI	VTEC	J. C. Means	2016	paratype of Nannaria spiralis
MPE02112	1	Female	Adult	JCM-2016-080	J. C. Means, D. A. Hennen	2016-06-21	Moist deciduous litter (oak, maple, hickory) behind campsite 20, near stream	Brandywine Recreation Area, George Washington National Forest	Pendleton	West Virginia	USA	619	38.5948	-79.1982	5	Nannaria	spiralis	Hennen, Means, & Marek, 2021	Nannaria spiralis	Xystodesmidae	Polydesmida	Diplopoda	Arthropoda	Animalia	whole animal, 70% isopropanol	VPI	VTEC	J. C. Means	2016	paratype of Nannaria spiralis
MPE02113	1	Female	Adult	JCM-2016-080	J. C. Means, D. A. Hennen	2016-06-21	Moist deciduous litter (oak, maple, hickory) behind campsite 20, near stream	Brandywine Recreation Area, George Washington National Forest	Pendleton	West Virginia	USA	619	38.5948	-79.1982	5	Nannaria	spiralis	Hennen, Means, & Marek, 2021	Nannaria spiralis	Xystodesmidae	Polydesmida	Diplopoda	Arthropoda	Animalia	whole animal, 70% isopropanol	VPI	VTEC	J. C. Means	2016
MPE02114	1	Female	Adult	JCM-2016-080	J. C. Means, D. A. Hennen	2016-06-21	Moist deciduous litter (oak, maple, hickory) behind campsite 20, near stream	Brandywine Recreation Area, George Washington National Forest	Pendleton	West Virginia	USA	619	38.5948	-79.1982	5	Nannaria	spiralis	Hennen, Means, & Marek, 2021	Nannaria spiralis	Xystodesmidae	Polydesmida	Diplopoda	Arthropoda	Animalia	whole animal, 70% isopropanol	VPI	VTEC	J. C. Means	2016
MPE02146	1	Female	Adult	JCM-2016-080	J. C. Means, D. A. Hennen	2016-06-21	Moist deciduous litter (oak, maple, hickory) behind campsite 20, near stream	Brandywine Recreation Area, George Washington National Forest	Pendleton	West Virginia	USA	619	38.5948	-79.1982	5	Nannaria	spiralis	Hennen, Means, & Marek, 2021	Nannaria spiralis	Xystodesmidae	Polydesmida	Diplopoda	Arthropoda	Animalia	whole animal, 70% isopropanol	VPI	VTEC	J. C. Means	2016
MPE03666	1	Male	Adult	JCM-2016-080	J. C. Means, D. A. Hennen	2016-06-21	Moist deciduous litter (oak, maple, hickory) behind campsite 20, near stream	Brandywine Recreation Area, George Washington National Forest	Pendleton	West Virginia	USA	619	38.5948	-79.1982	5	Nannaria	spiralis	Hennen, Means, & Marek, 2021	Nannaria spiralis	Xystodesmidae	Polydesmida	Diplopoda	Arthropoda	Animalia	whole animal, 100% ethanol	VPI	VTEC	J. C. Means	2016
MPE03704	1	Male	Juvenile	JCM-2016-080	J. C. Means, D. A. Hennen	2016-06-21	Moist deciduous litter (oak, maple, hickory) behind campsite 20, near stream	Brandywine Recreation Area, George Washington National Forest	Pendleton	West Virginia	USA	619	38.5948	-79.1982	5	Nannaria	spiralis	Hennen, Means, & Marek, 2021	Nannaria spiralis	Xystodesmidae	Polydesmida	Diplopoda	Arthropoda	Animalia	whole animal, 100% ethanol	VPI	VTEC	D. A. Hennen	2017
MPE04010	1	Male	Adult	DAH-2018-0524-02	D. A. Hennen, J. C. Means	2018-05-24	Moist leaf litter in rhododendron grove nr stream, rocky substrate with sandy soil, rhododendron, hemlock, oak litter. 3-4:20 PM.	2.3 km NW of Briery Branch, off Hone Quarry Rd, GWNF, Hidden Cliff Rocks Trail	Rockingham	Virginia	USA	536	38.452	-79.1144	5	Nannaria	spiralis	Hennen, Means, & Marek, 2021	Nannaria spiralis	Xystodesmidae	Polydesmida	Diplopoda	Arthropoda	Animalia	whole animal, 100% ethanol	VPI	VTEC	D. A. Hennen	2018
NAN0457	4	1M, 3F	Adult		R. K. Tardell	1979-05-08		Hwy 68, 9 air mi. SE Crossville	Cumberland	Tennessee	USA		35.8521	-84.9182		Nannaria	swiftae	Hennen, Means, & Marek, 2021	Nannaria swiftae	Xystodesmidae	Polydesmida	Diplopoda	Arthropoda	Animalia	whole animal, 70% ethanol	NCSM		D. A. Hennen	2019
NAN0189	1	Male	Adult		L. Hubricht	1958-05-27		Little Haw Knob 5050'	Monroe	Tennessee	USA	1539	35.315	-84.0361	3000	Nannaria	swiftae	Hennen, Means, & Marek, 2021	Nannaria swiftae	Xystodesmidae	Polydesmida	Diplopoda	Arthropoda	Animalia	whole animal, 70% isopropanol	VMNH		D. A. Hennen	2019
NAN0190	3	Male	Adult		R. M. Shelley	1979-05-13		Falls Creek Falls S. P.	Van Buren	Tennessee	USA		35.6561	-85.3478	3000	Nannaria	swiftae	Hennen, Means, & Marek, 2021	Nannaria swiftae	Xystodesmidae	Polydesmida	Diplopoda	Arthropoda	Animalia	whole animal, 70% isopropanol	NCSM		D. A. Hennen	2019	paratype of Nannaria swiftae
MPE01222	1	Male	Adult	JCM-2016-029	J. C. Means, D. A. Hennen	2016-05-22	ex at base of witch hazel, in deciduous forest	Falls Creek Falls State Park, Crane Creek Falls overlook	Van Buren	Tennessee	USA	483	35.6628	-85.3498	5	Nannaria	swiftae	Hennen, Means, & Marek, 2021	Nannaria swiftae	Xystodesmidae	Polydesmida	Diplopoda	Arthropoda	Animalia	whole animal, 70% isopropanol	VPI	VTEC	J. C. Means	2016	holotype of Nannaria swiftae
MPE01226	1	Female	Adult	JCM-2016-028	J. C. Means, D. A. Hennen	2016-05-22	ex hemlock, maple, tulip poplar, oak, pine litter, a bit moist	Fall Creek Falls St. Park, George's hole area, hillside beside parking lot on both sides of road	Van Buren	Tennessee	USA	481	35.6612	-85.3464	7	Nannaria	swiftae	Hennen, Means, & Marek, 2021	Nannaria swiftae	Xystodesmidae	Polydesmida	Diplopoda	Arthropoda	Animalia	whole animal, 70% isopropanol	VPI	VTEC	D. A. Hennen	2017	paratype of Nannaria swiftae
MPE01268	1	Female	Adult	JCM-2016-028	J. C. Means, D. A. Hennen	2016-05-22	Hemlock, maple, tulip poplar, oak, pine litter. A bit moist. 8:52 to 10 AM	Fall Creek Falls St. Park, George's hole area, hillside beside parking lot on both sides of road	Van Buren	Tennessee	USA	481	35.6612	-85.3464	7	Nannaria	swiftae	Hennen, Means, & Marek, 2021	Nannaria swiftae	Xystodesmidae	Polydesmida	Diplopoda	Arthropoda	Animalia	whole animal, 70% isopropanol	VPI	VTEC	J. C. Means	2016
MPE03713	1	Female	Adult	JCM-2016-028	J. C. Means, D. A. Hennen	2016-05-22	ex hemlock, maple, tulip poplar, oak, pine litter, a bit moist	Fall Creek Falls St. Park, George's hole area, hillside beside parking lot on both sides of road	Van Buren	Tennessee	USA	481	35.6612	-85.3464	7	Nannaria	swiftae	Hennen, Means, & Marek, 2021	Nannaria swiftae	Xystodesmidae	Polydesmida	Diplopoda	Arthropoda	Animalia	whole animal, 100% ethanol	VPI	VTEC	D. A. Hennen	2017
NAN0053	2	Male	Adult		R. L. Hoffman	1950-04-05		Griffith	Alleghany	Virginia	USA		37.8658	-79.7269	3000	Nannaria	vellicata	Hennen, Means, & Marek, 2021	Nannaria vellicata	Xystodesmidae	Polydesmida	Diplopoda	Arthropoda	Animalia	whole animal, 70% isopropanol	VMNH		D. A. Hennen	2019
NAN0054	1	Male	Adult		R. L. Hoffman	1949-10-08		Griffith	Alleghany	Virginia	USA		37.8658	-79.7269	3000	Nannaria	vellicata	Hennen, Means, & Marek, 2021	Nannaria vellicata	Xystodesmidae	Polydesmida	Diplopoda	Arthropoda	Animalia	whole animal, 70% isopropanol	VMNH		D. A. Hennen	2019	paratype of Nannaria vellicata
MPE02060	1	Male	Adult	JCM-2016-090	J. C. Means, D. A. Hennen	2016-06-24	Moist oak / maple litter, some pines around on hillside by path	4.9 km WNW Stokesville, 0.8 km SE Todd Lake Recreation Area, George Washington National Forest, Trimble Mountain Trail off Forest Road 95	Augusta	Virginia	USA	602	38.3605	-79.2048	9	Nannaria	vellicata	Hennen, Means, & Marek, 2021	Nannaria vellicata	Xystodesmidae	Polydesmida	Diplopoda	Arthropoda	Animalia	whole animal, 70% isopropanol	VPI	VTEC	J. C. Means	2016	holotype of Nannaria vellicata
MPE03492	1	Male	Adult	DAH-2017-1114-02	J. C. Means, D. A. Hennen	2017-11-14	Base of hillside beside stream in rhododendron and hemlock forest with moist sandy soil, in litter of tuliptree, rhododendron, hemlock, red oak	12.4 km SW Goshen along VA-780, George Washington National Forest beside Brattons Run	Rockbridge	Virginia	USA	571	37.9021	-79.5882	7	Nannaria	vellicata	Hennen, Means, & Marek, 2021	Nannaria vellicata	Xystodesmidae	Polydesmida	Diplopoda	Arthropoda	Animalia	whole animal, 70% isopropanol	VPI	VTEC	J. C. Means	2017
MPE03628	1	Male	Adult	DAH-2017-1114-02	J. C. Means, D. A. Hennen	2017-11-14	Base of hillside beside stream in rhododendron and hemlock forest with moist sandy soil, in litter of tuliptree, rhododendron, hemlock, red oak	12.4 km SW Goshen along VA-780, George Washington National Forest beside Brattons Run	Rockbridge	Virginia	USA	571	37.9021	-79.5882	7	Nannaria	vellicata	Hennen, Means, & Marek, 2021	Nannaria vellicata	Xystodesmidae	Polydesmida	Diplopoda	Arthropoda	Animalia	whole animal, 70% isopropanol	VPI	VTEC	J. C. Means	2017
MPE03629	1	Female	Adult	DAH-2017-1114-02	J. C. Means, D. A. Hennen	2017-11-14	Base of hillside beside stream in rhododendron and hemlock forest with moist sandy soil, in litter of tuliptree, rhododendron, hemlock, red oak	12.4 km SW Goshen along VA-780, George Washington National Forest beside Brattons Run	Rockbridge	Virginia	USA	571	37.9021	-79.5882	7	Nannaria	vellicata	Hennen, Means, & Marek, 2021	Nannaria vellicata	Xystodesmidae	Polydesmida	Diplopoda	Arthropoda	Animalia	whole animal, 70% isopropanol	VPI	VTEC	J. C. Means	2017	paratype of Nannaria vellicata
MPE03630	1	Female	Adult	DAH-2017-1114-02	J. C. Means, D. A. Hennen	2017-11-14	Base of hillside beside stream in rhododendron and hemlock forest with moist sandy soil, in litter of tuliptree, rhododendron, hemlock, red oak	12.4 km SW Goshen along VA-780, George Washington National Forest beside Brattons Run	Rockbridge	Virginia	USA	571	37.9021	-79.5882	7	Nannaria	vellicata	Hennen, Means, & Marek, 2021	Nannaria vellicata	Xystodesmidae	Polydesmida	Diplopoda	Arthropoda	Animalia	whole animal, 70% isopropanol	VPI	VTEC	J. C. Means	2017
MPE03631	1	Male	Adult	DAH-2017-1114-02	J. C. Means, D. A. Hennen	2017-11-14	Base of hillside beside stream in rhododendron and hemlock forest with moist sandy soil, in litter of tuliptree, rhododendron, hemlock, red oak	12.4 km SW Goshen along VA-780, George Washington National Forest beside Brattons Run	Rockbridge	Virginia	USA	571	37.9021	-79.5882	7	Nannaria	vellicata	Hennen, Means, & Marek, 2021	Nannaria vellicata	Xystodesmidae	Polydesmida	Diplopoda	Arthropoda	Animalia	whole animal, 70% isopropanol	VPI	VTEC	J. C. Means	2017
MPE03632	1	Female	Adult	DAH-2017-1114-02	J. C. Means, D. A. Hennen	2017-11-14	Base of hillside beside stream in rhododendron and hemlock forest with moist sandy soil, in litter of tuliptree, rhododendron, hemlock, red oak	12.4 km SW Goshen along VA-780, George Washington National Forest beside Brattons Run	Rockbridge	Virginia	USA	571	37.9021	-79.5882	7	Nannaria	vellicata	Hennen, Means, & Marek, 2021	Nannaria vellicata	Xystodesmidae	Polydesmida	Diplopoda	Arthropoda	Animalia	whole animal, 70% isopropanol	VPI	VTEC	J. C. Means	2017
MPE03633	1	Female	Adult	DAH-2017-1114-02	J. C. Means, D. A. Hennen	2017-11-14	Base of hillside beside stream in rhododendron and hemlock forest with moist sandy soil, in litter of tuliptree, rhododendron, hemlock, red oak	12.4 km SW Goshen along VA-780, George Washington National Forest beside Brattons Run	Rockbridge	Virginia	USA	571	37.9021	-79.5882	7	Nannaria	vellicata	Hennen, Means, & Marek, 2021	Nannaria vellicata	Xystodesmidae	Polydesmida	Diplopoda	Arthropoda	Animalia	whole animal, 70% isopropanol	VPI	VTEC	J. C. Means	2017
87614	1		Adult		C. M. Wilson	1947-08-27		Mt. Lake	Giles	Virginia	USA		37.3769	-80.5227	1000	Nannaria	wilsoni	Hoffman, 1949	Nannaria wilsoni	Xystodesmidae	Polydesmida	Diplopoda	Arthropoda	Animalia	whole animal, 70% ethanol	MCZ	IZ
	1		Adult		Hobbs, Walton, Wilson	1947-06-00		Mountain Lake	Giles	Virginia	USA		37.3769	-80.5227	1000	Nannaria	wilsoni	Hoffman, 1949	Nannaria wilsoni	Xystodesmidae	Polydesmida	Diplopoda	Arthropoda	Animalia	Ethanol	USNM	Entomology			holotype of Nannaria wilsoni
NAN0035	1		Adult		W. A. Shear			Mountain Lake Biological Station	Giles	Virginia	USA		37.3743	-80.524	2000	Nannaria	wilsoni	Hoffman, 1949	Nannaria wilsoni	Xystodesmidae	Polydesmida	Diplopoda	Arthropoda	Animalia	whole animal, 70% isopropanol	VMNH		D. A. Hennen	2019
NAN0297	2		Adult		P. R. Burch	1937-10-01		Radford	Montgomery	Virginia	USA		37.136	-80.5665	5000	Nannaria	wilsoni	Hoffman, 1949	Nannaria wilsoni	Xystodesmidae	Polydesmida	Diplopoda	Arthropoda	Animalia	whole animal, 70% isopropanol	VMNH		D. A. Hennen	2019
NAN0299	1		Adult		P. R. Burch	1936-07-01		Mountain Lake Biological Station	Giles	Virginia	USA		37.3743	-80.524	5000	Nannaria	wilsoni	Hoffman, 1949	Nannaria wilsoni	Xystodesmidae	Polydesmida	Diplopoda	Arthropoda	Animalia	whole animal, 70% isopropanol	VMNH		D. A. Hennen	2019
NAN0300	5		Adult		Wilson, R. L. Hoffman	1947-08-28		Mt. Lake	Giles	Virginia	USA		37.3743	-80.524	5000	Nannaria	wilsoni	Hoffman, 1949	Nannaria wilsoni	Xystodesmidae	Polydesmida	Diplopoda	Arthropoda	Animalia	whole animal, 70% isopropanol	VMNH		D. A. Hennen	2019
NAN0301	4		Adult		R. L. Hoffman	1961-05-17		Cascades of Little Stony Creek	Giles	Virginia	USA		37.3617	-80.5866	5000	Nannaria	wilsoni	Hoffman, 1949	Nannaria wilsoni	Xystodesmidae	Polydesmida	Diplopoda	Arthropoda	Animalia	whole animal, 70% isopropanol	VMNH		D. A. Hennen	2019
NAN0302	1	Female	Adult		Kosztarab	1963-08-04		Near Mountain Lake	Giles	Virginia	USA		37.3743	-80.524	5000	Nannaria	wilsoni	Hoffman, 1949	Nannaria wilsoni	Xystodesmidae	Polydesmida	Diplopoda	Arthropoda	Animalia	whole animal, 70% isopropanol	VMNH		D. A. Hennen	2019
MPE01149	1	Female	Adult	JCM-2016-011	J. C. Means	2016-05-01	Oak, maple	Gully off path in Mountain Lake Biological Station Wilderness, off road to Salt Pond Mountain	Giles	Virginia	USA		37.3891	-80.5052		Nannaria	wilsoni	Hoffman, 1949	Nannaria wilsoni	Xystodesmidae	Polydesmida	Diplopoda	Arthropoda	Animalia	whole animal, 70% isopropanol	VPI	VTEC	D. A. Hennen	2017
MPE01150	1	Female	Adult	JCM-2016-011	J. C. Means	2016-05-01	Oak, maple	Gully off path in Mountain Lake Biological Station Wilderness, off road to Salt Pond Mountain	Giles	Virginia	USA		37.3891	-80.5052		Nannaria	wilsoni	Hoffman, 1949	Nannaria wilsoni	Xystodesmidae	Polydesmida	Diplopoda	Arthropoda	Animalia	whole animal, 70% isopropanol	VPI	VTEC	D. A. Hennen	2017
MPE02123	1	Male	Adult	JCM-2016-103	J. C. Means, D. A. Hennen, V. Wong	2016-10-03	Under moss at base of white oak tree, in deciduous woods of witch hazel, chestnut oak, white oak	Mountain Lake Wilderness, nr. Mountain Lake Biological Station. On trail to War Spur Overlook, off Rt. 613	Giles	Virginia	USA	1125	37.3892	-80.5057		Nannaria	wilsoni	Hoffman, 1949	Nannaria wilsoni	Xystodesmidae	Polydesmida	Diplopoda	Arthropoda	Animalia	whole animal, 70% isopropanol	VPI	VTEC	J. C. Means	2016
MPE02131	1	Female	Adult	JCM-2016-103	J. C. Means, D. A. Hennen, V. Wong	2016-10-03	Under moss at base of white oak tree, in deciduous woods of witch hazel, chestnut oak, white oak	Mountain Lake Wilderness, nr. Mountain Lake Biological Station. On trail to War Spur Overlook, off Rt. 613	Giles	Virginia	USA	1125	37.3892	-80.5057		Nannaria	wilsoni	Hoffman, 1949	Nannaria wilsoni	Xystodesmidae	Polydesmida	Diplopoda	Arthropoda	Animalia	whole animal, 70% isopropanol	VPI	VTEC	J. C. Means	2016
MPE02132	1	Male	Adult	JCM-2016-103	J. C. Means, D. A. Hennen, V. Wong	2016-10-03	Under moss at base of white oak tree, in deciduous woods of witch hazel, chestnut oak, white oak	Mountain Lake Wilderness, nr. Mountain Lake Biological Station. On trail to War Spur Overlook, off Rt. 613	Giles	Virginia	USA	1125	37.3892	-80.5057		Nannaria	wilsoni	Hoffman, 1949	Nannaria wilsoni	Xystodesmidae	Polydesmida	Diplopoda	Arthropoda	Animalia	whole animal, 70% isopropanol	VPI	VTEC	J. C. Means	2016
MPE02133	1	Male	Adult	JCM-2016-103	J. C. Means, D. A. Hennen, V. Wong	2016-10-03	Under moss at base of white oak tree, in deciduous woods of witch hazel, chestnut oak, white oak	Mountain Lake Wilderness, nr. Mountain Lake Biological Station. On trail to War Spur Overlook, off Rt. 613	Giles	Virginia	USA	1125	37.3892	-80.5057		Nannaria	wilsoni	Hoffman, 1949	Nannaria wilsoni	Xystodesmidae	Polydesmida	Diplopoda	Arthropoda	Animalia	whole animal, 100% ethanol	VPI	VTEC	J. C. Means	2016
MPE02134	1	Female	Adult	JCM-2016-103	J. C. Means, D. A. Hennen, V. Wong	2016-10-03	Under moss at base of white oak tree, in deciduous woods of witch hazel, chestnut oak, white oak	Mountain Lake Wilderness, nr. Mountain Lake Biological Station. On trail to War Spur Overlook, off Rt. 613	Giles	Virginia	USA	1125	37.3892	-80.5057		Nannaria	wilsoni	Hoffman, 1949	Nannaria wilsoni	Xystodesmidae	Polydesmida	Diplopoda	Arthropoda	Animalia	whole animal, 70% isopropanol	VPI	VTEC	J. C. Means	2016
MPE02135	1	Female	Adult	JCM-2016-103	J. C. Means, D. A. Hennen, V. Wong	2016-10-03	Under moss at base of white oak tree, in deciduous woods of witch hazel, chestnut oak, white oak	Mountain Lake Wilderness, nr. Mountain Lake Biological Station. On trail to War Spur Overlook, off Rt. 613	Giles	Virginia	USA	1125	37.3892	-80.5057		Nannaria	wilsoni	Hoffman, 1949	Nannaria wilsoni	Xystodesmidae	Polydesmida	Diplopoda	Arthropoda	Animalia	whole animal, 70% isopropanol	VPI	VTEC	J. C. Means	2016
MPE02480	1	Male	Adult	JDM-2017-002	J. D. Montemayor	2017-00-00		Mountain Lake Biological Station Wilderness	Giles	Virginia	USA		37.3751	-80.5218	5000	Nannaria	wilsoni	Hoffman, 1949	Nannaria wilsoni	Xystodesmidae	Polydesmida	Diplopoda	Arthropoda	Animalia	whole animal, 70% isopropanol	VPI	VTEC	J. C. Means	2017
MPE01236	1	Female	Adult	JCM-2016-010	J. C. Means	2016-04-23	Pine, oak, tulip poplar, green stone	6.7 air km northeast of Carters Bridge: Gully on Peter Rausse's property between his house and vineyard	Albemarle	Virginia	USA		37.9421	-78.4779		Nannaria			Nannaria	Xystodesmidae	Polydesmida	Diplopoda	Arthropoda	Animalia	whole animal, 70% isopropanol	VPI	VTEC	J. C. Means	2016
MPE02108	1	Female	Adult	JCM-2016-088	J. C. Means, D. A. Hennen	2016-06-24	Moist deciduous litter (oak, maple, etc.) near path, poison ivy and stinging nettle undergrowth	George Washington National Forest, Ramsay's Draft, Mountain Home Trail, NW of West Augusta, off rt 250	Augusta	Virginia	USA	700	38.3089	-79.3603	9	Nannaria			Nannaria	Xystodesmidae	Polydesmida	Diplopoda	Arthropoda	Animalia	whole animal, 70% isopropanol	VPI	VTEC	J. C. Means	2016
