# Supplementary material for: ﻿A revision of the wilsoni species group in the millipede genus Nannaria Chamberlin, 1918 (Diplopoda, Polydesmida, Xystodesmidae)
Source: Zookeys. 2022 Apr 15;1096:17–118. doi: 10.3897/zookeys.1096.73485 (PMC9033750; doi:10.3897/zookeys.1096.73485)
Supplement: Supplementary material 2 — Nannariawilsoni species group morphology scoring matrix [file zookeys-1096-017-s002.xlsx]

## Sheet: Sheet1
Species	Character 1	Character 2	Character 3	Character 4	Character 5	Character 6	Character 7	Character 8	Character 9	Character 10	Character 11	Character 12	Character 13	Character 14	Character 15	Character 16	Character 17	Character 18	Character 19	Character 20	Character 21	Character 22	Character 23	Character 24	Character 25	Character 26	Character 27	Character 28	Character 29	Character 30	Character 31	Character 32	Character 33	Character 34	Character 35	Character 36	Character 37	Character 38	Character 39	Character 40	Character 41	Character 42	Character 43	Character 44	Character 45	Character 46	Character 47	Character 48	Character 49
Nannaria acroteria	2	1	1	1	1	1	4	2	1	3	2	1	1	3	1	2	2	1	1	6	2	2	2	2	1	1	3	2	1	2	2	2	2	1	2	1	2	1	1	1	1	2	1	2	1	2	1	2	3
Nannaria aenigma	2	1	1	1	1	1	1	1	2	2	2	1	1	3	1	2	2	1	1	2	2	1	2	2	1	2	3	2	1	2	1	1	2	1	2	1	2	1	1	1	1	2	1	2	1	2	1	2	4
Nannaria amicalola	2	1	1	1	1	1	2	5	1	2	2	2	1	2	1	2	4	1	1	6	2	1	2	4	2	3	3	2	1	2	2	2	2	1	2	1	2	1	1	1	1	2	1	2	1	2	1	2	5
Nannaria antarctica	1	1	1	1	1	1	7	3	3	3	2	1	1	2	1	2	4	4	3	1	2	2	2	3	1	1	3	2	1	2	2	2	2	1	2	1	2	1	1	1	1	2	1	2	1	2	1	2	5
Nannaria austricola	2	1	1	1	1	1	7	3	2	2	2	1	1	2	1	2	2	3	1	1	2	1	2	2	1	1	3	2	1	2	2	2	2	1	2	1	2	1	1	1	1	2	1	2	1	2	1	2	3
Nannaria cymontana	2	1	1	1	1	1	4	2	1	3	2	1	1	3	1	2	2	1	3	6	2	2	2	2	1	1	3	2	1	2	1	1	2	1	2	1	2	1	1	1	1	2	1	2	1	2	1	2	3
Nannaria ericacea	1	1	1	1	1	1	5	1	1	2	2	1	1	2	1	2	1	2	2	6	2	1	2	2	1	1	3	2	1	2	2	2	2	1	2	1	2	1	1	1	1	2	1	2	1	2	1	2	3
Nannaria filicata	2	1	1	1	1	1	5	3	3	6	2	2	1	3	1	2	2	4	1	2	2	1	2	4	1	5	3	2	1	2	1	1	2	1	2	1	2	1	1	1	1	2	1	2	1	2	1	2	6
Nannaria liriodendra	2	1	1	1	1	1	4	1	2	2	2	1	1	3	1	2	2	1	3	2	2	1	2	2	1	1	3	2	1	2	1	1	2	1	2	1	2	1	1	1	1	2	1	2	1	2	1	2	4
Nannaria lithographa	1	1	1	1	1	6	2	1	1	3	2	1	2	5	1	2	1	4	4	2	2	2	2	2	1	3	3	2	1	2	2	2	2	1	2	1	2	1	1	1	1	2	1	2	1	2	1	2	4
Nannaria lutra	2	1	1	1	1	1	4	2	1	3	2	1	1	3	1	2	2	1	3	2	2	2	2	3	1	1	3	2	1	2	2	2	2	1	2	1	2	1	1	1	1	2	1	2	1	2	1	2	5
Nannaria marianae	2	1	1	1	1	1	3	1	1	3	2	1	1	5	1	2	2	1	5	1	3	1	2	3	2	1	3	2	1	2	2	2	2	1	2	1	2	1	1	1	1	2	1	2	1	2	1	2	6
Nannaria morrisoni	2	1	1	1	1	1	1	1	1	2	2	2	1	3	1	2	1	2	1	1	2	2	2	3	2	2	3	2	1	2	2	2	2	1	2	1	2	1	1	1	1	2	1	2	1	2	1	2	5
Nannaria nessa	2	1	1	1	1	1	7	1	1	2	2	1	1	2	1	2	2	1	1	2	2	2	2	2	2	3	3	2	1	2	1	1	2	1	2	1	2	1	1	1	1	2	1	2	1	2	1	2	3
Nannaria orycta	2	1	1	1	1	1	5	3	1	6	2	1	1	2	1	2	2	4	1	2	2	1	2	4	1	3	3	2	1	2	1	1	2	1	2	1	2	1	1	1	1	2	1	2	1	2	1	2	5
Nannaria paraptoma	2	1	1	1	1	1	1	1	1	2	2	1	1	3	1	2	2	1	1	2	2	2	?	?	?	?	?	2	1	2	2	2	2	1	2	1	2	1	1	1	1	2	1	2	1	2	1	?	?
Nannaria rhododendra	1	1	1	1	1	1	7	3	3	6	2	1	1	2	1	2	2	3	3	2	2	1	2	3	1	3	3	2	1	2	2	2	2	1	2	1	2	1	1	1	1	2	1	2	1	2	1	2	6
Nannaria scutellaria	2	1	1	1	1	1	7	3	3	6	1	1	1	2	1	2	4	2	1	6	2	1	2	3	2	1	3	2	1	2	2	2	2	1	2	1	2	1	1	1	1	2	1	2	1	2	1	2	5
Nannaria shenandoa	2	1	1	1	1	1	5	3	3	4	2	3	1	3	1	2	1	3	1	2	2	1	2	4	1	1	3	2	1	2	2	2	2	1	2	1	2	1	1	1	1	2	1	2	1	2	1	2	6
Nannaria spalax	2	1	1	1	1	1	2	2	1	2	2	1	1	2	1	2	3	2	3	1	2	1	?	?	?	?	?	2	1	2	1	1	2	1	2	1	2	1	1	1	1	2	1	2	1	2	1	?	?
Nannaria spiralis	1	1	1	1	1	1	7	1	2	2	2	1	1	2	1	2	1	4	1	1	2	1	2	2	1	1	3	2	1	2	2	2	2	1	2	1	2	1	1	1	1	2	1	2	1	2	1	2	3
Nannaria swiftae	1	1	1	1	1	1	1	1	1	2	2	1	1	2	1	2	2	1	1	1	2	1	2	3	2	1	3	2	1	2	1	1	2	1	2	1	2	1	1	1	1	2	1	2	1	2	1	2	5
Nannaria vellicata	1	1	1	1	1	1	5	3	1	6	2	1	1	2	1	2	2	2	1	1	2	1	2	4	1	3	3	2	1	2	1	1	2	1	2	1	2	1	1	1	1	2	1	2	1	2	1	2	6
Nannaria wilsoni	2	1	1	1	1	1	4	2	1	3	2	1	1	3	1	2	3	1	3	6	2	1	2	4	2	5	3	2	1	2	1	1	2	1	2	1	2	1	1	1	1	2	1	2	1	2	1	2	6
[truncated: 5 more columns]
